# Supplementary material for: A single mutation in dairy cow-associated H5N1 viruses increases receptor binding breadth
Source: Nat Commun. 2024 Dec 30;15:10768. doi: 10.1038/s41467-024-54934-3 (PMC11685663; doi:10.1038/s41467-024-54934-3)
Supplement: Supplementary file 4 — Supplementary Data 2 [file 41467_2024_54934_MOESM4_ESM.xlsx]

## Sheet: Sheet1
Glycan ID	Glycan Name
1	Neu5Acα2-3Galβ1-4GlcNAcβ1-2Manα1-6(Neu5Acα2-3Galβ1-4GlcNAcβ1-2Manα1-3)Manβ1-4GlcNAcβ1-4GlcNAc-
2	Neu5Gcα2-3Galβ1-4GlcNAcβ1-2Manα1-6(Neu5Gcα2-3Galβ1-4GlcNAcβ1-2Manα1-3)Manβ1-4GlcNAcβ1-4GlcNAc-
3	Neu5Acα2-6Galβ1-4GlcNAcβ1-2Manα1-6(Neu5Acα2-6Galβ1-4GlcNAcβ1-2Manα1-3)Manβ1-4GlcNAcβ1-4GlcNAc-
4	Neu5Gcα2-6Galβ1-4GlcNAcβ1-2Manα1-6(Neu5Gcα2-6Galβ1-4GlcNAcβ1-2Manα1-3)Manβ1-4GlcNAcβ1-4GlcNAc-
5	Manα1-6(Manα1-3)Manα1-6(Neu5Acα2-3Galβ1-4GlcNAcβ1-2Manα1-3)Manβ1-4GlcNAcβ1-4GlcNAc-
6	Manα1-6(Manα1-3)Manα1-6(Neu5Gcα2-3Galβ1-4GlcNAcβ1-2Manα1-3)Manβ1-4GlcNAcβ1-4GlcNAc-
7	Manα1-6(Manα1-3)Manα1-6(Neu5Acα2-6Galβ1-4GlcNAcβ1-2Manα1-3)Manβ1-4GlcNAcβ1-4GlcNAc-
8	Manα1-6(Manα1-3)Manα1-6(Neu5Gcα2-6Galβ1-4GlcNAcβ1-2Manα1-3)Manβ1-4GlcNAcβ1-4GlcNAc-
9	Manα1-6(Manα1-3)Manα1-6(Neu5Acα2-3Galβ1-4(Fucα1-3)GlcNAcβ1-2Manα1-3)Manβ1-4GlcNAcβ1-4GlcNAc-
10	Manα1-6(Manα1-3)Manα1-6(Neu5Gcα2-3Galβ1-4(Fucα1-3)GlcNAcβ1-2Manα1-3)Manβ1-4GlcNAcβ1-4GlcNAc-
11	Neu5Acα2-3Galβ1-4GlcNAcβ1-2Manα1-3Manβ1-4GlcNAcβ1-4GlcNAc-
12	Neu5Gcα2-3Galβ1-4GlcNAcβ1-2Manα1-3Manβ1-4GlcNAcβ1-4GlcNAc-
13	Neu5Acα2-6Galβ1-4GlcNAcβ1-2Manα1-3Manβ1-4GlcNAcβ1-4GlcNAc-
14	Neu5Gcα2-6Galβ1-4GlcNAcβ1-2Manα1-3Manβ1-4GlcNAcβ1-4GlcNAc-
15	Neu5Acα2-3Galβ1-4(Fucα1-3)GlcNAcβ1-2Manα1-3Manβ1-4GlcNAcβ1-4GlcNAc-
16	Neu5Gcα2-3Galβ1-4(Fucα1-3)GlcNAcβ1-2Manα1-3Manβ1-4GlcNAcβ1-4GlcNAc-
17	Neu5Acα2-3Galβ1-4GlcNAcβ1-2Manα1-6Manβ1-4GlcNAcβ1-4GlcNAc-
18	Neu5Gcα2-3Galβ1-4GlcNAcβ1-2Manα1-6Manβ1-4GlcNAcβ1-4GlcNAc-
19	Neu5Acα2-6Galβ1-4GlcNAcβ1-2Manα1-6Manβ1-4GlcNAcβ1-4GlcNAc-
20	Neu5Gcα2-6Galβ1-4GlcNAcβ1-2Manα1-6Manβ1-4GlcNAcβ1-4GlcNAc-
21	Neu5Acα2-3Galβ1-4(Fucα1-3)GlcNAcβ1-2Manα1-6Manβ1-4GlcNAcβ1-4GlcNAc-
22	Neu5Gcα2-3Galβ1-4(Fucα1-3)GlcNAcβ1-2Manα1-6Manβ1-4GlcNAcβ1-4GlcNAc-
23	Neu5Acα2-3Galβ1-4GlcNAcβ1-2Manα1-6(Manα1-3)Manβ1-4GlcNAcβ1-4GlcNAc-
24	Neu5Gcα2-3Galβ1-4GlcNAcβ1-2Manα1-6(Manα1-3)Manβ1-4GlcNAcβ1-4GlcNAc-
25	Neu5Acα2-3Galβ1-4(Fucα1-3)GlcNAcβ1-2Manα1-6(Manα1-3)Manβ1-4GlcNAcβ1-4GlcNAc-
26	Neu5Gcα2-3Galβ1-4(Fucα1-3)GlcNAcβ1-2Manα1-6(Manα1-3)Manβ1-4GlcNAcβ1-4GlcNAc-
27	GlcNAcβ1-2Manα1-6(Neu5Acα2-3Galβ1-4GlcNAcβ1-2Manα1-3)Manβ1-4GlcNAcβ1-4GlcNAc-
28	GlcNAcβ1-2Manα1-6(Neu5Gcα2-3Galβ1-4GlcNAcβ1-2Manα1-3)Manβ1-4GlcNAcβ1-4GlcNAc-
29	GlcNAcβ1-2Manα1-6(Neu5Acα2-3Galβ1-4(Fucα1-3)GlcNAcβ1-2Manα1-3)Manβ1-4GlcNAcβ1-4GlcNAc-
30	GlcNAcβ1-2Manα1-6(Neu5Gcα2-3Galβ1-4(Fucα1-3)GlcNAcβ1-2Manα1-3)Manβ1-4GlcNAcβ1-4GlcNAc-
31	Neu5Acα2-3Galβ1-4GlcNAcβ1-2Manα1-6(Galβ1-4(Fucα1-3)GlcNAcβ1-2Manα1-3)Manβ1-4GlcNAcβ1-4GlcNAc-
32	Neu5Gcα2-3Galβ1-4GlcNAcβ1-2Manα1-6(Galβ1-4(Fucα1-3)GlcNAcβ1-2Manα1-3)Manβ1-4GlcNAcβ1-4GlcNAc-
33	Neu5Acα2-6Galβ1-4GlcNAcβ1-2Manα1-6(Galβ1-4(Fucα1-3)GlcNAcβ1-2Manα1-3)Manβ1-4GlcNAcβ1-4GlcNAc-
34	Neu5Gcα2-6Galβ1-4GlcNAcβ1-2Manα1-6(Galβ1-4(Fucα1-3)GlcNAcβ1-2Manα1-3)Manβ1-4GlcNAcβ1-4GlcNAc-
35	Neu5Acα2-6Galβ1-4GlcNAcβ1-2Manα1-6(Neu5Acα2-3Galβ1-4(Fucα1-3)GlcNAcβ1-2Manα1-3)Manβ1-4GlcNAcβ1-4GlcNAc-
36	Neu5Gcα2-6Galβ1-4GlcNAcβ1-2Manα1-6(Neu5Gcα2-3Galβ1-4(Fucα1-3)GlcNAcβ1-2Manα1-3)Manβ1-4GlcNAcβ1-4GlcNAc-
37	Neu5Acα2-3Galβ1-4GlcNAcβ1-2Manα1-6(GlcNAcβ1-2Manα1-3)Manβ1-4GlcNAcβ1-4GlcNAc-
38	Neu5Gcα2-3Galβ1-4GlcNAcβ1-2Manα1-6(GlcNAcβ1-2Manα1-3)Manβ1-4GlcNAcβ1-4GlcNAc-
39	Neu5Acα2-6Galβ1-4GlcNAcβ1-2Manα1-6(GlcNAcβ1-2Manα1-3)Manβ1-4GlcNAcβ1-4GlcNAc-
40	Neu5Gcα2-6Galβ1-4GlcNAcβ1-2Manα1-6(GlcNAcβ1-2Manα1-3)Manβ1-4GlcNAcβ1-4GlcNAc-
41	Neu5Acα2-3Galβ1-4GlcNAcβ1-2Manα1-6(Galβ1-4GlcNAcβ1-2Manα1-3)Manβ1-4GlcNAcβ1-4GlcNAc-
42	Neu5Gcα2-3Galβ1-4GlcNAcβ1-2Manα1-6(Galβ1-4GlcNAcβ1-2Manα1-3)Manβ1-4GlcNAcβ1-4GlcNAc-
43	Neu5Acα2-6Galβ1-4GlcNAcβ1-2Manα1-6(Galβ1-4GlcNAcβ1-2Manα1-3)Manβ1-4GlcNAcβ1-4GlcNAc-
44	Neu5Gcα2-6Galβ1-4GlcNAcβ1-2Manα1-6(Galβ1-4GlcNAcβ1-2Manα1-3)Manβ1-4GlcNAcβ1-4GlcNAc-
