# Supplementary material for: A single mutation in dairy cow-associated H5N1 viruses increases receptor binding breadth
Source: Nat Commun. 2024 Dec 30;15:10768. doi: 10.1038/s41467-024-54934-3 (PMC11685663; doi:10.1038/s41467-024-54934-3)
Supplement: Supplementary file 5 — Supplementary Data 3 [file 41467_2024_54934_MOESM5_ESM.xlsx]

## Sheet: Colorado
HEADER VIRAL PROTEIN Colorado
REMARK 99
SEQRES 1 A 508 ACE VAL LYS SER ASP GLN ILE CYS ILE GLY TYR HIS ALA
SEQRES 2 A 508 ASN ASN SER THR GLU GLN VAL ASP THR ILE MET GLU LYS
SEQRES 3 A 508 ASN VAL THR VAL THR HIS ALA GLN ASP ILE LEU GLU LYS
SEQRES 4 A 508 THR HIS ASN GLY LYS LEU CYS ASP LEU ASN GLY VAL LYS
SEQRES 5 A 508 PRO LEU ILE LEU LYS ASP CYS SER VAL ALA GLY TRP LEU
SEQRES 6 A 508 LEU GLY ASN PRO MET CYS ASP GLU PHE ILE ARG VAL PRO
SEQRES 7 A 508 GLU TRP SER TYR ILE VAL GLU ARG ALA ASN PRO ALA ASN
SEQRES 8 A 508 ASP LEU CYS TYR PRO GLY SER LEU ASN ASP TYR GLU GLU
SEQRES 9 A 508 LEU LYS HIS MET LEU SER ARG ILE ASN HIS PHE GLU LYS
SEQRES 10 A 508 ILE LEU ILE ILE PRO LYS SER SER TRP PRO ASN HIS GLU
SEQRES 11 A 508 THR SER LEU GLY VAL SER ALA ALA CYS PRO TYR GLN GLY
SEQRES 12 A 508 ALA PRO SER PHE PHE ARG ASN VAL VAL TRP LEU ILE LYS
SEQRES 13 A 508 LYS ASN ASP ALA TYR PRO THR ILE LYS ILE SER TYR ASN
SEQRES 14 A 508 ASN THR ASN ARG GLU ASP LEU LEU ILE LEU TRP GLY ILE
SEQRES 15 A 508 HIS HIS SER ASN ASN ALA GLU GLU GLN THR ASN LEU TYR
SEQRES 16 A 508 LYS ASN PRO THR THR TYR ILE SER VAL GLY THR SER THR
SEQRES 17 A 508 LEU ASN GLN ARG LEU ALA PRO LYS ILE ALA THR ARG SER
SEQRES 18 A 508 GLN VAL ASN GLY GLN ARG GLY ARG MET ASP PHE PHE TRP
SEQRES 19 A 508 THR ILE LEU LYS PRO ASP ASP ALA ILE HIS PHE GLU SER
SEQRES 20 A 508 ASN GLY ASN PHE ILE ALA PRO GLU TYR ALA TYR LYS ILE
SEQRES 21 A 508 VAL LYS LYS GLY ASP SER THR ILE MET LYS SER GLY VAL
SEQRES 22 A 508 GLU TYR GLY HIS CYS ASN THR LYS CYS GLN THR PRO VAL
SEQRES 23 A 508 GLY ALA ILE ASN SER SER MET PRO PHE HIS ASN ILE HIS
SEQRES 24 A 508 PRO LEU THR ILE GLY GLU CYS PRO LYS TYR VAL LYS SER
SEQRES 25 A 508 ASN LYS LEU VAL LEU ALA THR GLY LEU ARG ASN SER PRO
SEQRES 26 A 508 LEU ARG GLU LYS ARG ARG LYS ARG GLY LEU PHE GLY ALA
SEQRES 27 A 508 ILE ALA GLY PHE ILE GLU GLY GLY TRP GLN GLY MET VAL
SEQRES 28 A 508 ASP GLY TRP TYR GLY TYR HIS HIS SER ASN GLU GLN GLY
SEQRES 29 A 508 SER GLY TYR ALA ALA ASP LYS GLU SER THR GLN LYS ALA
SEQRES 30 A 508 ILE ASP GLY VAL THR ASN LYS VAL ASN SER ILE ILE ASP
SEQRES 31 A 508 LYS MET ASN THR GLN PHE GLU ALA VAL GLY ARG GLU PHE
SEQRES 32 A 508 ASN ASN LEU GLU ARG ARG ILE GLU ASN LEU ASN LYS LYS
SEQRES 33 A 508 MET GLU ASP GLY PHE LEU ASP VAL TRP THR TYR ASN ALA
SEQRES 34 A 508 GLU LEU LEU VAL LEU MET GLU ASN GLU ARG THR LEU ASP
SEQRES 35 A 508 PHE HIS ASP SER ASN VAL LYS ASN LEU TYR ASP LYS VAL
SEQRES 36 A 508 ARG LEU GLN LEU ARG ASP ASN ALA LYS GLU LEU GLY ASN
SEQRES 37 A 508 GLY CYS PHE GLU PHE TYR HIS LYS CYS ASP ASN GLU CYS
SEQRES 38 A 508 MET GLU SER VAL ARG ASN GLY THR TYR ASP TYR SER GLN
SEQRES 39 A 508 TYR SER GLU GLU ALA ARG LEU LYS ARG GLU GLU ILE SER
SEQRES 40 A 508 NME
SEQRES 1 B 508 ACE VAL LYS SER ASP GLN ILE CYS ILE GLY TYR HIS ALA
SEQRES 2 B 508 ASN ASN SER THR GLU GLN VAL ASP THR ILE MET GLU LYS
SEQRES 3 B 508 ASN VAL THR VAL THR HIS ALA GLN ASP ILE LEU GLU LYS
SEQRES 4 B 508 THR HIS ASN GLY LYS LEU CYS ASP LEU ASN GLY VAL LYS
SEQRES 5 B 508 PRO LEU ILE LEU LYS ASP CYS SER VAL ALA GLY TRP LEU
SEQRES 6 B 508 LEU GLY ASN PRO MET CYS ASP GLU PHE ILE ARG VAL PRO
SEQRES 7 B 508 GLU TRP SER TYR ILE VAL GLU ARG ALA ASN PRO ALA ASN
SEQRES 8 B 508 ASP LEU CYS TYR PRO GLY SER LEU ASN ASP TYR GLU GLU
SEQRES 9 B 508 LEU LYS HIS MET LEU SER ARG ILE ASN HIS PHE GLU LYS
SEQRES 10 B 508 ILE LEU ILE ILE PRO LYS SER SER TRP PRO ASN HIS GLU
SEQRES 11 B 508 THR SER LEU GLY VAL SER ALA ALA CYS PRO TYR GLN GLY
SEQRES 12 B 508 ALA PRO SER PHE PHE ARG ASN VAL VAL TRP LEU ILE LYS
SEQRES 13 B 508 LYS ASN ASP ALA TYR PRO THR ILE LYS ILE SER TYR ASN
SEQRES 14 B 508 ASN THR ASN ARG GLU ASP LEU LEU ILE LEU TRP GLY ILE
SEQRES 15 B 508 HIS HIS SER ASN ASN ALA GLU GLU GLN THR ASN LEU TYR
SEQRES 16 B 508 LYS ASN PRO THR THR TYR ILE SER VAL GLY THR SER THR
SEQRES 17 B 508 LEU ASN GLN ARG LEU ALA PRO LYS ILE ALA THR ARG SER
SEQRES 18 B 508 GLN VAL ASN GLY GLN ARG GLY ARG MET ASP PHE PHE TRP
SEQRES 19 B 508 THR ILE LEU LYS PRO ASP ASP ALA ILE HIS PHE GLU SER
SEQRES 20 B 508 ASN GLY ASN PHE ILE ALA PRO GLU TYR ALA TYR LYS ILE
SEQRES 21 B 508 VAL LYS LYS GLY ASP SER THR ILE MET LYS SER GLY VAL
SEQRES 22 B 508 GLU TYR GLY HIS CYS ASN THR LYS CYS GLN THR PRO VAL
SEQRES 23 B 508 GLY ALA ILE ASN SER SER MET PRO PHE HIS ASN ILE HIS
SEQRES 24 B 508 PRO LEU THR ILE GLY GLU CYS PRO LYS TYR VAL LYS SER
SEQRES 25 B 508 ASN LYS LEU VAL LEU ALA THR GLY LEU ARG ASN SER PRO
SEQRES 26 B 508 LEU ARG GLU LYS ARG ARG LYS ARG GLY LEU PHE GLY ALA
SEQRES 27 B 508 ILE ALA GLY PHE ILE GLU GLY GLY TRP GLN GLY MET VAL
SEQRES 28 B 508 ASP GLY TRP TYR GLY TYR HIS HIS SER ASN GLU GLN GLY
SEQRES 29 B 508 SER GLY TYR ALA ALA ASP LYS GLU SER THR GLN LYS ALA
SEQRES 30 B 508 ILE ASP GLY VAL THR ASN LYS VAL ASN SER ILE ILE ASP
SEQRES 31 B 508 LYS MET ASN THR GLN PHE GLU ALA VAL GLY ARG GLU PHE
SEQRES 32 B 508 ASN ASN LEU GLU ARG ARG ILE GLU ASN LEU ASN LYS LYS
SEQRES 33 B 508 MET GLU ASP GLY PHE LEU ASP VAL TRP THR TYR ASN ALA
SEQRES 34 B 508 GLU LEU LEU VAL LEU MET GLU ASN GLU ARG THR LEU ASP
SEQRES 35 B 508 PHE HIS ASP SER ASN VAL LYS ASN LEU TYR ASP LYS VAL
SEQRES 36 B 508 ARG LEU GLN LEU ARG ASP ASN ALA LYS GLU LEU GLY ASN
SEQRES 37 B 508 GLY CYS PHE GLU PHE TYR HIS LYS CYS ASP ASN GLU CYS
SEQRES 38 B 508 MET GLU SER VAL ARG ASN GLY THR TYR ASP TYR SER GLN
SEQRES 39 B 508 TYR SER GLU GLU ALA ARG LEU LYS ARG GLU GLU ILE SER
SEQRES 40 B 508 NME
SEQRES 1 C 508 ACE VAL LYS SER ASP GLN ILE CYS ILE GLY TYR HIS ALA
SEQRES 2 C 508 ASN ASN SER THR GLU GLN VAL ASP THR ILE MET GLU LYS
SEQRES 3 C 508 ASN VAL THR VAL THR HIS ALA GLN ASP ILE LEU GLU LYS
SEQRES 4 C 508 THR HIS ASN GLY LYS LEU CYS ASP LEU ASN GLY VAL LYS
SEQRES 5 C 508 PRO LEU ILE LEU LYS ASP CYS SER VAL ALA GLY TRP LEU
SEQRES 6 C 508 LEU GLY ASN PRO MET CYS ASP GLU PHE ILE ARG VAL PRO
SEQRES 7 C 508 GLU TRP SER TYR ILE VAL GLU ARG ALA ASN PRO ALA ASN
SEQRES 8 C 508 ASP LEU CYS TYR PRO GLY SER LEU ASN ASP TYR GLU GLU
SEQRES 9 C 508 LEU LYS HIS MET LEU SER ARG ILE ASN HIS PHE GLU LYS
SEQRES 10 C 508 ILE LEU ILE ILE PRO LYS SER SER TRP PRO ASN HIS GLU
SEQRES 11 C 508 THR SER LEU GLY VAL SER ALA ALA CYS PRO TYR GLN GLY
SEQRES 12 C 508 ALA PRO SER PHE PHE ARG ASN VAL VAL TRP LEU ILE LYS
SEQRES 13 C 508 LYS ASN ASP ALA TYR PRO THR ILE LYS ILE SER TYR ASN
SEQRES 14 C 508 ASN THR ASN ARG GLU ASP LEU LEU ILE LEU TRP GLY ILE
SEQRES 15 C 508 HIS HIS SER ASN ASN ALA GLU GLU GLN THR ASN LEU TYR
SEQRES 16 C 508 LYS ASN PRO THR THR TYR ILE SER VAL GLY THR SER THR
SEQRES 17 C 508 LEU ASN GLN ARG LEU ALA PRO LYS ILE ALA THR ARG SER
SEQRES 18 C 508 GLN VAL ASN GLY GLN ARG GLY ARG MET ASP PHE PHE TRP
SEQRES 19 C 508 THR ILE LEU LYS PRO ASP ASP ALA ILE HIS PHE GLU SER
SEQRES 20 C 508 ASN GLY ASN PHE ILE ALA PRO GLU TYR ALA TYR LYS ILE
SEQRES 21 C 508 VAL LYS LYS GLY ASP SER THR ILE MET LYS SER GLY VAL
SEQRES 22 C 508 GLU TYR GLY HIS CYS ASN THR LYS CYS GLN THR PRO VAL
SEQRES 23 C 508 GLY ALA ILE ASN SER SER MET PRO PHE HIS ASN ILE HIS
SEQRES 24 C 508 PRO LEU THR ILE GLY GLU CYS PRO LYS TYR VAL LYS SER
SEQRES 25 C 508 ASN LYS LEU VAL LEU ALA THR GLY LEU ARG ASN SER PRO
SEQRES 26 C 508 LEU ARG GLU LYS ARG ARG LYS ARG GLY LEU PHE GLY ALA
SEQRES 27 C 508 ILE ALA GLY PHE ILE GLU GLY GLY TRP GLN GLY MET VAL
SEQRES 28 C 508 ASP GLY TRP TYR GLY TYR HIS HIS SER ASN GLU GLN GLY
SEQRES 29 C 508 SER GLY TYR ALA ALA ASP LYS GLU SER THR GLN LYS ALA
SEQRES 30 C 508 ILE ASP GLY VAL THR ASN LYS VAL ASN SER ILE ILE ASP
SEQRES 31 C 508 LYS MET ASN THR GLN PHE GLU ALA VAL GLY ARG GLU PHE
SEQRES 32 C 508 ASN ASN LEU GLU ARG ARG ILE GLU ASN LEU ASN LYS LYS
SEQRES 33 C 508 MET GLU ASP GLY PHE LEU ASP VAL TRP THR TYR ASN ALA
SEQRES 34 C 508 GLU LEU LEU VAL LEU MET GLU ASN GLU ARG THR LEU ASP
SEQRES 35 C 508 PHE HIS ASP SER ASN VAL LYS ASN LEU TYR ASP LYS VAL
SEQRES 36 C 508 ARG LEU GLN LEU ARG ASP ASN ALA LYS GLU LEU GLY ASN
SEQRES 37 C 508 GLY CYS PHE GLU PHE TYR HIS LYS CYS ASP ASN GLU CYS
SEQRES 38 C 508 MET GLU SER VAL ARG ASN GLY THR TYR ASP TYR SER GLN
SEQRES 39 C 508 TYR SER GLU GLU ALA ARG LEU LYS ARG GLU GLU ILE SER
SEQRES 40 C 508 NME
SSBOND 1 CYS A 20 CYS A 482 1555 1555 2.04
SSBOND 2 CYS A 58 CYS A 290 1555 1555 2.04
SSBOND 3 CYS A 71 CYS A 83 1555 1555 2.03
SSBOND 4 CYS A 106 CYS A 151 1555 1555 2.04
SSBOND 5 CYS A 294 CYS A 318 1555 1555 2.02
SSBOND 6 CYS A 489 CYS A 493 1555 1555 2.05
SSBOND 7 CYS B 20 CYS B 482 1555 1555 2.04
SSBOND 8 CYS B 58 CYS B 290 1555 1555 2.04
SSBOND 9 CYS B 71 CYS B 83 1555 1555 2.02
SSBOND 10 CYS B 106 CYS B 151 1555 1555 2.04
SSBOND 11 CYS B 294 CYS B 318 1555 1555 2.03
SSBOND 12 CYS B 489 CYS B 493 1555 1555 2.05
SSBOND 13 CYS C 20 CYS C 482 1555 1555 2.04
SSBOND 14 CYS C 58 CYS C 290 1555 1555 2.04
SSBOND 15 CYS C 71 CYS C 83 1555 1555 2.03
SSBOND 16 CYS C 106 CYS C 151 1555 1555 2.04
SSBOND 17 CYS C 294 CYS C 318 1555 1555 2.03
SSBOND 18 CYS C 489 CYS C 493 1555 1555 2.04
LINK ND2 ASN A 27 C1 NAG A 530 1555 1555 1.44
LINK ND2 ASN A 39 C1 NAG A 531 1555 1555 1.46
LINK ND2 ASN A 181 C1 NAG A 533 1555 1555 1.42
LINK ND2 ASN A 302 C1 NAG A 534 1555 1555 1.45
LINK ND2 ASN A 499 C1 NAG A 535 1555 1555 1.44
LINK ND2 ASN B 27 C1 NAG B 530 1555 1555 1.45
LINK ND2 ASN B 39 C1 NAG B 531 1555 1555 1.45
LINK ND2 ASN B 181 C1 NAG B 533 1555 1555 1.45
LINK ND2 ASN B 302 C1 NAG B 534 1555 1555 1.44
LINK ND2 ASN B 499 C1 NAG B 535 1555 1555 1.43
LINK ND2 ASN C 27 O5 NAG C 530 1555 1555 1.43
LINK ND2 ASN C 39 O5 NAG C 531 1555 1555 1.43
LINK ND2 ASN C 181 C1 NAG C 533 1555 1555 1.45
LINK ND2 ASN C 302 C1 NAG C 534 1555 1555 1.43
LINK ND2 ASN C 499 C1 NAG C 535 1555 1555 1.46
LINK O3 GAL P 1 C2 SIA P 2 1555 1555 1.49
LINK O3 GAL Q 1 C2 SIA Q 2 1555 1555 1.49
LINK O3 GAL R 1 C2 SIA R 2 1555 1555 1.50
ATOM 1 CH3 ACE A 13 14.418 56.798 20.057 1.00 0.00 C
ATOM 2 C ACE A 13 14.032 55.830 21.176 1.00 0.00 C
ATOM 3 O ACE A 13 14.134 56.165 22.355 1.00 0.00 O
ATOM 4 1HH3 ACE A 13 14.765 57.749 20.462 1.00 0.00 H
ATOM 5 2HH3 ACE A 13 15.210 56.346 19.461 1.00 0.00 H
ATOM 6 3HH3 ACE A 13 13.544 56.970 19.427 1.00 0.00 H
ATOM 7 N VAL A 14 13.596 54.647 20.808 1.00 0.00 N
ATOM 8 CA VAL A 14 13.199 53.642 21.789 1.00 0.00 C
ATOM 9 C VAL A 14 12.768 52.447 20.974 1.00 0.00 C
ATOM 10 O VAL A 14 11.716 52.469 20.316 1.00 0.00 O
ATOM 11 CB VAL A 14 12.041 54.108 22.622 1.00 0.00 C
ATOM 12 CG1 VAL A 14 11.675 53.062 23.671 1.00 0.00 C
ATOM 13 CG2 VAL A 14 12.430 55.410 23.315 1.00 0.00 C
ATOM 14 H VAL A 14 13.533 54.427 19.825 1.00 0.00 H
ATOM 15 HA VAL A 14 14.019 53.427 22.474 1.00 0.00 H
ATOM 16 HB VAL A 14 11.184 54.284 21.971 1.00 0.00 H
ATOM 17 1HG1 VAL A 14 12.532 52.886 24.321 1.00 0.00 H
ATOM 18 2HG1 VAL A 14 10.837 53.422 24.266 1.00 0.00 H
ATOM 19 3HG1 VAL A 14 11.398 52.132 23.177 1.00 0.00 H
ATOM 20 1HG2 VAL A 14 12.691 56.156 22.564 1.00 0.00 H
ATOM 21 2HG2 VAL A 14 11.591 55.770 23.909 1.00 0.00 H
ATOM 22 3HG2 VAL A 14 13.286 55.233 23.965 1.00 0.00 H
ATOM 23 N LYS A 15 13.577 51.404 21.015 1.00 0.00 N
ATOM 24 CA LYS A 15 13.326 50.183 20.277 1.00 0.00 C
ATOM 25 C LYS A 15 12.046 49.572 20.838 1.00 0.00 C
ATOM 26 O LYS A 15 11.971 49.312 22.039 1.00 0.00 O
ATOM 27 CB LYS A 15 14.552 49.267 20.403 1.00 0.00 C
ATOM 28 CG LYS A 15 14.781 48.439 19.138 1.00 0.00 C
ATOM 29 CD LYS A 15 16.025 47.571 19.323 1.00 0.00 C
ATOM 30 CE LYS A 15 16.333 46.802 18.045 1.00 0.00 C
ATOM 31 NZ LYS A 15 17.458 45.862 18.249 1.00 0.00 N1+
ATOM 32 H LYS A 15 14.408 51.460 21.587 1.00 0.00 H
ATOM 33 HA LYS A 15 13.178 50.353 19.211 1.00 0.00 H
ATOM 34 1HB LYS A 15 15.433 49.882 20.586 1.00 0.00 H
ATOM 35 2HB LYS A 15 14.401 48.590 21.244 1.00 0.00 H
ATOM 36 1HG LYS A 15 13.915 47.802 18.959 1.00 0.00 H
ATOM 37 2HG LYS A 15 14.923 49.105 18.288 1.00 0.00 H
ATOM 38 1HD LYS A 15 15.852 46.864 20.134 1.00 0.00 H
ATOM 39 2HD LYS A 15 16.873 48.209 19.571 1.00 0.00 H
ATOM 40 1HE LYS A 15 16.598 47.510 17.259 1.00 0.00 H
ATOM 41 2HE LYS A 15 15.449 46.240 17.745 1.00 0.00 H
ATOM 42 1HZ LYS A 15 18.282 46.377 18.527 1.00 0.00 H
ATOM 43 2HZ LYS A 15 17.216 45.199 18.972 1.00 0.00 H
ATOM 44 3HZ LYS A 15 17.645 45.369 17.388 1.00 0.00 H
ATOM 45 N SER A 16 11.049 49.390 20.006 1.00 0.00 N
ATOM 46 CA SER A 16 9.778 48.778 20.381 1.00 0.00 C
ATOM 47 C SER A 16 9.995 47.353 20.886 1.00 0.00 C
ATOM 48 O SER A 16 10.825 46.607 20.357 1.00 0.00 O
ATOM 49 CB SER A 16 8.816 48.808 19.196 1.00 0.00 C
ATOM 50 OG SER A 16 9.513 48.462 18.019 1.00 0.00 O
ATOM 51 H SER A 16 11.168 49.692 19.049 1.00 0.00 H
ATOM 52 HA SER A 16 9.336 49.351 21.196 1.00 0.00 H
ATOM 53 1HB SER A 16 8.400 49.810 19.090 1.00 0.00 H
ATOM 54 2HB SER A 16 8.009 48.095 19.364 1.00 0.00 H
ATOM 55 HG SER A 16 8.886 48.488 17.293 1.00 0.00 H
ATOM 56 N ASP A 17 9.248 46.994 21.909 1.00 0.00 N
ATOM 57 CA ASP A 17 9.262 45.643 22.434 1.00 0.00 C
ATOM 58 C ASP A 17 8.678 44.677 21.403 1.00 0.00 C
ATOM 59 O ASP A 17 7.750 45.009 20.655 1.00 0.00 O
ATOM 60 CB ASP A 17 8.521 45.586 23.772 1.00 0.00 C
ATOM 61 CG ASP A 17 9.225 46.350 24.903 1.00 0.00 C
ATOM 62 OD1 ASP A 17 10.424 46.685 24.761 1.00 0.00 O
ATOM 63 OD2 ASP A 17 8.584 46.572 25.942 1.00 0.00 O1-
ATOM 64 H ASP A 17 8.647 47.681 22.341 1.00 0.00 H
ATOM 65 HA ASP A 17 10.290 45.334 22.626 1.00 0.00 H
ATOM 66 1HB ASP A 17 8.428 44.541 24.069 1.00 0.00 H
ATOM 67 2HB ASP A 17 7.528 46.014 23.633 1.00 0.00 H
ATOM 68 N GLN A 18 9.229 43.484 21.341 1.00 0.00 N
ATOM 69 CA GLN A 18 8.884 42.528 20.294 1.00 0.00 C
ATOM 70 C GLN A 18 8.823 41.099 20.835 1.00 0.00 C
ATOM 71 O GLN A 18 9.690 40.667 21.588 1.00 0.00 O
ATOM 72 CB GLN A 18 9.896 42.669 19.145 1.00 0.00 C
ATOM 73 CG GLN A 18 9.570 41.784 17.940 1.00 0.00 C
ATOM 74 CD GLN A 18 10.598 41.892 16.805 1.00 0.00 C
ATOM 75 OE1 GLN A 18 10.778 40.843 16.039 1.00 0.00 O
ATOM 76 NE2 GLN A 18 11.238 42.891 16.583 1.00 0.00 N
ATOM 77 H GLN A 18 9.910 43.221 22.039 1.00 0.00 H
ATOM 78 HA GLN A 18 7.886 42.748 19.914 1.00 0.00 H
ATOM 79 1HB GLN A 18 9.906 43.710 18.818 1.00 0.00 H
ATOM 80 2HB GLN A 18 10.883 42.396 19.519 1.00 0.00 H
ATOM 81 1HG GLN A 18 8.594 42.076 17.551 1.00 0.00 H
ATOM 82 2HG GLN A 18 9.532 40.747 18.274 1.00 0.00 H
ATOM 83 1HE2 GLN A 18 11.114 43.709 17.162 1.00 0.00 H
ATOM 84 2HE2 GLN A 18 11.898 42.909 15.819 1.00 0.00 H
ATOM 85 N ILE A 19 7.828 40.333 20.367 1.00 0.00 N
ATOM 86 CA ILE A 19 7.766 38.881 20.542 1.00 0.00 C
ATOM 87 C ILE A 19 7.671 38.206 19.175 1.00 0.00 C
ATOM 88 O ILE A 19 6.922 38.636 18.310 1.00 0.00 O
ATOM 89 CB ILE A 19 6.640 38.469 21.517 1.00 0.00 C
ATOM 90 CG1 ILE A 19 6.812 36.992 21.937 1.00 0.00 C
ATOM 91 CG2 ILE A 19 5.232 38.747 20.956 1.00 0.00 C
ATOM 92 CD1 ILE A 19 5.946 36.589 23.136 1.00 0.00 C
ATOM 93 H ILE A 19 7.077 40.784 19.864 1.00 0.00 H
ATOM 94 HA ILE A 19 8.683 38.523 21.009 1.00 0.00 H
ATOM 95 HB ILE A 19 6.765 39.070 22.417 1.00 0.00 H
ATOM 96 1HG1 ILE A 19 6.572 36.340 21.096 1.00 0.00 H
ATOM 97 2HG1 ILE A 19 7.853 36.821 22.216 1.00 0.00 H
ATOM 98 1HG2 ILE A 19 5.151 39.790 20.643 1.00 0.00 H
ATOM 99 2HG2 ILE A 19 5.032 38.104 20.098 1.00 0.00 H
ATOM 100 3HG2 ILE A 19 4.478 38.563 21.717 1.00 0.00 H
ATOM 101 1HD1 ILE A 19 6.161 37.235 23.989 1.00 0.00 H
ATOM 102 2HD1 ILE A 19 4.893 36.666 22.878 1.00 0.00 H
ATOM 103 3HD1 ILE A 19 6.157 35.555 23.410 1.00 0.00 H
ATOM 104 N CYS A 20 8.430 37.135 18.977 1.00 0.00 N
ATOM 105 CA CYS A 20 8.414 36.333 17.769 1.00 0.00 C
ATOM 106 C CYS A 20 8.017 34.895 18.086 1.00 0.00 C
ATOM 107 O CYS A 20 8.384 34.364 19.128 1.00 0.00 O
ATOM 108 CB CYS A 20 9.785 36.331 17.096 1.00 0.00 C
ATOM 109 SG CYS A 20 10.457 37.931 16.628 1.00 0.00 S
ATOM 110 H CYS A 20 9.061 36.861 19.716 1.00 0.00 H
ATOM 111 HA CYS A 20 7.674 36.752 17.087 1.00 0.00 H
ATOM 112 1HB CYS A 20 9.733 35.714 16.197 1.00 0.00 H
ATOM 113 2HB CYS A 20 10.495 35.868 17.781 1.00 0.00 H
ATOM 114 N ILE A 21 7.326 34.241 17.150 1.00 0.00 N
ATOM 115 CA ILE A 21 7.073 32.801 17.144 1.00 0.00 C
ATOM 116 C ILE A 21 8.046 32.159 16.162 1.00 0.00 C
ATOM 117 O ILE A 21 8.253 32.677 15.060 1.00 0.00 O
ATOM 118 CB ILE A 21 5.601 32.476 16.807 1.00 0.00 C
ATOM 119 CG1 ILE A 21 4.640 32.960 17.914 1.00 0.00 C
ATOM 120 CG2 ILE A 21 5.381 30.965 16.630 1.00 0.00 C
ATOM 121 CD1 ILE A 21 4.311 34.435 17.806 1.00 0.00 C
ATOM 122 H ILE A 21 6.949 34.782 16.386 1.00 0.00 H
ATOM 123 HA ILE A 21 7.237 32.390 18.140 1.00 0.00 H
ATOM 124 HB ILE A 21 5.388 32.999 15.875 1.00 0.00 H
ATOM 125 1HG1 ILE A 21 3.714 32.391 17.842 1.00 0.00 H
ATOM 126 2HG1 ILE A 21 5.105 32.778 18.882 1.00 0.00 H
ATOM 127 1HG2 ILE A 21 6.044 30.590 15.851 1.00 0.00 H
ATOM 128 2HG2 ILE A 21 5.597 30.454 17.568 1.00 0.00 H
ATOM 129 3HG2 ILE A 21 4.344 30.780 16.345 1.00 0.00 H
ATOM 130 1HD1 ILE A 21 5.228 35.019 17.893 1.00 0.00 H
ATOM 131 2HD1 ILE A 21 3.845 34.634 16.840 1.00 0.00 H
ATOM 132 3HD1 ILE A 21 3.625 34.714 18.605 1.00 0.00 H
ATOM 133 N GLY A 22 8.629 31.038 16.564 1.00 0.00 N
ATOM 134 CA GLY A 22 9.547 30.305 15.722 1.00 0.00 C
ATOM 135 C GLY A 22 9.652 28.831 16.099 1.00 0.00 C
ATOM 136 O GLY A 22 8.881 28.314 16.910 1.00 0.00 O
ATOM 137 H GLY A 22 8.424 30.685 17.488 1.00 0.00 H
ATOM 138 1HA GLY A 22 9.205 30.377 14.689 1.00 0.00 H
ATOM 139 2HA GLY A 22 10.536 30.757 15.809 1.00 0.00 H
ATOM 140 N TYR A 23 10.609 28.171 15.479 1.00 0.00 N
ATOM 141 CA TYR A 23 10.797 26.730 15.590 1.00 0.00 C
ATOM 142 C TYR A 23 12.278 26.369 15.663 1.00 0.00 C
ATOM 143 O TYR A 23 13.152 27.133 15.239 1.00 0.00 O
ATOM 144 CB TYR A 23 10.080 26.036 14.427 1.00 0.00 C
ATOM 145 CG TYR A 23 10.433 26.552 13.040 1.00 0.00 C
ATOM 146 CD1 TYR A 23 9.659 27.575 12.462 1.00 0.00 C
ATOM 147 CD2 TYR A 23 11.517 26.011 12.324 1.00 0.00 C
ATOM 148 CE1 TYR A 23 9.966 28.054 11.174 1.00 0.00 C
ATOM 149 CE2 TYR A 23 11.813 26.480 11.029 1.00 0.00 C
ATOM 150 CZ TYR A 23 11.052 27.519 10.455 1.00 0.00 C
ATOM 151 OH TYR A 23 11.355 27.994 9.214 1.00 0.00 O
ATOM 152 H TYR A 23 11.248 28.693 14.895 1.00 0.00 H
ATOM 153 HA TYR A 23 10.348 26.384 16.521 1.00 0.00 H
ATOM 154 1HB TYR A 23 10.285 24.972 14.483 1.00 0.00 H
ATOM 155 2HB TYR A 23 9.008 26.155 14.578 1.00 0.00 H
ATOM 156 HD1 TYR A 23 8.827 27.996 13.007 1.00 0.00 H
ATOM 157 HD2 TYR A 23 12.129 25.238 12.768 1.00 0.00 H
ATOM 158 HE1 TYR A 23 9.362 28.817 10.724 1.00 0.00 H
ATOM 159 HE2 TYR A 23 12.629 26.052 10.475 1.00 0.00 H
ATOM 160 HH TYR A 23 10.884 28.815 9.001 1.00 0.00 H
ATOM 161 N HIS A 24 12.548 25.195 16.190 1.00 0.00 N
ATOM 162 CA HIS A 24 13.886 24.675 16.376 1.00 0.00 C
ATOM 163 C HIS A 24 14.628 24.458 15.051 1.00 0.00 C
ATOM 164 O HIS A 24 14.059 23.999 14.061 1.00 0.00 O
ATOM 165 CB HIS A 24 13.760 23.367 17.165 1.00 0.00 C
ATOM 166 CG HIS A 24 14.979 22.486 17.199 1.00 0.00 C
ATOM 167 ND1 HIS A 24 16.102 22.686 17.990 1.00 0.00 N
ATOM 168 CE1 HIS A 24 16.947 21.695 17.702 1.00 0.00 C
ATOM 169 NE2 HIS A 24 16.418 20.882 16.769 1.00 0.00 N
ATOM 170 CD2 HIS A 24 15.161 21.354 16.459 1.00 0.00 C
ATOM 171 H HIS A 24 11.772 24.619 16.484 1.00 0.00 H
ATOM 172 HA HIS A 24 14.412 25.429 16.962 1.00 0.00 H
ATOM 173 1HB HIS A 24 13.511 23.633 18.182 1.00 0.00 H
ATOM 174 2HB HIS A 24 12.942 22.778 16.748 1.00 0.00 H
ATOM 175 HD2 HIS A 24 14.450 20.939 15.760 1.00 0.00 H
ATOM 176 HE2 HIS A 24 16.888 20.103 16.328 1.00 0.00 H
ATOM 177 HE1 HIS A 24 17.924 21.593 18.155 1.00 0.00 H
ATOM 178 N ALA A 25 15.920 24.723 15.053 1.00 0.00 N
ATOM 179 CA ALA A 25 16.865 24.273 14.043 1.00 0.00 C
ATOM 180 C ALA A 25 18.145 23.777 14.727 1.00 0.00 C
ATOM 181 O ALA A 25 18.498 24.226 15.818 1.00 0.00 O
ATOM 182 CB ALA A 25 17.159 25.409 13.061 1.00 0.00 C
ATOM 183 H ALA A 25 16.281 25.281 15.814 1.00 0.00 H
ATOM 184 HA ALA A 25 16.438 23.445 13.477 1.00 0.00 H
ATOM 185 1HB ALA A 25 16.232 25.720 12.578 1.00 0.00 H
ATOM 186 2HB ALA A 25 17.588 26.252 13.600 1.00 0.00 H
ATOM 187 3HB ALA A 25 17.863 25.063 12.305 1.00 0.00 H
ATOM 188 N ASN A 26 18.847 22.858 14.073 1.00 0.00 N
ATOM 189 CA ASN A 26 20.119 22.330 14.554 1.00 0.00 C
ATOM 190 C ASN A 26 21.088 22.084 13.383 1.00 0.00 C
ATOM 191 O ASN A 26 20.847 22.536 12.255 1.00 0.00 O
ATOM 192 CB ASN A 26 19.843 21.078 15.425 1.00 0.00 C
ATOM 193 CG ASN A 26 19.198 19.902 14.708 1.00 0.00 C
ATOM 194 ND2 ASN A 26 18.719 18.918 15.438 1.00 0.00 N
ATOM 195 OD1 ASN A 26 19.145 19.826 13.498 1.00 0.00 O
ATOM 196 H ASN A 26 18.482 22.507 13.198 1.00 0.00 H
ATOM 197 HA ASN A 26 20.643 23.054 15.178 1.00 0.00 H
ATOM 198 1HB ASN A 26 19.193 21.379 16.240 1.00 0.00 H
ATOM 199 2HB ASN A 26 20.772 20.729 15.872 1.00 0.00 H
ATOM 200 1HD2 ASN A 26 18.905 18.878 16.421 1.00 0.00 H
ATOM 201 2HD2 ASN A 26 18.391 18.092 14.934 1.00 0.00 H
ATOM 202 N ASN A 27 22.190 21.381 13.645 1.00 0.00 N
ATOM 203 CA ASN A 27 23.191 21.042 12.635 1.00 0.00 C
ATOM 204 C ASN A 27 22.978 19.655 12.007 1.00 0.00 C
ATOM 205 O ASN A 27 23.905 19.100 11.431 1.00 0.00 O
ATOM 206 CB ASN A 27 24.577 21.318 13.226 1.00 0.00 C
ATOM 207 CG ASN A 27 24.682 22.787 13.623 1.00 0.00 C
ATOM 208 ND2 ASN A 27 24.584 23.095 14.913 1.00 0.00 N
ATOM 209 OD1 ASN A 27 24.719 23.651 12.753 1.00 0.00 O
ATOM 210 H ASN A 27 22.341 21.066 14.593 1.00 0.00 H
ATOM 211 HA ASN A 27 23.083 21.737 11.802 1.00 0.00 H
ATOM 212 1HB ASN A 27 25.341 21.115 12.476 1.00 0.00 H
ATOM 213 2HB ASN A 27 24.754 20.678 14.088 1.00 0.00 H
ATOM 214 HD2 ASN A 27 24.366 22.387 15.598 1.00 0.00 H
ATOM 215 N SER A 28 21.791 19.056 12.144 1.00 0.00 N
ATOM 216 CA SER A 28 21.494 17.741 11.578 1.00 0.00 C
ATOM 217 C SER A 28 21.611 17.758 10.055 1.00 0.00 C
ATOM 218 O SER A 28 21.151 18.676 9.382 1.00 0.00 O
ATOM 219 CB SER A 28 20.094 17.266 11.994 1.00 0.00 C
ATOM 220 OG SER A 28 19.817 16.010 11.399 1.00 0.00 O
ATOM 221 H SER A 28 21.066 19.533 12.661 1.00 0.00 H
ATOM 222 HA SER A 28 22.229 17.041 11.973 1.00 0.00 H
ATOM 223 1HB SER A 28 19.352 17.993 11.665 1.00 0.00 H
ATOM 224 2HB SER A 28 20.051 17.169 13.079 1.00 0.00 H
ATOM 225 HG SER A 28 18.937 15.744 11.677 1.00 0.00 H
ATOM 226 N THR A 29 22.217 16.696 9.530 1.00 0.00 N
ATOM 227 CA THR A 29 22.283 16.391 8.096 1.00 0.00 C
ATOM 228 C THR A 29 21.401 15.197 7.727 1.00 0.00 C
ATOM 229 O THR A 29 21.469 14.714 6.593 1.00 0.00 O
ATOM 230 CB THR A 29 23.733 16.133 7.658 1.00 0.00 C
ATOM 231 CG2 THR A 29 24.613 17.359 7.871 1.00 0.00 C
ATOM 232 OG1 THR A 29 24.285 15.069 8.406 1.00 0.00 O
ATOM 233 H THR A 29 22.664 16.052 10.165 1.00 0.00 H
ATOM 234 HA THR A 29 21.903 17.264 7.565 1.00 0.00 H
ATOM 235 HB THR A 29 23.706 15.890 6.596 1.00 0.00 H
ATOM 236 1HG2 THR A 29 24.204 18.201 7.314 1.00 0.00 H
ATOM 237 2HG2 THR A 29 24.642 17.605 8.933 1.00 0.00 H
ATOM 238 3HG2 THR A 29 25.623 17.147 7.520 1.00 0.00 H
ATOM 239 HG1 THR A 29 25.177 14.921 8.086 1.00 0.00 H
ATOM 240 N GLU A 30 20.595 14.688 8.653 1.00 0.00 N
ATOM 241 CA GLU A 30 19.698 13.560 8.427 1.00 0.00 C
ATOM 242 C GLU A 30 18.642 13.928 7.387 1.00 0.00 C
ATOM 243 O GLU A 30 18.014 14.983 7.453 1.00 0.00 O
ATOM 244 CB GLU A 30 18.978 13.166 9.707 1.00 0.00 C
ATOM 245 CG GLU A 30 19.977 12.596 10.685 1.00 0.00 C
ATOM 246 CD GLU A 30 19.269 12.257 11.996 1.00 0.00 C
ATOM 247 OE1 GLU A 30 19.167 11.038 12.296 1.00 0.00 O
ATOM 248 OE2 GLU A 30 18.837 13.221 12.683 1.00 0.00 O1-
ATOM 249 H GLU A 30 20.604 15.108 9.572 1.00 0.00 H
ATOM 250 HA GLU A 30 20.306 12.726 8.077 1.00 0.00 H
ATOM 251 1HB GLU A 30 18.506 14.048 10.141 1.00 0.00 H
ATOM 252 2HB GLU A 30 18.218 12.419 9.486 1.00 0.00 H
ATOM 253 1HG GLU A 30 20.420 11.692 10.268 1.00 0.00 H
ATOM 254 2HG GLU A 30 20.760 13.330 10.875 1.00 0.00 H
ATOM 255 N GLN A 31 18.436 13.020 6.428 1.00 0.00 N
ATOM 256 CA GLN A 31 17.539 13.228 5.298 1.00 0.00 C
ATOM 257 C GLN A 31 16.485 12.134 5.188 1.00 0.00 C
ATOM 258 O GLN A 31 16.799 10.940 5.152 1.00 0.00 O
ATOM 259 CB GLN A 31 18.322 13.341 3.987 1.00 0.00 C
ATOM 260 CG GLN A 31 19.114 14.651 3.906 1.00 0.00 C
ATOM 261 CD GLN A 31 19.846 14.824 2.584 1.00 0.00 C
ATOM 262 NE2 GLN A 31 20.334 16.010 2.301 1.00 0.00 N
ATOM 263 OE1 GLN A 31 19.988 13.908 1.787 1.00 0.00 O
ATOM 264 H GLN A 31 18.965 12.163 6.458 1.00 0.00 H
ATOM 265 HA GLN A 31 17.017 14.166 5.450 1.00 0.00 H
ATOM 266 1HB GLN A 31 18.996 12.490 3.891 1.00 0.00 H
ATOM 267 2HB GLN A 31 17.613 13.319 3.160 1.00 0.00 H
ATOM 268 1HG GLN A 31 19.850 14.682 4.704 1.00 0.00 H
ATOM 269 2HG GLN A 31 18.431 15.490 4.036 1.00 0.00 H
ATOM 270 1HE2 GLN A 31 20.207 16.771 2.951 1.00 0.00 H
ATOM 271 2HE2 GLN A 31 20.778 16.119 1.408 1.00 0.00 H
ATOM 272 N VAL A 32 15.249 12.559 4.949 1.00 0.00 N
ATOM 273 CA VAL A 32 14.092 11.689 4.721 1.00 0.00 C
ATOM 274 C VAL A 32 13.525 11.947 3.333 1.00 0.00 C
ATOM 275 O VAL A 32 13.828 12.961 2.701 1.00 0.00 O
ATOM 276 CB VAL A 32 13.020 11.867 5.811 1.00 0.00 C
ATOM 277 CG1 VAL A 32 13.594 11.594 7.198 1.00 0.00 C
ATOM 278 CG2 VAL A 32 12.377 13.259 5.789 1.00 0.00 C
ATOM 279 H VAL A 32 15.117 13.555 4.838 1.00 0.00 H
ATOM 280 HA VAL A 32 14.423 10.651 4.779 1.00 0.00 H
ATOM 281 HB VAL A 32 12.243 11.137 5.587 1.00 0.00 H
ATOM 282 1HG1 VAL A 32 14.020 10.590 7.223 1.00 0.00 H
ATOM 283 2HG1 VAL A 32 14.371 12.324 7.419 1.00 0.00 H
ATOM 284 3HG1 VAL A 32 12.800 11.671 7.941 1.00 0.00 H
ATOM 285 1HG2 VAL A 32 13.132 14.012 6.010 1.00 0.00 H
ATOM 286 2HG2 VAL A 32 11.952 13.448 4.803 1.00 0.00 H
ATOM 287 3HG2 VAL A 32 11.587 13.306 6.539 1.00 0.00 H
ATOM 288 N ASP A 33 12.680 11.044 2.863 1.00 0.00 N
ATOM 289 CA ASP A 33 11.982 11.190 1.591 1.00 0.00 C
ATOM 290 C ASP A 33 10.471 11.306 1.838 1.00 0.00 C
ATOM 291 O ASP A 33 9.943 10.709 2.784 1.00 0.00 O
ATOM 292 CB ASP A 33 12.389 10.026 0.672 1.00 0.00 C
ATOM 293 CG ASP A 33 13.919 9.949 0.530 1.00 0.00 C
ATOM 294 OD1 ASP A 33 14.536 10.938 0.080 1.00 0.00 O
ATOM 295 OD2 ASP A 33 14.531 8.946 0.965 1.00 0.00 O1-
ATOM 296 H ASP A 33 12.447 10.241 3.426 1.00 0.00 H
ATOM 297 HA ASP A 33 12.295 12.112 1.096 1.00 0.00 H
ATOM 298 1HB ASP A 33 11.933 10.168 -0.310 1.00 0.00 H
ATOM 299 2HB ASP A 33 12.014 9.091 1.093 1.00 0.00 H
ATOM 300 N THR A 34 9.787 12.086 0.998 1.00 0.00 N
ATOM 301 CA THR A 34 8.328 12.167 0.914 1.00 0.00 C
ATOM 302 C THR A 34 7.883 11.841 -0.517 1.00 0.00 C
ATOM 303 O THR A 34 8.713 11.710 -1.420 1.00 0.00 O
ATOM 304 CB THR A 34 7.776 13.538 1.349 1.00 0.00 C
ATOM 305 CG2 THR A 34 8.361 14.048 2.666 1.00 0.00 C
ATOM 306 OG1 THR A 34 8.001 14.525 0.372 1.00 0.00 O
ATOM 307 H THR A 34 10.321 12.645 0.349 1.00 0.00 H
ATOM 308 HA THR A 34 7.918 11.436 1.612 1.00 0.00 H
ATOM 309 HB THR A 34 6.709 13.366 1.485 1.00 0.00 H
ATOM 310 1HG2 THR A 34 8.202 13.304 3.446 1.00 0.00 H
ATOM 311 2HG2 THR A 34 9.429 14.225 2.545 1.00 0.00 H
ATOM 312 3HG2 THR A 34 7.869 14.980 2.946 1.00 0.00 H
ATOM 313 HG1 THR A 34 8.950 14.641 0.289 1.00 0.00 H
ATOM 314 N ILE A 35 6.576 11.745 -0.759 1.00 0.00 N
ATOM 315 CA ILE A 35 6.053 11.513 -2.114 1.00 0.00 C
ATOM 316 C ILE A 35 6.434 12.672 -3.065 1.00 0.00 C
ATOM 317 O ILE A 35 6.784 12.442 -4.218 1.00 0.00 O
ATOM 318 CB ILE A 35 4.521 11.274 -2.075 1.00 0.00 C
ATOM 319 CG1 ILE A 35 4.242 9.952 -1.316 1.00 0.00 C
ATOM 320 CG2 ILE A 35 3.923 11.214 -3.494 1.00 0.00 C
ATOM 321 CD1 ILE A 35 2.761 9.607 -1.169 1.00 0.00 C
ATOM 322 H ILE A 35 5.927 11.835 0.010 1.00 0.00 H
ATOM 323 HA ILE A 35 6.515 10.609 -2.512 1.00 0.00 H
ATOM 324 HB ILE A 35 4.045 12.108 -1.559 1.00 0.00 H
ATOM 325 1HG1 ILE A 35 4.729 9.141 -1.857 1.00 0.00 H
ATOM 326 2HG1 ILE A 35 4.674 10.035 -0.319 1.00 0.00 H
ATOM 327 1HG2 ILE A 35 4.126 12.151 -4.013 1.00 0.00 H
ATOM 328 2HG2 ILE A 35 4.375 10.389 -4.044 1.00 0.00 H
ATOM 329 3HG2 ILE A 35 2.846 11.061 -3.429 1.00 0.00 H
ATOM 330 1HD1 ILE A 35 2.259 10.395 -0.607 1.00 0.00 H
ATOM 331 2HD1 ILE A 35 2.308 9.520 -2.156 1.00 0.00 H
ATOM 332 3HD1 ILE A 35 2.660 8.660 -0.637 1.00 0.00 H
ATOM 333 N MET A 36 6.408 13.914 -2.574 1.00 0.00 N
ATOM 334 CA MET A 36 6.655 15.114 -3.381 1.00 0.00 C
ATOM 335 C MET A 36 8.104 15.602 -3.375 1.00 0.00 C
ATOM 336 O MET A 36 8.469 16.441 -4.206 1.00 0.00 O
ATOM 337 CB MET A 36 5.739 16.243 -2.893 1.00 0.00 C
ATOM 338 CG MET A 36 4.250 15.934 -3.094 1.00 0.00 C
ATOM 339 SD MET A 36 3.135 17.272 -2.578 1.00 0.00 S
ATOM 340 CE MET A 36 3.504 18.496 -3.845 1.00 0.00 C
ATOM 341 H MET A 36 6.207 14.034 -1.592 1.00 0.00 H
ATOM 342 HA MET A 36 6.439 14.834 -4.412 1.00 0.00 H
ATOM 343 1HB MET A 36 5.983 17.151 -3.445 1.00 0.00 H
ATOM 344 2HB MET A 36 5.921 16.405 -1.831 1.00 0.00 H
ATOM 345 1HG MET A 36 4.005 15.043 -2.516 1.00 0.00 H
ATOM 346 2HG MET A 36 4.081 15.737 -4.153 1.00 0.00 H
ATOM 347 1HE MET A 36 4.561 18.759 -3.800 1.00 0.00 H
ATOM 348 2HE MET A 36 3.274 18.082 -4.827 1.00 0.00 H
ATOM 349 3HE MET A 36 2.900 19.388 -3.675 1.00 0.00 H
ATOM 350 N GLU A 37 8.929 15.154 -2.419 1.00 0.00 N
ATOM 351 CA GLU A 37 10.284 15.678 -2.238 1.00 0.00 C
ATOM 352 C GLU A 37 11.218 14.608 -1.675 1.00 0.00 C
ATOM 353 O GLU A 37 10.953 14.011 -0.633 1.00 0.00 O
ATOM 354 CB GLU A 37 10.287 16.856 -1.273 1.00 0.00 C
ATOM 355 CG GLU A 37 11.610 17.577 -1.367 1.00 0.00 C
ATOM 356 CD GLU A 37 11.594 18.793 -0.443 1.00 0.00 C
ATOM 357 OE1 GLU A 37 12.620 19.523 -0.435 1.00 0.00 O
ATOM 358 OE2 GLU A 37 10.556 18.979 0.246 1.00 0.00 O1-
ATOM 359 H GLU A 37 8.604 14.426 -1.800 1.00 0.00 H
ATOM 360 HA GLU A 37 10.633 15.996 -3.220 1.00 0.00 H
ATOM 361 1HB GLU A 37 9.479 17.541 -1.533 1.00 0.00 H
ATOM 362 2HB GLU A 37 10.141 16.495 -0.255 1.00 0.00 H
ATOM 363 1HG GLU A 37 12.413 16.903 -1.068 1.00 0.00 H
ATOM 364 2HG GLU A 37 11.773 17.903 -2.395 1.00 0.00 H
ATOM 365 N LYS A 38 12.317 14.341 -2.380 1.00 0.00 N
ATOM 366 CA LYS A 38 13.378 13.452 -1.910 1.00 0.00 C
ATOM 367 C LYS A 38 14.425 14.256 -1.155 1.00 0.00 C
ATOM 368 O LYS A 38 14.712 15.402 -1.476 1.00 0.00 O
ATOM 369 CB LYS A 38 13.977 12.645 -3.077 1.00 0.00 C
ATOM 370 CG LYS A 38 12.935 11.692 -3.693 1.00 0.00 C
ATOM 371 CD LYS A 38 13.522 10.816 -4.810 1.00 0.00 C
ATOM 372 CE LYS A 38 12.423 9.913 -5.397 1.00 0.00 C
ATOM 373 NZ LYS A 38 12.892 9.066 -6.528 1.00 0.00 N1+
ATOM 374 H LYS A 38 12.490 14.857 -3.225 1.00 0.00 H
ATOM 375 HA LYS A 38 12.962 12.740 -1.196 1.00 0.00 H
ATOM 376 1HB LYS A 38 14.349 13.331 -3.840 1.00 0.00 H
ATOM 377 2HB LYS A 38 14.816 12.056 -2.702 1.00 0.00 H
ATOM 378 1HG LYS A 38 12.543 11.046 -2.906 1.00 0.00 H
ATOM 379 2HG LYS A 38 12.112 12.277 -4.105 1.00 0.00 H
ATOM 380 1HD LYS A 38 14.319 10.206 -4.388 1.00 0.00 H
ATOM 381 2HD LYS A 38 13.936 11.456 -5.591 1.00 0.00 H
ATOM 382 1HE LYS A 38 11.595 10.543 -5.738 1.00 0.00 H
ATOM 383 2HE LYS A 38 12.032 9.278 -4.599 1.00 0.00 H
ATOM 384 1HZ LYS A 38 13.207 9.622 -7.306 1.00 0.00 H
ATOM 385 2HZ LYS A 38 13.627 8.432 -6.252 1.00 0.00 H
ATOM 386 3HZ LYS A 38 12.107 8.509 -6.893 1.00 0.00 H
ATOM 387 N ASN A 39 15.072 13.598 -0.214 1.00 0.00 N
ATOM 388 CA ASN A 39 16.260 14.082 0.477 1.00 0.00 C
ATOM 389 C ASN A 39 16.053 15.381 1.307 1.00 0.00 C
ATOM 390 O ASN A 39 16.934 16.237 1.413 1.00 0.00 O
ATOM 391 CB ASN A 39 17.441 14.068 -0.510 1.00 0.00 C
ATOM 392 CG ASN A 39 17.671 12.722 -1.207 1.00 0.00 C
ATOM 393 ND2 ASN A 39 17.258 11.602 -0.607 1.00 0.00 N
ATOM 394 OD1 ASN A 39 18.283 12.697 -2.267 1.00 0.00 O
ATOM 395 H ASN A 39 14.752 12.645 -0.033 1.00 0.00 H
ATOM 396 HA ASN A 39 16.485 13.332 1.233 1.00 0.00 H
ATOM 397 1HB ASN A 39 18.349 14.336 0.018 1.00 0.00 H
ATOM 398 2HB ASN A 39 17.273 14.825 -1.274 1.00 0.00 H
ATOM 399 HD2 ASN A 39 16.521 11.709 0.075 1.00 0.00 H
ATOM 400 N VAL A 40 14.901 15.473 1.986 1.00 0.00 N
ATOM 401 CA VAL A 40 14.527 16.575 2.881 1.00 0.00 C
ATOM 402 C VAL A 40 15.358 16.479 4.157 1.00 0.00 C
ATOM 403 O VAL A 40 15.230 15.513 4.899 1.00 0.00 O
ATOM 404 CB VAL A 40 13.025 16.538 3.223 1.00 0.00 C
ATOM 405 CG1 VAL A 40 12.641 17.731 4.087 1.00 0.00 C
ATOM 406 CG2 VAL A 40 12.159 16.559 1.957 1.00 0.00 C
ATOM 407 H VAL A 40 14.274 14.685 1.902 1.00 0.00 H
ATOM 408 HA VAL A 40 14.726 17.519 2.375 1.00 0.00 H
ATOM 409 HB VAL A 40 12.847 15.609 3.764 1.00 0.00 H
ATOM 410 1HG1 VAL A 40 13.240 17.729 4.997 1.00 0.00 H
ATOM 411 2HG1 VAL A 40 12.823 18.653 3.535 1.00 0.00 H
ATOM 412 3HG1 VAL A 40 11.585 17.666 4.347 1.00 0.00 H
ATOM 413 1HG2 VAL A 40 12.333 17.487 1.413 1.00 0.00 H
ATOM 414 2HG2 VAL A 40 12.419 15.711 1.325 1.00 0.00 H
ATOM 415 3HG2 VAL A 40 11.106 16.494 2.236 1.00 0.00 H
ATOM 416 N THR A 41 16.170 17.491 4.437 1.00 0.00 N
ATOM 417 CA THR A 41 16.924 17.549 5.699 1.00 0.00 C
ATOM 418 C THR A 41 15.986 17.893 6.849 1.00 0.00 C
ATOM 419 O THR A 41 15.261 18.883 6.792 1.00 0.00 O
ATOM 420 CB THR A 41 18.081 18.555 5.620 1.00 0.00 C
ATOM 421 CG2 THR A 41 19.026 18.426 6.808 1.00 0.00 C
ATOM 422 OG1 THR A 41 18.844 18.331 4.464 1.00 0.00 O
ATOM 423 H THR A 41 16.273 18.240 3.766 1.00 0.00 H
ATOM 424 HA THR A 41 17.361 16.567 5.879 1.00 0.00 H
ATOM 425 HB THR A 41 17.629 19.547 5.611 1.00 0.00 H
ATOM 426 1HG2 THR A 41 18.469 18.576 7.733 1.00 0.00 H
ATOM 427 2HG2 THR A 41 19.474 17.433 6.809 1.00 0.00 H
ATOM 428 3HG2 THR A 41 19.811 19.179 6.731 1.00 0.00 H
ATOM 429 HG1 THR A 41 18.257 18.409 3.709 1.00 0.00 H
ATOM 430 N VAL A 42 16.019 17.085 7.904 1.00 0.00 N
ATOM 431 CA VAL A 42 15.190 17.235 9.102 1.00 0.00 C
ATOM 432 C VAL A 42 16.051 17.390 10.353 1.00 0.00 C
ATOM 433 O VAL A 42 17.215 16.994 10.370 1.00 0.00 O
ATOM 434 CB VAL A 42 14.183 16.076 9.254 1.00 0.00 C
ATOM 435 CG1 VAL A 42 13.154 16.105 8.130 1.00 0.00 C
ATOM 436 CG2 VAL A 42 14.857 14.697 9.276 1.00 0.00 C
ATOM 437 H VAL A 42 16.666 16.310 7.878 1.00 0.00 H
ATOM 438 HA VAL A 42 14.610 18.149 8.978 1.00 0.00 H
ATOM 439 HB VAL A 42 13.695 16.226 10.218 1.00 0.00 H
ATOM 440 1HG1 VAL A 42 12.648 17.071 8.125 1.00 0.00 H
ATOM 441 2HG1 VAL A 42 13.657 15.954 7.175 1.00 0.00 H
ATOM 442 3HG1 VAL A 42 12.423 15.312 8.286 1.00 0.00 H
ATOM 443 1HG2 VAL A 42 15.354 14.520 8.321 1.00 0.00 H
ATOM 444 2HG2 VAL A 42 15.592 14.664 10.080 1.00 0.00 H
ATOM 445 3HG2 VAL A 42 14.103 13.927 9.441 1.00 0.00 H
ATOM 446 N THR A 43 15.479 17.965 11.414 1.00 0.00 N
ATOM 447 CA THR A 43 16.188 18.135 12.692 1.00 0.00 C
ATOM 448 C THR A 43 16.407 16.807 13.411 1.00 0.00 C
ATOM 449 O THR A 43 17.429 16.634 14.065 1.00 0.00 O
ATOM 450 CB THR A 43 15.446 19.110 13.616 1.00 0.00 C
ATOM 451 CG2 THR A 43 15.350 20.507 13.001 1.00 0.00 C
ATOM 452 OG1 THR A 43 14.138 18.651 13.898 1.00 0.00 O
ATOM 453 H THR A 43 14.528 18.294 11.337 1.00 0.00 H
ATOM 454 HA THR A 43 17.161 18.559 12.441 1.00 0.00 H
ATOM 455 HB THR A 43 15.996 19.185 14.553 1.00 0.00 H
ATOM 456 1HG2 THR A 43 16.353 20.893 12.824 1.00 0.00 H
ATOM 457 2HG2 THR A 43 14.800 20.475 12.063 1.00 0.00 H
ATOM 458 3HG2 THR A 43 14.829 21.186 13.671 1.00 0.00 H
ATOM 459 HG1 THR A 43 14.218 17.957 14.574 1.00 0.00 H
ATOM 460 N HIS A 44 15.450 15.897 13.301 1.00 0.00 N
ATOM 461 CA HIS A 44 15.470 14.576 13.921 1.00 0.00 C
ATOM 462 C HIS A 44 14.798 13.565 12.985 1.00 0.00 C
ATOM 463 O HIS A 44 13.751 13.853 12.405 1.00 0.00 O
ATOM 464 CB HIS A 44 14.746 14.629 15.282 1.00 0.00 C
ATOM 465 CG HIS A 44 15.129 15.782 16.187 1.00 0.00 C
ATOM 466 ND1 HIS A 44 14.474 17.021 16.265 1.00 0.00 N
ATOM 467 CE1 HIS A 44 15.125 17.719 17.210 1.00 0.00 C
ATOM 468 NE2 HIS A 44 16.132 16.994 17.723 1.00 0.00 N
ATOM 469 CD2 HIS A 44 16.154 15.774 17.085 1.00 0.00 C
ATOM 470 H HIS A 44 14.642 16.137 12.744 1.00 0.00 H
ATOM 471 HA HIS A 44 16.510 14.311 14.105 1.00 0.00 H
ATOM 472 1HB HIS A 44 13.674 14.692 15.117 1.00 0.00 H
ATOM 473 2HB HIS A 44 14.936 13.694 15.809 1.00 0.00 H
ATOM 474 HD2 HIS A 44 16.836 14.951 17.257 1.00 0.00 H
ATOM 475 HE2 HIS A 44 16.727 17.271 18.492 1.00 0.00 H
ATOM 476 HE1 HIS A 44 14.858 18.719 17.533 1.00 0.00 H
ATOM 477 N ALA A 45 15.384 12.383 12.889 1.00 0.00 N
ATOM 478 CA ALA A 45 14.855 11.246 12.156 1.00 0.00 C
ATOM 479 C ALA A 45 15.068 9.948 12.948 1.00 0.00 C
ATOM 480 O ALA A 45 15.834 9.905 13.912 1.00 0.00 O
ATOM 481 CB ALA A 45 15.513 11.193 10.772 1.00 0.00 C
ATOM 482 H ALA A 45 16.268 12.261 13.363 1.00 0.00 H
ATOM 483 HA ALA A 45 13.779 11.358 12.020 1.00 0.00 H
ATOM 484 1HB ALA A 45 15.299 12.116 10.232 1.00 0.00 H
ATOM 485 2HB ALA A 45 16.591 11.081 10.887 1.00 0.00 H
ATOM 486 3HB ALA A 45 15.117 10.345 10.213 1.00 0.00 H
ATOM 487 N GLN A 46 14.382 8.886 12.538 1.00 0.00 N
ATOM 488 CA GLN A 46 14.573 7.551 13.080 1.00 0.00 C
ATOM 489 C GLN A 46 14.735 6.554 11.934 1.00 0.00 C
ATOM 490 O GLN A 46 13.784 6.293 11.194 1.00 0.00 O
ATOM 491 CB GLN A 46 13.403 7.221 14.028 1.00 0.00 C
ATOM 492 CG GLN A 46 13.573 5.842 14.683 1.00 0.00 C
ATOM 493 CD GLN A 46 12.505 5.539 15.736 1.00 0.00 C
ATOM 494 NE2 GLN A 46 12.405 4.292 16.147 1.00 0.00 N
ATOM 495 OE1 GLN A 46 11.771 6.385 16.206 1.00 0.00 O
ATOM 496 H GLN A 46 13.692 9.013 11.811 1.00 0.00 H
ATOM 497 HA GLN A 46 15.485 7.491 13.672 1.00 0.00 H
ATOM 498 1HB GLN A 46 13.357 7.979 14.808 1.00 0.00 H
ATOM 499 2HB GLN A 46 12.474 7.228 13.458 1.00 0.00 H
ATOM 500 1HG GLN A 46 14.551 5.805 15.161 1.00 0.00 H
ATOM 501 2HG GLN A 46 13.519 5.080 13.905 1.00 0.00 H
ATOM 502 1HE2 GLN A 46 11.721 4.045 16.849 1.00 0.00 H
ATOM 503 2HE2 GLN A 46 13.011 3.583 15.761 1.00 0.00 H
ATOM 504 N ASP A 47 15.942 5.992 11.792 1.00 0.00 N
ATOM 505 CA ASP A 47 16.149 4.839 10.914 1.00 0.00 C
ATOM 506 C ASP A 47 15.470 3.613 11.550 1.00 0.00 C
ATOM 507 O ASP A 47 15.596 3.373 12.752 1.00 0.00 O
ATOM 508 CB ASP A 47 17.648 4.612 10.642 1.00 0.00 C
ATOM 509 CG ASP A 47 17.926 3.691 9.437 1.00 0.00 C
ATOM 510 OD1 ASP A 47 17.008 2.989 8.972 1.00 0.00 O
ATOM 511 OD2 ASP A 47 19.065 3.698 8.910 1.00 0.00 O1-
ATOM 512 H ASP A 47 16.726 6.372 12.302 1.00 0.00 H
ATOM 513 HA ASP A 47 15.694 5.021 9.941 1.00 0.00 H
ATOM 514 1HB ASP A 47 18.095 4.163 11.528 1.00 0.00 H
ATOM 515 2HB ASP A 47 18.112 5.580 10.450 1.00 0.00 H
ATOM 516 N ILE A 48 14.719 2.862 10.742 1.00 0.00 N
ATOM 517 CA ILE A 48 13.991 1.666 11.168 1.00 0.00 C
ATOM 518 C ILE A 48 14.431 0.413 10.398 1.00 0.00 C
ATOM 519 O ILE A 48 13.813 -0.638 10.534 1.00 0.00 O
ATOM 520 CB ILE A 48 12.456 1.884 11.113 1.00 0.00 C
ATOM 521 CG1 ILE A 48 11.966 2.237 9.693 1.00 0.00 C
ATOM 522 CG2 ILE A 48 12.047 2.977 12.125 1.00 0.00 C
ATOM 523 CD1 ILE A 48 10.430 2.243 9.559 1.00 0.00 C
ATOM 524 H ILE A 48 14.648 3.137 9.773 1.00 0.00 H
ATOM 525 HA ILE A 48 14.249 1.487 12.211 1.00 0.00 H
ATOM 526 HB ILE A 48 11.975 0.945 11.385 1.00 0.00 H
ATOM 527 1HG1 ILE A 48 12.339 3.228 9.435 1.00 0.00 H
ATOM 528 2HG1 ILE A 48 12.370 1.503 8.996 1.00 0.00 H
ATOM 529 1HG2 ILE A 48 12.361 2.683 13.126 1.00 0.00 H
ATOM 530 2HG2 ILE A 48 12.526 3.919 11.856 1.00 0.00 H
ATOM 531 3HG2 ILE A 48 10.964 3.102 12.107 1.00 0.00 H
ATOM 532 1HD1 ILE A 48 10.041 1.252 9.793 1.00 0.00 H
ATOM 533 2HD1 ILE A 48 10.007 2.972 10.250 1.00 0.00 H
ATOM 534 3HD1 ILE A 48 10.155 2.508 8.538 1.00 0.00 H
ATOM 535 N LEU A 49 15.489 0.510 9.589 1.00 0.00 N
ATOM 536 CA LEU A 49 15.992 -0.554 8.729 1.00 0.00 C
ATOM 537 C LEU A 49 17.401 -0.990 9.142 1.00 0.00 C
ATOM 538 O LEU A 49 18.380 -0.284 8.897 1.00 0.00 O
ATOM 539 CB LEU A 49 15.957 -0.084 7.271 1.00 0.00 C
ATOM 540 CG LEU A 49 16.387 -1.145 6.251 1.00 0.00 C
ATOM 541 CD1 LEU A 49 15.356 -2.272 6.184 1.00 0.00 C
ATOM 542 CD2 LEU A 49 16.488 -0.505 4.866 1.00 0.00 C
ATOM 543 H LEU A 49 15.981 1.392 9.572 1.00 0.00 H
ATOM 544 HA LEU A 49 15.359 -1.434 8.830 1.00 0.00 H
ATOM 545 1HB LEU A 49 14.940 0.185 7.046 1.00 0.00 H
ATOM 546 2HB LEU A 49 16.589 0.800 7.173 1.00 0.00 H
ATOM 547 HG LEU A 49 17.360 -1.554 6.516 1.00 0.00 H
ATOM 548 1HD1 LEU A 49 15.283 -2.775 7.144 1.00 0.00 H
ATOM 549 2HD1 LEU A 49 14.379 -1.876 5.907 1.00 0.00 H
ATOM 550 3HD1 LEU A 49 15.662 -3.004 5.446 1.00 0.00 H
ATOM 551 1HD2 LEU A 49 15.510 -0.150 4.540 1.00 0.00 H
ATOM 552 2HD2 LEU A 49 17.191 0.322 4.892 1.00 0.00 H
ATOM 553 3HD2 LEU A 49 16.857 -1.252 4.167 1.00 0.00 H
ATOM 554 N GLU A 50 17.513 -2.208 9.680 1.00 0.00 N
ATOM 555 CA GLU A 50 18.809 -2.855 9.892 1.00 0.00 C
ATOM 556 C GLU A 50 19.395 -3.333 8.561 1.00 0.00 C
ATOM 557 O GLU A 50 18.732 -3.995 7.766 1.00 0.00 O
ATOM 558 CB GLU A 50 18.673 -4.063 10.803 1.00 0.00 C
ATOM 559 CG GLU A 50 20.040 -4.648 11.065 1.00 0.00 C
ATOM 560 CD GLU A 50 20.956 -3.566 11.634 1.00 0.00 C
ATOM 561 OE1 GLU A 50 21.766 -3.020 10.839 1.00 0.00 O
ATOM 562 OE2 GLU A 50 20.836 -3.296 12.860 1.00 0.00 O1-
ATOM 563 H GLU A 50 16.673 -2.700 9.950 1.00 0.00 H
ATOM 564 HA GLU A 50 19.466 -2.116 10.351 1.00 0.00 H
ATOM 565 1HB GLU A 50 18.222 -3.756 11.747 1.00 0.00 H
ATOM 566 2HB GLU A 50 18.042 -4.815 10.328 1.00 0.00 H
ATOM 567 1HG GLU A 50 19.956 -5.466 11.779 1.00 0.00 H
ATOM 568 2HG GLU A 50 20.459 -5.023 10.131 1.00 0.00 H
ATOM 569 N LYS A 51 20.671 -3.016 8.329 1.00 0.00 N
ATOM 570 CA LYS A 51 21.401 -3.330 7.089 1.00 0.00 C
ATOM 571 C LYS A 51 22.653 -4.171 7.341 1.00 0.00 C
ATOM 572 O LYS A 51 23.343 -4.547 6.394 1.00 0.00 O
ATOM 573 CB LYS A 51 21.775 -2.018 6.365 1.00 0.00 C
ATOM 574 CG LYS A 51 20.552 -1.134 6.051 1.00 0.00 C
ATOM 575 CD LYS A 51 20.943 0.315 5.786 1.00 0.00 C
ATOM 576 CE LYS A 51 19.720 1.191 6.066 1.00 0.00 C
ATOM 577 NZ LYS A 51 20.042 2.595 6.420 1.00 0.00 N1+
ATOM 578 H LYS A 51 21.173 -2.526 9.056 1.00 0.00 H
ATOM 579 HA LYS A 51 20.742 -3.928 6.459 1.00 0.00 H
ATOM 580 1HB LYS A 51 22.457 -1.452 7.000 1.00 0.00 H
ATOM 581 2HB LYS A 51 22.273 -2.267 5.429 1.00 0.00 H
ATOM 582 1HG LYS A 51 20.051 -1.530 5.167 1.00 0.00 H
ATOM 583 2HG LYS A 51 19.869 -1.165 6.901 1.00 0.00 H
ATOM 584 1HD LYS A 51 21.252 0.431 4.748 1.00 0.00 H
ATOM 585 2HD LYS A 51 21.763 0.603 6.443 1.00 0.00 H
ATOM 586 1HE LYS A 51 19.165 0.749 6.894 1.00 0.00 H
ATOM 587 2HE LYS A 51 19.094 1.199 5.173 1.00 0.00 H
ATOM 588 1HZ LYS A 51 19.694 2.796 7.345 1.00 0.00 H
ATOM 589 2HZ LYS A 51 21.043 2.726 6.400 1.00 0.00 H
ATOM 590 3HZ LYS A 51 19.608 3.217 5.755 1.00 0.00 H
ATOM 591 N THR A 52 22.961 -4.457 8.601 1.00 0.00 N
ATOM 592 CA THR A 52 24.199 -5.121 8.997 1.00 0.00 C
ATOM 593 C THR A 52 23.931 -6.478 9.658 1.00 0.00 C
ATOM 594 O THR A 52 22.941 -6.694 10.348 1.00 0.00 O
ATOM 595 CB THR A 52 25.072 -4.237 9.897 1.00 0.00 C
ATOM 596 CG2 THR A 52 25.364 -2.872 9.270 1.00 0.00 C
ATOM 597 OG1 THR A 52 24.495 -4.009 11.148 1.00 0.00 O
ATOM 598 H THR A 52 22.303 -4.202 9.324 1.00 0.00 H
ATOM 599 HA THR A 52 24.758 -5.300 8.079 1.00 0.00 H
ATOM 600 HB THR A 52 25.999 -4.797 10.014 1.00 0.00 H
ATOM 601 1HG2 THR A 52 25.825 -3.012 8.293 1.00 0.00 H
ATOM 602 2HG2 THR A 52 24.433 -2.318 9.157 1.00 0.00 H
ATOM 603 3HG2 THR A 52 26.043 -2.314 9.915 1.00 0.00 H
ATOM 604 HG1 THR A 52 23.683 -3.515 11.009 1.00 0.00 H
ATOM 605 N HIS A 53 24.853 -7.417 9.435 1.00 0.00 N
ATOM 606 CA HIS A 53 24.899 -8.721 10.075 1.00 0.00 C
ATOM 607 C HIS A 53 26.352 -9.079 10.390 1.00 0.00 C
ATOM 608 O HIS A 53 27.286 -8.471 9.863 1.00 0.00 O
ATOM 609 CB HIS A 53 24.208 -9.748 9.166 1.00 0.00 C
ATOM 610 CG HIS A 53 24.942 -10.037 7.886 1.00 0.00 C
ATOM 611 ND1 HIS A 53 25.778 -11.130 7.698 1.00 0.00 N
ATOM 612 CE1 HIS A 53 26.228 -11.046 6.439 1.00 0.00 C
ATOM 613 NE2 HIS A 53 25.722 -9.956 5.836 1.00 0.00 N
ATOM 614 CD2 HIS A 53 24.910 -9.302 6.736 1.00 0.00 C
ATOM 615 H HIS A 53 25.580 -7.203 8.766 1.00 0.00 H
ATOM 616 HA HIS A 53 24.299 -8.668 10.984 1.00 0.00 H
ATOM 617 1HB HIS A 53 24.099 -10.685 9.713 1.00 0.00 H
ATOM 618 2HB HIS A 53 23.205 -9.394 8.928 1.00 0.00 H
ATOM 619 HD2 HIS A 53 24.353 -8.390 6.572 1.00 0.00 H
ATOM 620 HE2 HIS A 53 25.910 -9.674 4.884 1.00 0.00 H
ATOM 621 HE1 HIS A 53 26.894 -11.766 5.980 1.00 0.00 H
ATOM 622 N ASN A 54 26.564 -10.080 11.247 1.00 0.00 N
ATOM 623 CA ASN A 54 27.913 -10.459 11.684 1.00 0.00 C
ATOM 624 C ASN A 54 28.662 -11.426 10.740 1.00 0.00 C
ATOM 625 O ASN A 54 29.827 -11.724 11.004 1.00 0.00 O
ATOM 626 CB ASN A 54 27.850 -10.964 13.137 1.00 0.00 C
ATOM 627 CG ASN A 54 27.291 -12.367 13.293 1.00 0.00 C
ATOM 628 ND2 ASN A 54 27.302 -12.883 14.498 1.00 0.00 N
ATOM 629 OD1 ASN A 54 26.845 -13.021 12.361 1.00 0.00 O
ATOM 630 H ASN A 54 25.764 -10.555 11.651 1.00 0.00 H
ATOM 631 HA ASN A 54 28.521 -9.551 11.694 1.00 0.00 H
ATOM 632 1HB ASN A 54 27.256 -10.278 13.741 1.00 0.00 H
ATOM 633 2HB ASN A 54 28.862 -10.969 13.539 1.00 0.00 H
ATOM 634 1HD2 ASN A 54 27.512 -12.307 15.307 1.00 0.00 H
ATOM 635 2HD2 ASN A 54 26.918 -13.807 14.596 1.00 0.00 H
ATOM 636 N GLY A 55 28.005 -11.951 9.697 1.00 0.00 N
ATOM 637 CA GLY A 55 28.593 -12.901 8.745 1.00 0.00 C
ATOM 638 C GLY A 55 28.899 -14.292 9.310 1.00 0.00 C
ATOM 639 O GLY A 55 29.755 -14.989 8.774 1.00 0.00 O
ATOM 640 H GLY A 55 27.044 -11.671 9.558 1.00 0.00 H
ATOM 641 1HA GLY A 55 27.897 -13.020 7.915 1.00 0.00 H
ATOM 642 2HA GLY A 55 29.527 -12.475 8.377 1.00 0.00 H
ATOM 643 N LYS A 56 28.249 -14.721 10.396 1.00 0.00 N
ATOM 644 CA LYS A 56 28.522 -15.981 11.104 1.00 0.00 C
ATOM 645 C LYS A 56 27.258 -16.810 11.324 1.00 0.00 C
ATOM 646 O LYS A 56 26.160 -16.269 11.453 1.00 0.00 O
ATOM 647 CB LYS A 56 29.201 -15.687 12.450 1.00 0.00 C
ATOM 648 CG LYS A 56 30.565 -14.986 12.305 1.00 0.00 C
ATOM 649 CD LYS A 56 31.149 -14.670 13.678 1.00 0.00 C
ATOM 650 CE LYS A 56 32.460 -13.896 13.523 1.00 0.00 C
ATOM 651 NZ LYS A 56 33.029 -13.550 14.846 1.00 0.00 N1+
ATOM 652 H LYS A 56 27.513 -14.134 10.760 1.00 0.00 H
ATOM 653 HA LYS A 56 29.189 -16.570 10.475 1.00 0.00 H
ATOM 654 1HB LYS A 56 28.543 -15.046 13.037 1.00 0.00 H
ATOM 655 2HB LYS A 56 29.351 -16.631 12.975 1.00 0.00 H
ATOM 656 1HG LYS A 56 31.249 -15.640 11.765 1.00 0.00 H
ATOM 657 2HG LYS A 56 30.434 -14.058 11.748 1.00 0.00 H
ATOM 658 1HD LYS A 56 31.340 -15.601 14.212 1.00 0.00 H
ATOM 659 2HD LYS A 56 30.438 -14.066 14.243 1.00 0.00 H
ATOM 660 1HE LYS A 56 32.269 -12.979 12.967 1.00 0.00 H
ATOM 661 2HE LYS A 56 33.175 -14.511 12.977 1.00 0.00 H
ATOM 662 1HZ LYS A 56 32.371 -12.980 15.357 1.00 0.00 H
ATOM 663 2HZ LYS A 56 33.215 -14.397 15.364 1.00 0.00 H
ATOM 664 3HZ LYS A 56 33.891 -13.037 14.718 1.00 0.00 H
ATOM 665 N LEU A 57 27.439 -18.138 11.444 1.00 0.00 N
ATOM 666 CA LEU A 57 26.430 -19.034 12.004 1.00 0.00 C
ATOM 667 C LEU A 57 26.627 -19.097 13.520 1.00 0.00 C
ATOM 668 O LEU A 57 27.697 -19.491 13.991 1.00 0.00 O
ATOM 669 CB LEU A 57 26.538 -20.422 11.361 1.00 0.00 C
ATOM 670 CG LEU A 57 26.319 -20.442 9.842 1.00 0.00 C
ATOM 671 CD1 LEU A 57 26.545 -21.860 9.317 1.00 0.00 C
ATOM 672 CD2 LEU A 57 24.911 -19.999 9.450 1.00 0.00 C
ATOM 673 H LEU A 57 28.314 -18.535 11.130 1.00 0.00 H
ATOM 674 HA LEU A 57 25.429 -18.660 11.792 1.00 0.00 H
ATOM 675 1HB LEU A 57 27.534 -20.816 11.566 1.00 0.00 H
ATOM 676 2HB LEU A 57 25.790 -21.069 11.821 1.00 0.00 H
ATOM 677 HG LEU A 57 27.029 -19.740 9.405 1.00 0.00 H
ATOM 678 1HD1 LEU A 57 27.555 -22.185 9.570 1.00 0.00 H
ATOM 679 2HD1 LEU A 57 25.822 -22.536 9.772 1.00 0.00 H
ATOM 680 3HD1 LEU A 57 26.421 -21.870 8.233 1.00 0.00 H
ATOM 681 1HD2 LEU A 57 24.182 -20.688 9.878 1.00 0.00 H
ATOM 682 2HD2 LEU A 57 24.727 -18.994 9.830 1.00 0.00 H
ATOM 683 3HD2 LEU A 57 24.819 -20.000 8.364 1.00 0.00 H
ATOM 684 N CYS A 58 25.614 -18.689 14.278 1.00 0.00 N
ATOM 685 CA CYS A 58 25.644 -18.633 15.740 1.00 0.00 C
ATOM 686 C CYS A 58 24.687 -19.654 16.370 1.00 0.00 C
ATOM 687 O CYS A 58 23.725 -20.090 15.732 1.00 0.00 O
ATOM 688 CB CYS A 58 25.275 -17.212 16.184 1.00 0.00 C
ATOM 689 SG CYS A 58 26.336 -15.861 15.600 1.00 0.00 S
ATOM 690 H CYS A 58 24.772 -18.352 13.821 1.00 0.00 H
ATOM 691 HA CYS A 58 26.647 -18.859 16.104 1.00 0.00 H
ATOM 692 1HB CYS A 58 25.247 -17.185 17.271 1.00 0.00 H
ATOM 693 2HB CYS A 58 24.265 -17.010 15.829 1.00 0.00 H
ATOM 694 N ASP A 59 24.884 -19.943 17.656 1.00 0.00 N
ATOM 695 CA ASP A 59 23.890 -20.636 18.473 1.00 0.00 C
ATOM 696 C ASP A 59 22.617 -19.777 18.512 1.00 0.00 C
ATOM 697 O ASP A 59 22.689 -18.553 18.637 1.00 0.00 O
ATOM 698 CB ASP A 59 24.422 -20.895 19.886 1.00 0.00 C
ATOM 699 CG ASP A 59 25.676 -21.787 19.962 1.00 0.00 C
ATOM 700 OD1 ASP A 59 26.148 -22.276 18.916 1.00 0.00 O
ATOM 701 OD2 ASP A 59 26.183 -22.006 21.076 1.00 0.00 O1-
ATOM 702 H ASP A 59 25.747 -19.646 18.089 1.00 0.00 H
ATOM 703 HA ASP A 59 23.666 -21.609 18.036 1.00 0.00 H
ATOM 704 1HB ASP A 59 23.632 -21.377 20.461 1.00 0.00 H
ATOM 705 2HB ASP A 59 24.665 -19.933 20.337 1.00 0.00 H
ATOM 706 N LEU A 60 21.458 -20.419 18.415 1.00 0.00 N
ATOM 707 CA LEU A 60 20.178 -19.730 18.501 1.00 0.00 C
ATOM 708 C LEU A 60 19.620 -19.896 19.915 1.00 0.00 C
ATOM 709 O LEU A 60 19.296 -21.011 20.331 1.00 0.00 O
ATOM 710 CB LEU A 60 19.229 -20.269 17.417 1.00 0.00 C
ATOM 711 CG LEU A 60 17.905 -19.483 17.327 1.00 0.00 C
ATOM 712 CD1 LEU A 60 18.120 -18.074 16.757 1.00 0.00 C
ATOM 713 CD2 LEU A 60 16.930 -20.217 16.416 1.00 0.00 C
ATOM 714 H LEU A 60 21.465 -21.419 18.278 1.00 0.00 H
ATOM 715 HA LEU A 60 20.296 -18.662 18.317 1.00 0.00 H
ATOM 716 1HB LEU A 60 19.734 -20.211 16.452 1.00 0.00 H
ATOM 717 2HB LEU A 60 18.999 -21.311 17.643 1.00 0.00 H
ATOM 718 HG LEU A 60 17.508 -19.401 18.340 1.00 0.00 H
ATOM 719 1HD1 LEU A 60 18.826 -17.532 17.385 1.00 0.00 H
ATOM 720 2HD1 LEU A 60 18.517 -18.148 15.745 1.00 0.00 H
ATOM 721 3HD1 LEU A 60 17.168 -17.542 16.737 1.00 0.00 H
ATOM 722 1HD2 LEU A 60 17.351 -20.285 15.413 1.00 0.00 H
ATOM 723 2HD2 LEU A 60 16.754 -21.220 16.804 1.00 0.00 H
ATOM 724 3HD2 LEU A 60 15.987 -19.671 16.378 1.00 0.00 H
ATOM 725 N ASN A 61 19.531 -18.814 20.663 1.00 0.00 N
ATOM 726 CA ASN A 61 19.098 -18.817 22.063 1.00 0.00 C
ATOM 727 C ASN A 61 19.861 -19.854 22.926 1.00 0.00 C
ATOM 728 O ASN A 61 19.284 -20.536 23.766 1.00 0.00 O
ATOM 729 CB ASN A 61 17.563 -18.946 22.129 1.00 0.00 C
ATOM 730 CG ASN A 61 16.845 -17.767 21.497 1.00 0.00 C
ATOM 731 ND2 ASN A 61 15.753 -18.012 20.806 1.00 0.00 N
ATOM 732 OD1 ASN A 61 17.240 -16.621 21.642 1.00 0.00 O
ATOM 733 H ASN A 61 19.777 -17.928 20.245 1.00 0.00 H
ATOM 734 HA ASN A 61 19.362 -17.862 22.516 1.00 0.00 H
ATOM 735 1HB ASN A 61 17.264 -19.015 23.175 1.00 0.00 H
ATOM 736 2HB ASN A 61 17.267 -19.855 21.606 1.00 0.00 H
ATOM 737 1HD2 ASN A 61 15.236 -17.249 20.391 1.00 0.00 H
ATOM 738 2HD2 ASN A 61 15.431 -18.962 20.690 1.00 0.00 H
ATOM 739 N GLY A 62 21.170 -20.005 22.695 1.00 0.00 N
ATOM 740 CA GLY A 62 22.055 -20.914 23.418 1.00 0.00 C
ATOM 741 C GLY A 62 22.110 -22.348 22.883 1.00 0.00 C
ATOM 742 O GLY A 62 22.969 -23.111 23.332 1.00 0.00 O
ATOM 743 H GLY A 62 21.580 -19.445 21.961 1.00 0.00 H
ATOM 744 1HA GLY A 62 23.064 -20.503 23.378 1.00 0.00 H
ATOM 745 2HA GLY A 62 21.720 -20.956 24.453 1.00 0.00 H
ATOM 746 N VAL A 63 21.266 -22.747 21.931 1.00 0.00 N
ATOM 747 CA VAL A 63 21.262 -24.094 21.329 1.00 0.00 C
ATOM 748 C VAL A 63 22.040 -24.069 20.011 1.00 0.00 C
ATOM 749 O VAL A 63 21.747 -23.275 19.117 1.00 0.00 O
ATOM 750 CB VAL A 63 19.838 -24.628 21.122 1.00 0.00 C
ATOM 751 CG1 VAL A 63 19.868 -26.083 20.624 1.00 0.00 C
ATOM 752 CG2 VAL A 63 19.030 -24.602 22.424 1.00 0.00 C
ATOM 753 H VAL A 63 20.583 -22.081 21.600 1.00 0.00 H
ATOM 754 HA VAL A 63 21.753 -24.778 22.020 1.00 0.00 H
ATOM 755 HB VAL A 63 19.368 -23.978 20.384 1.00 0.00 H
ATOM 756 1HG1 VAL A 63 20.435 -26.137 19.695 1.00 0.00 H
ATOM 757 2HG1 VAL A 63 20.341 -26.715 21.376 1.00 0.00 H
ATOM 758 3HG1 VAL A 63 18.848 -26.427 20.449 1.00 0.00 H
ATOM 759 1HG2 VAL A 63 19.505 -25.254 23.158 1.00 0.00 H
ATOM 760 2HG2 VAL A 63 18.996 -23.584 22.811 1.00 0.00 H
ATOM 761 3HG2 VAL A 63 18.016 -24.952 22.230 1.00 0.00 H
ATOM 762 N LYS A 64 23.020 -24.969 19.867 1.00 0.00 N
ATOM 763 CA LYS A 64 23.872 -25.039 18.680 1.00 0.00 C
ATOM 764 C LYS A 64 23.103 -25.501 17.443 1.00 0.00 C
ATOM 765 O LYS A 64 22.243 -26.385 17.550 1.00 0.00 O
ATOM 766 CB LYS A 64 25.085 -25.941 18.917 1.00 0.00 C
ATOM 767 CG LYS A 64 26.057 -25.288 19.905 1.00 0.00 C
ATOM 768 CD LYS A 64 27.370 -26.065 20.007 1.00 0.00 C
ATOM 769 CE LYS A 64 28.301 -25.280 20.938 1.00 0.00 C
ATOM 770 NZ LYS A 64 29.631 -25.897 21.018 1.00 0.00 N1+
ATOM 771 H LYS A 64 23.178 -25.631 20.613 1.00 0.00 H
ATOM 772 HA LYS A 64 24.224 -24.025 18.492 1.00 0.00 H
ATOM 773 1HB LYS A 64 24.748 -26.895 19.324 1.00 0.00 H
ATOM 774 2HB LYS A 64 25.596 -26.110 17.970 1.00 0.00 H
ATOM 775 1HG LYS A 64 26.273 -24.274 19.569 1.00 0.00 H
ATOM 776 2HG LYS A 64 25.590 -25.253 20.889 1.00 0.00 H
ATOM 777 1HD LYS A 64 27.824 -26.160 19.021 1.00 0.00 H
ATOM 778 2HD LYS A 64 27.184 -27.057 20.418 1.00 0.00 H
ATOM 779 1HE LYS A 64 27.864 -25.253 21.936 1.00 0.00 H
ATOM 780 2HE LYS A 64 28.405 -24.262 20.560 1.00 0.00 H
ATOM 781 1HZ LYS A 64 29.544 -26.840 21.368 1.00 0.00 H
ATOM 782 2HZ LYS A 64 30.048 -25.916 20.098 1.00 0.00 H
ATOM 783 3HZ LYS A 64 30.215 -25.359 21.642 1.00 0.00 H
ATOM 784 N PRO A 65 23.434 -24.987 16.252 1.00 0.00 N
ATOM 785 CA PRO A 65 22.968 -25.573 15.007 1.00 0.00 C
ATOM 786 C PRO A 65 23.680 -26.899 14.718 1.00 0.00 C
ATOM 787 O PRO A 65 24.827 -27.121 15.119 1.00 0.00 O
ATOM 788 CB PRO A 65 23.282 -24.522 13.937 1.00 0.00 C
ATOM 789 CG PRO A 65 24.526 -23.820 14.478 1.00 0.00 C
ATOM 790 CD PRO A 65 24.309 -23.850 15.987 1.00 0.00 C
ATOM 791 HA PRO A 65 21.906 -25.815 15.039 1.00 0.00 H
ATOM 792 1HB PRO A 65 23.488 -24.994 12.976 1.00 0.00 H
ATOM 793 2HB PRO A 65 22.455 -23.820 13.827 1.00 0.00 H
ATOM 794 1HG PRO A 65 24.588 -22.796 14.112 1.00 0.00 H
ATOM 795 2HG PRO A 65 25.432 -24.360 14.203 1.00 0.00 H
ATOM 796 1HD PRO A 65 23.837 -22.925 16.319 1.00 0.00 H
ATOM 797 2HD PRO A 65 25.261 -23.978 16.503 1.00 0.00 H
ATOM 798 N LEU A 66 23.017 -27.768 13.950 1.00 0.00 N
ATOM 799 CA LEU A 66 23.628 -28.928 13.318 1.00 0.00 C
ATOM 800 C LEU A 66 24.192 -28.497 11.953 1.00 0.00 C
ATOM 801 O LEU A 66 23.448 -28.392 10.975 1.00 0.00 O
ATOM 802 CB LEU A 66 22.578 -30.047 13.189 1.00 0.00 C
ATOM 803 CG LEU A 66 23.047 -31.270 12.373 1.00 0.00 C
ATOM 804 CD1 LEU A 66 24.284 -31.934 12.982 1.00 0.00 C
ATOM 805 CD2 LEU A 66 21.910 -32.283 12.293 1.00 0.00 C
ATOM 806 H LEU A 66 22.031 -27.611 13.800 1.00 0.00 H
ATOM 807 HA LEU A 66 24.452 -29.320 13.913 1.00 0.00 H
ATOM 808 1HB LEU A 66 22.303 -30.381 14.189 1.00 0.00 H
ATOM 809 2HB LEU A 66 21.686 -29.638 12.715 1.00 0.00 H
ATOM 810 HG LEU A 66 23.292 -30.967 11.357 1.00 0.00 H
ATOM 811 1HD1 LEU A 66 25.134 -31.253 12.951 1.00 0.00 H
ATOM 812 2HD1 LEU A 66 24.091 -32.215 14.014 1.00 0.00 H
ATOM 813 3HD1 LEU A 66 24.547 -32.821 12.406 1.00 0.00 H
ATOM 814 1HD2 LEU A 66 21.533 -32.514 13.284 1.00 0.00 H
ATOM 815 2HD2 LEU A 66 21.090 -31.871 11.712 1.00 0.00 H
ATOM 816 3HD2 LEU A 66 22.255 -33.197 11.807 1.00 0.00 H
ATOM 817 N ILE A 67 25.497 -28.296 11.887 1.00 0.00 N
ATOM 818 CA ILE A 67 26.186 -27.887 10.652 1.00 0.00 C
ATOM 819 C ILE A 67 26.755 -29.141 9.980 1.00 0.00 C
ATOM 820 O ILE A 67 27.782 -29.661 10.406 1.00 0.00 O
ATOM 821 CB ILE A 67 27.218 -26.784 10.925 1.00 0.00 C
ATOM 822 CG1 ILE A 67 26.466 -25.578 11.538 1.00 0.00 C
ATOM 823 CG2 ILE A 67 27.915 -26.377 9.610 1.00 0.00 C
ATOM 824 CD1 ILE A 67 27.403 -24.516 12.062 1.00 0.00 C
ATOM 825 H ILE A 67 26.048 -28.429 12.724 1.00 0.00 H
ATOM 826 HA ILE A 67 25.483 -27.418 9.962 1.00 0.00 H
ATOM 827 HB ILE A 67 27.965 -27.158 11.629 1.00 0.00 H
ATOM 828 1HG1 ILE A 67 25.799 -25.133 10.809 1.00 0.00 H
ATOM 829 2HG1 ILE A 67 25.881 -25.897 12.399 1.00 0.00 H
ATOM 830 1HG2 ILE A 67 28.406 -27.234 9.152 1.00 0.00 H
ATOM 831 2HG2 ILE A 67 27.191 -25.959 8.911 1.00 0.00 H
ATOM 832 3HG2 ILE A 67 28.690 -25.635 9.797 1.00 0.00 H
ATOM 833 1HD1 ILE A 67 27.950 -25.014 12.857 1.00 0.00 H
ATOM 834 2HD1 ILE A 67 28.068 -24.146 11.281 1.00 0.00 H
ATOM 835 3HD1 ILE A 67 26.845 -23.677 12.473 1.00 0.00 H
ATOM 836 N LEU A 68 26.080 -29.601 8.916 1.00 0.00 N
ATOM 837 CA LEU A 68 26.425 -30.857 8.227 1.00 0.00 C
ATOM 838 C LEU A 68 27.716 -30.783 7.394 1.00 0.00 C
ATOM 839 O LEU A 68 28.177 -31.818 6.896 1.00 0.00 O
ATOM 840 CB LEU A 68 25.233 -31.326 7.373 1.00 0.00 C
ATOM 841 CG LEU A 68 23.957 -31.683 8.152 1.00 0.00 C
ATOM 842 CD1 LEU A 68 22.841 -32.019 7.161 1.00 0.00 C
ATOM 843 CD2 LEU A 68 24.162 -32.897 9.062 1.00 0.00 C
ATOM 844 H LEU A 68 25.300 -29.062 8.571 1.00 0.00 H
ATOM 845 HA LEU A 68 26.627 -31.596 9.002 1.00 0.00 H
ATOM 846 1HB LEU A 68 25.001 -30.548 6.644 1.00 0.00 H
ATOM 847 2HB LEU A 68 25.542 -32.216 6.826 1.00 0.00 H
ATOM 848 HG LEU A 68 23.641 -30.833 8.756 1.00 0.00 H
ATOM 849 1HD1 LEU A 68 22.652 -31.159 6.518 1.00 0.00 H
ATOM 850 2HD1 LEU A 68 23.140 -32.867 6.543 1.00 0.00 H
ATOM 851 3HD1 LEU A 68 21.930 -32.267 7.704 1.00 0.00 H
ATOM 852 1HD2 LEU A 68 24.490 -33.753 8.473 1.00 0.00 H
ATOM 853 2HD2 LEU A 68 24.914 -32.680 9.820 1.00 0.00 H
ATOM 854 3HD2 LEU A 68 23.227 -33.146 9.564 1.00 0.00 H
ATOM 855 N LYS A 69 28.328 -29.618 7.258 1.00 0.00 N
ATOM 856 CA LYS A 69 29.583 -29.406 6.526 1.00 0.00 C
ATOM 857 C LYS A 69 29.505 -29.962 5.103 1.00 0.00 C
ATOM 858 O LYS A 69 28.747 -29.437 4.283 1.00 0.00 O
ATOM 859 CB LYS A 69 30.797 -29.904 7.340 1.00 0.00 C
ATOM 860 CG LYS A 69 30.908 -29.226 8.711 1.00 0.00 C
ATOM 861 CD LYS A 69 32.060 -29.825 9.523 1.00 0.00 C
ATOM 862 CE LYS A 69 31.815 -29.566 11.010 1.00 0.00 C
ATOM 863 NZ LYS A 69 32.775 -30.325 11.833 1.00 0.00 N1+
ATOM 864 H LYS A 69 27.899 -28.812 7.691 1.00 0.00 H
ATOM 865 HA LYS A 69 29.746 -28.334 6.413 1.00 0.00 H
ATOM 866 1HB LYS A 69 30.711 -30.983 7.488 1.00 0.00 H
ATOM 867 2HB LYS A 69 31.711 -29.701 6.779 1.00 0.00 H
ATOM 868 1HG LYS A 69 31.060 -28.152 8.590 1.00 0.00 H
ATOM 869 2HG LYS A 69 29.984 -29.388 9.259 1.00 0.00 H
ATOM 870 1HD LYS A 69 33.007 -29.386 9.204 1.00 0.00 H
ATOM 871 2HD LYS A 69 32.091 -30.905 9.364 1.00 0.00 H
ATOM 872 1HE LYS A 69 30.805 -29.916 11.247 1.00 0.00 H
ATOM 873 2HE LYS A 69 31.868 -28.493 11.220 1.00 0.00 H
ATOM 874 1HZ LYS A 69 32.717 -31.324 11.600 1.00 0.00 H
ATOM 875 2HZ LYS A 69 33.729 -30.027 11.744 1.00 0.00 H
ATOM 876 3HZ LYS A 69 32.472 -30.383 12.806 1.00 0.00 H
ATOM 877 N ASP A 70 30.265 -31.020 4.792 1.00 0.00 N
ATOM 878 CA ASP A 70 30.300 -31.653 3.473 1.00 0.00 C
ATOM 879 C ASP A 70 29.267 -32.781 3.307 1.00 0.00 C
ATOM 880 O ASP A 70 29.179 -33.366 2.234 1.00 0.00 O
ATOM 881 CB ASP A 70 31.750 -31.973 3.080 1.00 0.00 C
ATOM 882 CG ASP A 70 32.416 -30.672 2.605 1.00 0.00 C
ATOM 883 OD1 ASP A 70 31.986 -30.161 1.545 1.00 0.00 O
ATOM 884 OD2 ASP A 70 33.254 -30.103 3.342 1.00 0.00 O1-
ATOM 885 H ASP A 70 30.854 -31.407 5.516 1.00 0.00 H
ATOM 886 HA ASP A 70 30.012 -30.901 2.737 1.00 0.00 H
ATOM 887 1HB ASP A 70 31.760 -32.690 2.258 1.00 0.00 H
ATOM 888 2HB ASP A 70 32.287 -32.406 3.927 1.00 0.00 H
ATOM 889 N CYS A 71 28.484 -33.103 4.333 1.00 0.00 N
ATOM 890 CA CYS A 71 27.435 -34.108 4.276 1.00 0.00 C
ATOM 891 C CYS A 71 26.082 -33.503 3.875 1.00 0.00 C
ATOM 892 O CYS A 71 25.703 -32.428 4.346 1.00 0.00 O
ATOM 893 CB CYS A 71 27.368 -34.844 5.610 1.00 0.00 C
ATOM 894 SG CYS A 71 28.865 -35.815 5.883 1.00 0.00 S
ATOM 895 H CYS A 71 28.627 -32.618 5.208 1.00 0.00 H
ATOM 896 HA CYS A 71 27.698 -34.825 3.498 1.00 0.00 H
ATOM 897 1HB CYS A 71 26.503 -35.510 5.612 1.00 0.00 H
ATOM 898 2HB CYS A 71 27.242 -34.122 6.417 1.00 0.00 H
ATOM 899 N SER A 72 25.337 -34.243 3.054 1.00 0.00 N
ATOM 900 CA SER A 72 23.915 -33.980 2.848 1.00 0.00 C
ATOM 901 C SER A 72 23.073 -34.548 3.999 1.00 0.00 C
ATOM 902 O SER A 72 23.526 -35.380 4.784 1.00 0.00 O
ATOM 903 CB SER A 72 23.430 -34.516 1.499 1.00 0.00 C
ATOM 904 OG SER A 72 22.936 -35.835 1.604 1.00 0.00 O
ATOM 905 H SER A 72 25.769 -35.009 2.557 1.00 0.00 H
ATOM 906 HA SER A 72 23.768 -32.900 2.832 1.00 0.00 H
ATOM 907 1HB SER A 72 24.246 -34.491 0.777 1.00 0.00 H
ATOM 908 2HB SER A 72 22.626 -33.875 1.134 1.00 0.00 H
ATOM 909 HG SER A 72 22.760 -36.120 0.661 1.00 0.00 H
ATOM 910 N VAL A 73 21.819 -34.157 4.073 1.00 0.00 N
ATOM 911 CA VAL A 73 20.842 -34.755 4.992 1.00 0.00 C
ATOM 912 C VAL A 73 20.698 -36.261 4.736 1.00 0.00 C
ATOM 913 O VAL A 73 20.680 -37.043 5.691 1.00 0.00 O
ATOM 914 CB VAL A 73 19.484 -34.046 4.847 1.00 0.00 C
ATOM 915 CG1 VAL A 73 18.331 -34.792 5.526 1.00 0.00 C
ATOM 916 CG2 VAL A 73 19.546 -32.640 5.454 1.00 0.00 C
ATOM 917 H VAL A 73 21.513 -33.409 3.468 1.00 0.00 H
ATOM 918 HA VAL A 73 21.207 -34.628 6.011 1.00 0.00 H
ATOM 919 HB VAL A 73 19.244 -33.961 3.786 1.00 0.00 H
ATOM 920 1HG1 VAL A 73 18.158 -35.756 5.049 1.00 0.00 H
ATOM 921 2HG1 VAL A 73 18.558 -34.950 6.582 1.00 0.00 H
ATOM 922 3HG1 VAL A 73 17.416 -34.212 5.430 1.00 0.00 H
ATOM 923 1HG2 VAL A 73 19.720 -32.701 6.528 1.00 0.00 H
ATOM 924 2HG2 VAL A 73 20.350 -32.064 4.997 1.00 0.00 H
ATOM 925 3HG2 VAL A 73 18.608 -32.121 5.272 1.00 0.00 H
ATOM 926 N ALA A 74 20.680 -36.705 3.477 1.00 0.00 N
ATOM 927 CA ALA A 74 20.623 -38.125 3.126 1.00 0.00 C
ATOM 928 C ALA A 74 21.885 -38.876 3.589 1.00 0.00 C
ATOM 929 O ALA A 74 21.782 -39.933 4.213 1.00 0.00 O
ATOM 930 CB ALA A 74 20.384 -38.273 1.618 1.00 0.00 C
ATOM 931 H ALA A 74 20.706 -36.026 2.729 1.00 0.00 H
ATOM 932 HA ALA A 74 19.781 -38.583 3.644 1.00 0.00 H
ATOM 933 1HB ALA A 74 19.473 -37.754 1.325 1.00 0.00 H
ATOM 934 2HB ALA A 74 21.224 -37.868 1.053 1.00 0.00 H
ATOM 935 3HB ALA A 74 20.278 -39.330 1.368 1.00 0.00 H
ATOM 936 N GLY A 75 23.067 -38.301 3.351 1.00 0.00 N
ATOM 937 CA GLY A 75 24.339 -38.867 3.805 1.00 0.00 C
ATOM 938 C GLY A 75 24.429 -38.990 5.329 1.00 0.00 C
ATOM 939 O GLY A 75 24.921 -39.993 5.839 1.00 0.00 O
ATOM 940 H GLY A 75 23.084 -37.433 2.834 1.00 0.00 H
ATOM 941 1HA GLY A 75 24.452 -39.860 3.369 1.00 0.00 H
ATOM 942 2HA GLY A 75 25.148 -38.225 3.459 1.00 0.00 H
ATOM 943 N TRP A 76 23.888 -38.023 6.059 1.00 0.00 N
ATOM 944 CA TRP A 76 23.765 -38.097 7.517 1.00 0.00 C
ATOM 945 C TRP A 76 22.804 -39.198 7.962 1.00 0.00 C
ATOM 946 O TRP A 76 23.196 -40.066 8.745 1.00 0.00 O
ATOM 947 CB TRP A 76 23.342 -36.728 8.073 1.00 0.00 C
ATOM 948 CG TRP A 76 22.834 -36.715 9.488 1.00 0.00 C
ATOM 949 CD1 TRP A 76 23.325 -37.448 10.511 1.00 0.00 C
ATOM 950 CD2 TRP A 76 21.700 -35.976 10.046 1.00 0.00 C
ATOM 951 CE2 TRP A 76 21.597 -36.289 11.437 1.00 0.00 C
ATOM 952 CE3 TRP A 76 20.743 -35.081 9.516 1.00 0.00 C
ATOM 953 NE1 TRP A 76 22.613 -37.192 11.662 1.00 0.00 N
ATOM 954 CZ2 TRP A 76 20.616 -35.721 12.265 1.00 0.00 C
ATOM 955 CZ3 TRP A 76 19.745 -34.519 10.335 1.00 0.00 C
ATOM 956 CH2 TRP A 76 19.685 -34.827 11.706 1.00 0.00 C
ATOM 957 H TRP A 76 23.545 -37.198 5.588 1.00 0.00 H
ATOM 958 HA TRP A 76 24.738 -38.361 7.933 1.00 0.00 H
ATOM 959 1HB TRP A 76 24.194 -36.052 8.003 1.00 0.00 H
ATOM 960 2HB TRP A 76 22.553 -36.322 7.441 1.00 0.00 H
ATOM 961 HD1 TRP A 76 24.152 -38.146 10.440 1.00 0.00 H
ATOM 962 HE1 TRP A 76 22.838 -37.633 12.545 1.00 0.00 H
ATOM 963 HE3 TRP A 76 20.787 -34.831 8.468 1.00 0.00 H
ATOM 964 HZ2 TRP A 76 20.584 -35.963 13.316 1.00 0.00 H
ATOM 965 HZ3 TRP A 76 19.023 -33.835 9.913 1.00 0.00 H
ATOM 966 HH2 TRP A 76 18.928 -34.370 12.329 1.00 0.00 H
ATOM 967 N LEU A 77 21.588 -39.221 7.447 1.00 0.00 N
ATOM 968 CA LEU A 77 20.545 -40.126 7.937 1.00 0.00 C
ATOM 969 C LEU A 77 20.821 -41.597 7.595 1.00 0.00 C
ATOM 970 O LEU A 77 20.565 -42.471 8.427 1.00 0.00 O
ATOM 971 CB LEU A 77 19.166 -39.678 7.423 1.00 0.00 C
ATOM 972 CG LEU A 77 18.660 -38.346 8.014 1.00 0.00 C
ATOM 973 CD1 LEU A 77 17.296 -38.022 7.399 1.00 0.00 C
ATOM 974 CD2 LEU A 77 18.491 -38.382 9.533 1.00 0.00 C
ATOM 975 H LEU A 77 21.369 -38.593 6.687 1.00 0.00 H
ATOM 976 HA LEU A 77 20.542 -40.055 9.025 1.00 0.00 H
ATOM 977 1HB LEU A 77 19.209 -39.592 6.336 1.00 0.00 H
ATOM 978 2HB LEU A 77 18.440 -40.455 7.669 1.00 0.00 H
ATOM 979 HG LEU A 77 19.350 -37.543 7.770 1.00 0.00 H
ATOM 980 1HD1 LEU A 77 17.394 -37.939 6.317 1.00 0.00 H
ATOM 981 2HD1 LEU A 77 16.583 -38.809 7.642 1.00 0.00 H
ATOM 982 3HD1 LEU A 77 16.934 -37.075 7.795 1.00 0.00 H
ATOM 983 1HD2 LEU A 77 17.835 -39.198 9.831 1.00 0.00 H
ATOM 984 2HD2 LEU A 77 19.459 -38.494 10.021 1.00 0.00 H
ATOM 985 3HD2 LEU A 77 18.073 -37.436 9.865 1.00 0.00 H
ATOM 986 N LEU A 78 21.369 -41.892 6.421 1.00 0.00 N
ATOM 987 CA LEU A 78 21.766 -43.251 6.042 1.00 0.00 C
ATOM 988 C LEU A 78 23.085 -43.672 6.702 1.00 0.00 C
ATOM 989 O LEU A 78 23.310 -44.865 6.927 1.00 0.00 O
ATOM 990 CB LEU A 78 21.821 -43.386 4.512 1.00 0.00 C
ATOM 991 CG LEU A 78 20.452 -43.292 3.809 1.00 0.00 C
ATOM 992 CD1 LEU A 78 20.673 -43.311 2.301 1.00 0.00 C
ATOM 993 CD2 LEU A 78 19.519 -44.458 4.155 1.00 0.00 C
ATOM 994 H LEU A 78 21.519 -41.145 5.758 1.00 0.00 H
ATOM 995 HA LEU A 78 21.010 -43.943 6.411 1.00 0.00 H
ATOM 996 1HB LEU A 78 22.483 -42.613 4.116 1.00 0.00 H
ATOM 997 2HB LEU A 78 22.257 -44.354 4.264 1.00 0.00 H
ATOM 998 HG LEU A 78 19.964 -42.354 4.077 1.00 0.00 H
ATOM 999 1HD1 LEU A 78 21.330 -42.487 2.032 1.00 0.00 H
ATOM 1000 2HD1 LEU A 78 21.132 -44.251 1.992 1.00 0.00 H
ATOM 1001 3HD1 LEU A 78 19.723 -43.188 1.783 1.00 0.00 H
ATOM 1002 1HD2 LEU A 78 20.004 -45.405 3.914 1.00 0.00 H
ATOM 1003 2HD2 LEU A 78 19.264 -44.443 5.213 1.00 0.00 H
ATOM 1004 3HD2 LEU A 78 18.599 -44.375 3.578 1.00 0.00 H
ATOM 1005 N GLY A 79 23.931 -42.709 7.058 1.00 0.00 N
ATOM 1006 CA GLY A 79 25.243 -42.970 7.649 1.00 0.00 C
ATOM 1007 C GLY A 79 26.299 -43.219 6.577 1.00 0.00 C
ATOM 1008 O GLY A 79 26.979 -44.243 6.622 1.00 0.00 O
ATOM 1009 H GLY A 79 23.653 -41.749 6.914 1.00 0.00 H
ATOM 1010 1HA GLY A 79 25.540 -42.109 8.246 1.00 0.00 H
ATOM 1011 2HA GLY A 79 25.174 -43.850 8.289 1.00 0.00 H
ATOM 1012 N ASN A 80 26.467 -42.313 5.629 1.00 0.00 N
ATOM 1013 CA ASN A 80 27.624 -42.313 4.734 1.00 0.00 C
ATOM 1014 C ASN A 80 28.906 -42.374 5.600 1.00 0.00 C
ATOM 1015 O ASN A 80 29.025 -41.585 6.538 1.00 0.00 O
ATOM 1016 CB ASN A 80 27.520 -41.064 3.829 1.00 0.00 C
ATOM 1017 CG ASN A 80 28.659 -40.877 2.835 1.00 0.00 C
ATOM 1018 ND2 ASN A 80 28.412 -40.233 1.717 1.00 0.00 N
ATOM 1019 OD1 ASN A 80 29.789 -41.284 3.049 1.00 0.00 O
ATOM 1020 H ASN A 80 25.769 -41.592 5.519 1.00 0.00 H
ATOM 1021 HA ASN A 80 27.629 -43.178 4.071 1.00 0.00 H
ATOM 1022 1HB ASN A 80 27.475 -40.174 4.452 1.00 0.00 H
ATOM 1023 2HB ASN A 80 26.589 -41.123 3.267 1.00 0.00 H
ATOM 1024 1HD2 ASN A 80 29.198 -40.046 1.120 1.00 0.00 H
ATOM 1025 2HD2 ASN A 80 27.473 -39.903 1.497 1.00 0.00 H
ATOM 1026 N PRO A 81 29.869 -43.249 5.316 1.00 0.00 N
ATOM 1027 CA PRO A 81 31.076 -43.380 6.133 1.00 0.00 C
ATOM 1028 C PRO A 81 31.894 -42.090 6.285 1.00 0.00 C
ATOM 1029 O PRO A 81 32.626 -41.949 7.262 1.00 0.00 O
ATOM 1030 CB PRO A 81 31.914 -44.485 5.496 1.00 0.00 C
ATOM 1031 CG PRO A 81 30.861 -45.355 4.829 1.00 0.00 C
ATOM 1032 CD PRO A 81 29.822 -44.343 4.353 1.00 0.00 C
ATOM 1033 HA PRO A 81 30.794 -43.628 7.156 1.00 0.00 H
ATOM 1034 1HB PRO A 81 32.581 -44.069 4.738 1.00 0.00 H
ATOM 1035 2HB PRO A 81 32.471 -45.034 6.251 1.00 0.00 H
ATOM 1036 1HG PRO A 81 30.428 -45.998 5.591 1.00 0.00 H
ATOM 1037 2HG PRO A 81 31.271 -45.937 4.004 1.00 0.00 H
ATOM 1038 1HD PRO A 81 28.844 -44.826 4.332 1.00 0.00 H
ATOM 1039 2HD PRO A 81 30.088 -43.972 3.363 1.00 0.00 H
ATOM 1040 N MET A 82 31.758 -41.156 5.363 1.00 0.00 N
ATOM 1041 CA MET A 82 32.380 -39.825 5.446 1.00 0.00 C
ATOM 1042 C MET A 82 31.613 -38.859 6.364 1.00 0.00 C
ATOM 1043 O MET A 82 32.077 -37.740 6.583 1.00 0.00 O
ATOM 1044 CB MET A 82 32.553 -39.244 4.039 1.00 0.00 C
ATOM 1045 CG MET A 82 33.520 -40.051 3.166 1.00 0.00 C
ATOM 1046 SD MET A 82 35.230 -40.086 3.773 1.00 0.00 S
ATOM 1047 CE MET A 82 35.994 -40.999 2.411 1.00 0.00 C
ATOM 1048 H MET A 82 31.194 -41.367 4.552 1.00 0.00 H
ATOM 1049 HA MET A 82 33.364 -39.954 5.898 1.00 0.00 H
ATOM 1050 1HB MET A 82 32.939 -38.227 4.116 1.00 0.00 H
ATOM 1051 2HB MET A 82 31.578 -39.209 3.552 1.00 0.00 H
ATOM 1052 1HG MET A 82 33.521 -39.608 2.170 1.00 0.00 H
ATOM 1053 2HG MET A 82 33.156 -41.075 3.074 1.00 0.00 H
ATOM 1054 1HE MET A 82 35.521 -41.975 2.328 1.00 0.00 H
ATOM 1055 2HE MET A 82 35.859 -40.449 1.480 1.00 0.00 H
ATOM 1056 3HE MET A 82 37.059 -41.124 2.607 1.00 0.00 H
ATOM 1057 N CYS A 83 30.481 -39.278 6.924 1.00 0.00 N
ATOM 1058 CA CYS A 83 29.630 -38.479 7.809 1.00 0.00 C
ATOM 1059 C CYS A 83 29.642 -38.977 9.270 1.00 0.00 C
ATOM 1060 O CYS A 83 28.680 -38.792 10.003 1.00 0.00 O
ATOM 1061 CB CYS A 83 28.223 -38.412 7.195 1.00 0.00 C
ATOM 1062 SG CYS A 83 28.226 -37.705 5.530 1.00 0.00 S
ATOM 1063 H CYS A 83 30.186 -40.222 6.723 1.00 0.00 H
ATOM 1064 HA CYS A 83 30.037 -37.469 7.866 1.00 0.00 H
ATOM 1065 1HB CYS A 83 27.579 -37.809 7.833 1.00 0.00 H
ATOM 1066 2HB CYS A 83 27.805 -39.419 7.151 1.00 0.00 H
ATOM 1067 N ASP A 84 30.739 -39.624 9.701 1.00 0.00 N
ATOM 1068 CA ASP A 84 30.856 -40.222 11.035 1.00 0.00 C
ATOM 1069 C ASP A 84 30.769 -39.215 12.199 1.00 0.00 C
ATOM 1070 O ASP A 84 30.430 -39.594 13.320 1.00 0.00 O
ATOM 1071 CB ASP A 84 32.210 -40.948 11.179 1.00 0.00 C
ATOM 1072 CG ASP A 84 32.253 -42.375 10.658 1.00 0.00 C
ATOM 1073 OD1 ASP A 84 31.251 -42.876 10.110 1.00 0.00 O
ATOM 1074 OD2 ASP A 84 33.299 -43.035 10.842 1.00 0.00 O1-
ATOM 1075 H ASP A 84 31.525 -39.703 9.072 1.00 0.00 H
ATOM 1076 HA ASP A 84 29.989 -40.872 11.150 1.00 0.00 H
ATOM 1077 1HB ASP A 84 32.470 -41.001 12.237 1.00 0.00 H
ATOM 1078 2HB ASP A 84 32.987 -40.361 10.686 1.00 0.00 H
ATOM 1079 N GLU A 85 31.010 -37.924 11.948 1.00 0.00 N
ATOM 1080 CA GLU A 85 30.793 -36.849 12.927 1.00 0.00 C
ATOM 1081 C GLU A 85 29.330 -36.807 13.417 1.00 0.00 C
ATOM 1082 O GLU A 85 29.059 -36.434 14.556 1.00 0.00 O
ATOM 1083 CB GLU A 85 31.115 -35.490 12.321 1.00 0.00 C
ATOM 1084 CG GLU A 85 31.095 -34.438 13.406 1.00 0.00 C
ATOM 1085 CD GLU A 85 31.560 -33.103 12.828 1.00 0.00 C
ATOM 1086 OE1 GLU A 85 31.337 -32.071 13.515 1.00 0.00 O
ATOM 1087 OE2 GLU A 85 32.136 -33.128 11.707 1.00 0.00 O1-
ATOM 1088 H GLU A 85 31.361 -37.673 11.035 1.00 0.00 H
ATOM 1089 HA GLU A 85 31.455 -37.062 13.767 1.00 0.00 H
ATOM 1090 1HB GLU A 85 32.104 -35.521 11.863 1.00 0.00 H
ATOM 1091 2HB GLU A 85 30.372 -35.242 11.563 1.00 0.00 H
ATOM 1092 1HG GLU A 85 30.082 -34.335 13.793 1.00 0.00 H
ATOM 1093 2HG GLU A 85 31.764 -34.738 14.214 1.00 0.00 H
ATOM 1094 N PHE A 86 28.405 -37.267 12.582 1.00 0.00 N
ATOM 1095 CA PHE A 86 26.963 -37.208 12.829 1.00 0.00 C
ATOM 1096 C PHE A 86 26.348 -38.562 13.220 1.00 0.00 C
ATOM 1097 O PHE A 86 25.143 -38.757 13.111 1.00 0.00 O
ATOM 1098 CB PHE A 86 26.299 -36.504 11.633 1.00 0.00 C
ATOM 1099 CG PHE A 86 27.023 -35.253 11.150 1.00 0.00 C
ATOM 1100 CD1 PHE A 86 27.281 -34.190 12.039 1.00 0.00 C
ATOM 1101 CD2 PHE A 86 27.504 -35.179 9.827 1.00 0.00 C
ATOM 1102 CE1 PHE A 86 28.022 -33.073 11.615 1.00 0.00 C
ATOM 1103 CE2 PHE A 86 28.247 -34.062 9.403 1.00 0.00 C
ATOM 1104 CZ PHE A 86 28.510 -33.012 10.299 1.00 0.00 C
ATOM 1105 H PHE A 86 28.718 -37.686 11.718 1.00 0.00 H
ATOM 1106 HA PHE A 86 26.791 -36.580 13.704 1.00 0.00 H
ATOM 1107 1HB PHE A 86 26.241 -37.215 10.809 1.00 0.00 H
ATOM 1108 2HB PHE A 86 25.287 -36.219 11.913 1.00 0.00 H
ATOM 1109 HD1 PHE A 86 26.939 -34.244 13.062 1.00 0.00 H
ATOM 1110 HD2 PHE A 86 27.322 -35.990 9.140 1.00 0.00 H
ATOM 1111 HE1 PHE A 86 28.239 -32.269 12.304 1.00 0.00 H
ATOM 1112 HE2 PHE A 86 28.630 -34.015 8.393 1.00 0.00 H
ATOM 1113 HZ PHE A 86 29.090 -32.158 9.978 1.00 0.00 H
ATOM 1114 N ILE A 87 27.150 -39.540 13.694 1.00 0.00 N
ATOM 1115 CA ILE A 87 26.632 -40.832 14.196 1.00 0.00 C
ATOM 1116 C ILE A 87 25.695 -40.634 15.398 1.00 0.00 C
ATOM 1117 O ILE A 87 24.697 -41.344 15.537 1.00 0.00 O
ATOM 1118 CB ILE A 87 27.824 -41.778 14.503 1.00 0.00 C
ATOM 1119 CG1 ILE A 87 28.301 -42.399 13.170 1.00 0.00 C
ATOM 1120 CG2 ILE A 87 27.485 -42.891 15.516 1.00 0.00 C
ATOM 1121 CD1 ILE A 87 29.636 -43.149 13.254 1.00 0.00 C
ATOM 1122 H ILE A 87 28.148 -39.382 13.707 1.00 0.00 H
ATOM 1123 HA ILE A 87 26.041 -41.293 13.404 1.00 0.00 H
ATOM 1124 HB ILE A 87 28.639 -41.186 14.927 1.00 0.00 H
ATOM 1125 1HG1 ILE A 87 27.539 -43.084 12.795 1.00 0.00 H
ATOM 1126 2HG1 ILE A 87 28.414 -41.604 12.433 1.00 0.00 H
ATOM 1127 1HG2 ILE A 87 27.219 -42.459 16.481 1.00 0.00 H
ATOM 1128 2HG2 ILE A 87 26.664 -43.505 15.152 1.00 0.00 H
ATOM 1129 3HG2 ILE A 87 28.357 -43.522 15.690 1.00 0.00 H
ATOM 1130 1HD1 ILE A 87 30.413 -42.486 13.638 1.00 0.00 H
ATOM 1131 2HD1 ILE A 87 29.551 -44.025 13.894 1.00 0.00 H
ATOM 1132 3HD1 ILE A 87 29.918 -43.485 12.258 1.00 0.00 H
ATOM 1133 N ARG A 88 26.047 -39.707 16.284 1.00 0.00 N
ATOM 1134 CA ARG A 88 25.236 -39.293 17.438 1.00 0.00 C
ATOM 1135 C ARG A 88 25.228 -37.775 17.499 1.00 0.00 C
ATOM 1136 O ARG A 88 26.235 -37.170 17.860 1.00 0.00 O
ATOM 1137 CB ARG A 88 25.743 -39.955 18.742 1.00 0.00 C
ATOM 1138 CG ARG A 88 24.882 -41.171 19.169 1.00 0.00 C
ATOM 1139 CD ARG A 88 23.530 -40.756 19.787 1.00 0.00 C
ATOM 1140 NE ARG A 88 22.626 -41.906 20.045 1.00 0.00 N
ATOM 1141 CZ ARG A 88 21.671 -41.976 20.967 1.00 0.00 C
ATOM 1142 NH1 ARG A 88 21.481 -41.061 21.870 1.00 0.00 N
ATOM 1143 NH2 ARG A 88 20.835 -42.966 21.028 1.00 0.00 N1+
ATOM 1144 H ARG A 88 26.939 -39.252 16.154 1.00 0.00 H
ATOM 1145 HA ARG A 88 24.220 -39.671 17.315 1.00 0.00 H
ATOM 1146 1HB ARG A 88 26.777 -40.278 18.609 1.00 0.00 H
ATOM 1147 2HB ARG A 88 25.734 -39.228 19.557 1.00 0.00 H
ATOM 1148 1HG ARG A 88 25.438 -41.744 19.913 1.00 0.00 H
ATOM 1149 2HG ARG A 88 24.714 -41.813 18.304 1.00 0.00 H
ATOM 1150 1HD ARG A 88 23.021 -40.064 19.114 1.00 0.00 H
ATOM 1151 2HD ARG A 88 23.736 -40.228 20.720 1.00 0.00 H
ATOM 1152 HE ARG A 88 22.714 -42.715 19.453 1.00 0.00 H
ATOM 1153 1HH1 ARG A 88 22.088 -40.274 21.959 1.00 0.00 H
ATOM 1154 2HH1 ARG A 88 20.711 -41.227 22.529 1.00 0.00 H
ATOM 1155 1HH2 ARG A 88 20.809 -43.721 20.350 1.00 0.00 H
ATOM 1156 2HH2 ARG A 88 20.145 -42.934 21.787 1.00 0.00 H
ATOM 1157 N VAL A 89 24.101 -37.191 17.172 1.00 0.00 N
ATOM 1158 CA VAL A 89 23.924 -35.741 17.118 1.00 0.00 C
ATOM 1159 C VAL A 89 23.127 -35.284 18.348 1.00 0.00 C
ATOM 1160 O VAL A 89 22.087 -35.878 18.635 1.00 0.00 O
ATOM 1161 CB VAL A 89 23.246 -35.396 15.781 1.00 0.00 C
ATOM 1162 CG1 VAL A 89 22.708 -33.979 15.735 1.00 0.00 C
ATOM 1163 CG2 VAL A 89 24.228 -35.576 14.619 1.00 0.00 C
ATOM 1164 H VAL A 89 23.309 -37.777 16.945 1.00 0.00 H
ATOM 1165 HA VAL A 89 24.894 -35.244 17.139 1.00 0.00 H
ATOM 1166 HB VAL A 89 22.403 -36.072 15.623 1.00 0.00 H
ATOM 1167 1HG1 VAL A 89 21.847 -33.919 16.389 1.00 0.00 H
ATOM 1168 2HG1 VAL A 89 23.465 -33.258 16.039 1.00 0.00 H
ATOM 1169 3HG1 VAL A 89 22.366 -33.765 14.731 1.00 0.00 H
ATOM 1170 1HG2 VAL A 89 25.092 -34.926 14.754 1.00 0.00 H
ATOM 1171 2HG2 VAL A 89 24.558 -36.611 14.572 1.00 0.00 H
ATOM 1172 3HG2 VAL A 89 23.739 -35.326 13.677 1.00 0.00 H
ATOM 1173 N PRO A 90 23.598 -34.278 19.100 1.00 0.00 N
ATOM 1174 CA PRO A 90 22.814 -33.682 20.180 1.00 0.00 C
ATOM 1175 C PRO A 90 21.634 -32.865 19.627 1.00 0.00 C
ATOM 1176 O PRO A 90 21.495 -32.688 18.417 1.00 0.00 O
ATOM 1177 CB PRO A 90 23.811 -32.819 20.960 1.00 0.00 C
ATOM 1178 CG PRO A 90 24.748 -32.328 19.857 1.00 0.00 C
ATOM 1179 CD PRO A 90 24.841 -33.536 18.925 1.00 0.00 C
ATOM 1180 HA PRO A 90 22.351 -34.428 20.826 1.00 0.00 H
ATOM 1181 1HB PRO A 90 23.335 -31.988 21.484 1.00 0.00 H
ATOM 1182 2HB PRO A 90 24.367 -33.444 21.661 1.00 0.00 H
ATOM 1183 1HG PRO A 90 25.724 -32.044 20.250 1.00 0.00 H
ATOM 1184 2HG PRO A 90 24.287 -31.491 19.329 1.00 0.00 H
ATOM 1185 1HD PRO A 90 25.683 -34.165 19.217 1.00 0.00 H
ATOM 1186 2HD PRO A 90 24.964 -33.194 17.896 1.00 0.00 H
ATOM 1187 N GLU A 91 20.809 -32.336 20.509 1.00 0.00 N
ATOM 1188 CA GLU A 91 19.759 -31.386 20.119 1.00 0.00 C
ATOM 1189 C GLU A 91 20.354 -30.216 19.328 1.00 0.00 C
ATOM 1190 O GLU A 91 21.407 -29.687 19.677 1.00 0.00 O
ATOM 1191 CB GLU A 91 19.060 -30.816 21.343 1.00 0.00 C
ATOM 1192 CG GLU A 91 17.986 -29.852 20.899 1.00 0.00 C
ATOM 1193 CD GLU A 91 17.271 -29.287 22.124 1.00 0.00 C
ATOM 1194 OE1 GLU A 91 16.694 -28.175 21.992 1.00 0.00 O
ATOM 1195 OE2 GLU A 91 17.308 -29.973 23.180 1.00 0.00 O1-
ATOM 1196 H GLU A 91 20.902 -32.592 21.481 1.00 0.00 H
ATOM 1197 HA GLU A 91 19.045 -31.932 19.503 1.00 0.00 H
ATOM 1198 1HB GLU A 91 18.607 -31.627 21.913 1.00 0.00 H
ATOM 1199 2HB GLU A 91 19.782 -30.292 21.968 1.00 0.00 H
ATOM 1200 1HG GLU A 91 18.439 -29.038 20.334 1.00 0.00 H
ATOM 1201 2HG GLU A 91 17.267 -30.375 20.268 1.00 0.00 H
ATOM 1202 N TRP A 92 19.648 -29.778 18.297 1.00 0.00 N
ATOM 1203 CA TRP A 92 19.998 -28.621 17.474 1.00 0.00 C
ATOM 1204 C TRP A 92 18.875 -27.585 17.458 1.00 0.00 C
ATOM 1205 O TRP A 92 17.702 -27.910 17.631 1.00 0.00 O
ATOM 1206 CB TRP A 92 20.326 -29.075 16.042 1.00 0.00 C
ATOM 1207 CG TRP A 92 19.204 -29.744 15.290 1.00 0.00 C
ATOM 1208 CD1 TRP A 92 18.210 -29.123 14.607 1.00 0.00 C
ATOM 1209 CD2 TRP A 92 18.902 -31.171 15.197 1.00 0.00 C
ATOM 1210 CE2 TRP A 92 17.703 -31.340 14.445 1.00 0.00 C
ATOM 1211 CE3 TRP A 92 19.499 -32.341 15.706 1.00 0.00 C
ATOM 1212 NE1 TRP A 92 17.323 -30.062 14.107 1.00 0.00 N
ATOM 1213 CZ2 TRP A 92 17.126 -32.596 14.215 1.00 0.00 C
ATOM 1214 CZ3 TRP A 92 18.932 -33.613 15.489 1.00 0.00 C
ATOM 1215 CH2 TRP A 92 17.739 -33.739 14.756 1.00 0.00 C
ATOM 1216 H TRP A 92 18.804 -30.280 18.061 1.00 0.00 H
ATOM 1217 HA TRP A 92 20.871 -28.140 17.915 1.00 0.00 H
ATOM 1218 1HB TRP A 92 20.655 -28.207 15.471 1.00 0.00 H
ATOM 1219 2HB TRP A 92 21.167 -29.767 16.097 1.00 0.00 H
ATOM 1220 HD1 TRP A 92 18.107 -28.050 14.521 1.00 0.00 H
ATOM 1221 HE1 TRP A 92 16.427 -29.848 13.677 1.00 0.00 H
ATOM 1222 HE3 TRP A 92 20.395 -32.235 16.295 1.00 0.00 H
ATOM 1223 HZ2 TRP A 92 16.217 -32.674 13.639 1.00 0.00 H
ATOM 1224 HZ3 TRP A 92 19.416 -34.489 15.895 1.00 0.00 H
ATOM 1225 HH2 TRP A 92 17.292 -34.708 14.602 1.00 0.00 H
ATOM 1226 N SER A 93 19.233 -26.322 17.207 1.00 0.00 N
ATOM 1227 CA SER A 93 18.265 -25.246 16.984 1.00 0.00 C
ATOM 1228 C SER A 93 17.794 -25.195 15.526 1.00 0.00 C
ATOM 1229 O SER A 93 16.604 -25.057 15.259 1.00 0.00 O
ATOM 1230 CB SER A 93 18.881 -23.907 17.389 1.00 0.00 C
ATOM 1231 OG SER A 93 20.170 -23.727 16.850 1.00 0.00 O
ATOM 1232 H SER A 93 20.217 -26.098 17.170 1.00 0.00 H
ATOM 1233 HA SER A 93 17.390 -25.448 17.601 1.00 0.00 H
ATOM 1234 1HB SER A 93 18.947 -23.866 18.476 1.00 0.00 H
ATOM 1235 2HB SER A 93 18.237 -23.103 17.033 1.00 0.00 H
ATOM 1236 HG SER A 93 20.780 -23.627 17.584 1.00 0.00 H
ATOM 1237 N TYR A 94 18.733 -25.346 14.589 1.00 0.00 N
ATOM 1238 CA TYR A 94 18.492 -25.400 13.151 1.00 0.00 C
ATOM 1239 C TYR A 94 19.564 -26.265 12.478 1.00 0.00 C
ATOM 1240 O TYR A 94 20.593 -26.580 13.081 1.00 0.00 O
ATOM 1241 CB TYR A 94 18.448 -23.979 12.560 1.00 0.00 C
ATOM 1242 CG TYR A 94 19.705 -23.155 12.736 1.00 0.00 C
ATOM 1243 CD1 TYR A 94 19.968 -22.508 13.963 1.00 0.00 C
ATOM 1244 CD2 TYR A 94 20.600 -22.982 11.666 1.00 0.00 C
ATOM 1245 CE1 TYR A 94 21.114 -21.707 14.124 1.00 0.00 C
ATOM 1246 CE2 TYR A 94 21.746 -22.190 11.815 1.00 0.00 C
ATOM 1247 CZ TYR A 94 21.995 -21.559 13.046 1.00 0.00 C
ATOM 1248 OH TYR A 94 23.129 -20.779 13.192 1.00 0.00 O
ATOM 1249 H TYR A 94 19.690 -25.430 14.902 1.00 0.00 H
ATOM 1250 HA TYR A 94 17.522 -25.860 12.962 1.00 0.00 H
ATOM 1251 1HB TYR A 94 18.252 -24.067 11.492 1.00 0.00 H
ATOM 1252 2HB TYR A 94 17.627 -23.444 13.037 1.00 0.00 H
ATOM 1253 HD1 TYR A 94 19.281 -22.629 14.787 1.00 0.00 H
ATOM 1254 HD2 TYR A 94 20.401 -23.463 10.720 1.00 0.00 H
ATOM 1255 HE1 TYR A 94 21.311 -21.214 15.064 1.00 0.00 H
ATOM 1256 HE2 TYR A 94 22.434 -22.066 10.991 1.00 0.00 H
ATOM 1257 HH TYR A 94 23.237 -20.377 14.058 1.00 0.00 H
ATOM 1258 N ILE A 95 19.310 -26.689 11.243 1.00 0.00 N
ATOM 1259 CA ILE A 95 20.242 -27.501 10.447 1.00 0.00 C
ATOM 1260 C ILE A 95 20.841 -26.611 9.359 1.00 0.00 C
ATOM 1261 O ILE A 95 20.135 -25.808 8.756 1.00 0.00 O
ATOM 1262 CB ILE A 95 19.523 -28.742 9.860 1.00 0.00 C
ATOM 1263 CG1 ILE A 95 18.903 -29.606 10.986 1.00 0.00 C
ATOM 1264 CG2 ILE A 95 20.498 -29.581 9.009 1.00 0.00 C
ATOM 1265 CD1 ILE A 95 18.056 -30.791 10.502 1.00 0.00 C
ATOM 1266 H ILE A 95 18.425 -26.439 10.828 1.00 0.00 H
ATOM 1267 HA ILE A 95 21.047 -27.880 11.076 1.00 0.00 H
ATOM 1268 HB ILE A 95 18.717 -28.392 9.216 1.00 0.00 H
ATOM 1269 1HG1 ILE A 95 19.695 -29.984 11.628 1.00 0.00 H
ATOM 1270 2HG1 ILE A 95 18.249 -28.986 11.598 1.00 0.00 H
ATOM 1271 1HG2 ILE A 95 20.896 -28.995 8.182 1.00 0.00 H
ATOM 1272 2HG2 ILE A 95 21.327 -29.934 9.628 1.00 0.00 H
ATOM 1273 3HG2 ILE A 95 19.992 -30.437 8.569 1.00 0.00 H
ATOM 1274 1HD1 ILE A 95 17.241 -30.431 9.874 1.00 0.00 H
ATOM 1275 2HD1 ILE A 95 18.666 -31.498 9.944 1.00 0.00 H
ATOM 1276 3HD1 ILE A 95 17.637 -31.309 11.365 1.00 0.00 H
ATOM 1277 N VAL A 96 22.128 -26.778 9.078 1.00 0.00 N
ATOM 1278 CA VAL A 96 22.814 -26.093 7.988 1.00 0.00 C
ATOM 1279 C VAL A 96 23.363 -27.117 7.007 1.00 0.00 C
ATOM 1280 O VAL A 96 24.199 -27.945 7.361 1.00 0.00 O
ATOM 1281 CB VAL A 96 23.925 -25.161 8.500 1.00 0.00 C
ATOM 1282 CG1 VAL A 96 24.528 -24.357 7.353 1.00 0.00 C
ATOM 1283 CG2 VAL A 96 23.393 -24.179 9.554 1.00 0.00 C
ATOM 1284 H VAL A 96 22.662 -27.416 9.650 1.00 0.00 H
ATOM 1285 HA VAL A 96 22.091 -25.460 7.475 1.00 0.00 H
ATOM 1286 HB VAL A 96 24.687 -25.796 8.951 1.00 0.00 H
ATOM 1287 1HG1 VAL A 96 24.919 -25.037 6.598 1.00 0.00 H
ATOM 1288 2HG1 VAL A 96 23.758 -23.724 6.909 1.00 0.00 H
ATOM 1289 3HG1 VAL A 96 25.336 -23.733 7.734 1.00 0.00 H
ATOM 1290 1HG2 VAL A 96 22.631 -23.543 9.106 1.00 0.00 H
ATOM 1291 2HG2 VAL A 96 22.959 -24.737 10.384 1.00 0.00 H
ATOM 1292 3HG2 VAL A 96 24.213 -23.561 9.920 1.00 0.00 H
ATOM 1293 N GLU A 97 22.912 -27.043 5.754 1.00 0.00 N
ATOM 1294 CA GLU A 97 23.372 -27.858 4.634 1.00 0.00 C
ATOM 1295 C GLU A 97 23.950 -26.943 3.548 1.00 0.00 C
ATOM 1296 O GLU A 97 23.416 -25.871 3.259 1.00 0.00 O
ATOM 1297 CB GLU A 97 22.234 -28.648 4.022 1.00 0.00 C
ATOM 1298 CG GLU A 97 22.800 -29.711 3.111 1.00 0.00 C
ATOM 1299 CD GLU A 97 21.664 -30.371 2.332 1.00 0.00 C
ATOM 1300 OE1 GLU A 97 21.562 -31.623 2.412 1.00 0.00 O
ATOM 1301 OE2 GLU A 97 20.906 -29.615 1.665 1.00 0.00 O1-
ATOM 1302 H GLU A 97 22.189 -26.363 5.564 1.00 0.00 H
ATOM 1303 HA GLU A 97 24.125 -28.550 5.011 1.00 0.00 H
ATOM 1304 1HB GLU A 97 21.658 -29.121 4.818 1.00 0.00 H
ATOM 1305 2HB GLU A 97 21.585 -27.986 3.450 1.00 0.00 H
ATOM 1306 1HG GLU A 97 23.501 -29.255 2.412 1.00 0.00 H
ATOM 1307 2HG GLU A 97 23.316 -30.463 3.706 1.00 0.00 H
ATOM 1308 N ARG A 98 25.051 -27.370 2.932 1.00 0.00 N
ATOM 1309 CA ARG A 98 25.614 -26.650 1.789 1.00 0.00 C
ATOM 1310 C ARG A 98 24.727 -26.814 0.548 1.00 0.00 C
ATOM 1311 O ARG A 98 23.896 -27.720 0.481 1.00 0.00 O
ATOM 1312 CB ARG A 98 27.071 -27.094 1.545 1.00 0.00 C
ATOM 1313 CG ARG A 98 28.006 -26.665 2.692 1.00 0.00 C
ATOM 1314 CD ARG A 98 29.473 -26.981 2.364 1.00 0.00 C
ATOM 1315 NE ARG A 98 30.391 -26.620 3.466 1.00 0.00 N
ATOM 1316 CZ ARG A 98 31.662 -26.976 3.547 1.00 0.00 C
ATOM 1317 NH1 ARG A 98 32.282 -27.579 2.577 1.00 0.00 N
ATOM 1318 NH2 ARG A 98 32.371 -26.751 4.613 1.00 0.00 N1+
ATOM 1319 H ARG A 98 25.507 -28.209 3.260 1.00 0.00 H
ATOM 1320 HA ARG A 98 25.637 -25.585 2.025 1.00 0.00 H
ATOM 1321 1HB ARG A 98 27.109 -28.179 1.424 1.00 0.00 H
ATOM 1322 2HB ARG A 98 27.429 -26.635 0.621 1.00 0.00 H
ATOM 1323 1HG ARG A 98 27.719 -27.183 3.607 1.00 0.00 H
ATOM 1324 2HG ARG A 98 27.907 -25.593 2.857 1.00 0.00 H
ATOM 1325 1HD ARG A 98 29.760 -26.432 1.466 1.00 0.00 H
ATOM 1326 2HD ARG A 98 29.560 -28.051 2.156 1.00 0.00 H
ATOM 1327 HE ARG A 98 30.014 -26.153 4.275 1.00 0.00 H
ATOM 1328 1HH1 ARG A 98 33.083 -28.157 2.810 1.00 0.00 H
ATOM 1329 2HH1 ARG A 98 31.757 -27.955 1.806 1.00 0.00 H
ATOM 1330 1HH2 ARG A 98 33.328 -27.037 4.616 1.00 0.00 H
ATOM 1331 2HH2 ARG A 98 32.079 -26.123 5.373 1.00 0.00 H
ATOM 1332 N ALA A 99 24.910 -25.963 -0.452 1.00 0.00 N
ATOM 1333 CA ALA A 99 24.158 -26.051 -1.706 1.00 0.00 C
ATOM 1334 C ALA A 99 24.419 -27.381 -2.443 1.00 0.00 C
ATOM 1335 O ALA A 99 23.476 -28.056 -2.845 1.00 0.00 O
ATOM 1336 CB ALA A 99 24.492 -24.832 -2.573 1.00 0.00 C
ATOM 1337 H ALA A 99 25.594 -25.227 -0.345 1.00 0.00 H
ATOM 1338 HA ALA A 99 23.091 -26.043 -1.484 1.00 0.00 H
ATOM 1339 1HB ALA A 99 24.232 -23.913 -2.046 1.00 0.00 H
ATOM 1340 2HB ALA A 99 25.553 -24.822 -2.825 1.00 0.00 H
ATOM 1341 3HB ALA A 99 23.918 -24.879 -3.501 1.00 0.00 H
ATOM 1342 N ASN A 100 25.704 -27.781 -2.546 1.00 0.00 N
ATOM 1343 CA ASN A 100 26.158 -29.003 -3.212 1.00 0.00 C
ATOM 1344 C ASN A 100 27.092 -29.789 -2.275 1.00 0.00 C
ATOM 1345 O ASN A 100 28.313 -29.723 -2.439 1.00 0.00 O
ATOM 1346 CB ASN A 100 26.828 -28.603 -4.544 1.00 0.00 C
ATOM 1347 CG ASN A 100 25.895 -27.842 -5.467 1.00 0.00 C
ATOM 1348 ND2 ASN A 100 25.167 -28.522 -6.323 1.00 0.00 N
ATOM 1349 OD1 ASN A 100 25.777 -26.631 -5.404 1.00 0.00 O
ATOM 1350 H ASN A 100 26.410 -27.189 -2.130 1.00 0.00 H
ATOM 1351 HA ASN A 100 25.311 -29.647 -3.447 1.00 0.00 H
ATOM 1352 1HB ASN A 100 27.184 -29.499 -5.052 1.00 0.00 H
ATOM 1353 2HB ASN A 100 27.692 -27.968 -4.343 1.00 0.00 H
ATOM 1354 1HD2 ASN A 100 24.547 -27.980 -6.896 1.00 0.00 H
ATOM 1355 2HD2 ASN A 100 25.236 -29.520 -6.378 1.00 0.00 H
ATOM 1356 N PRO A 101 26.556 -30.487 -1.257 1.00 0.00 N
ATOM 1357 CA PRO A 101 27.382 -31.262 -0.342 1.00 0.00 C
ATOM 1358 C PRO A 101 28.049 -32.434 -1.076 1.00 0.00 C
ATOM 1359 O PRO A 101 27.402 -33.146 -1.843 1.00 0.00 O
ATOM 1360 CB PRO A 101 26.443 -31.718 0.777 1.00 0.00 C
ATOM 1361 CG PRO A 101 25.083 -31.789 0.080 1.00 0.00 C
ATOM 1362 CD PRO A 101 25.145 -30.665 -0.950 1.00 0.00 C
ATOM 1363 HA PRO A 101 28.208 -30.684 0.074 1.00 0.00 H
ATOM 1364 1HB PRO A 101 26.738 -32.684 1.184 1.00 0.00 H
ATOM 1365 2HB PRO A 101 26.412 -30.962 1.563 1.00 0.00 H
ATOM 1366 1HG PRO A 101 24.259 -31.647 0.779 1.00 0.00 H
ATOM 1367 2HG PRO A 101 24.989 -32.743 -0.440 1.00 0.00 H
ATOM 1368 1HD PRO A 101 24.749 -29.751 -0.515 1.00 0.00 H
ATOM 1369 2HD PRO A 101 24.570 -30.941 -1.834 1.00 0.00 H
ATOM 1370 N ALA A 102 29.333 -32.656 -0.836 1.00 0.00 N
ATOM 1371 CA ALA A 102 30.107 -33.708 -1.495 1.00 0.00 C
ATOM 1372 C ALA A 102 29.697 -35.122 -1.037 1.00 0.00 C
ATOM 1373 O ALA A 102 29.671 -36.056 -1.831 1.00 0.00 O
ATOM 1374 CB ALA A 102 31.597 -33.435 -1.260 1.00 0.00 C
ATOM 1375 H ALA A 102 29.803 -32.068 -0.162 1.00 0.00 H
ATOM 1376 HA ALA A 102 29.904 -33.678 -2.566 1.00 0.00 H
ATOM 1377 1HB ALA A 102 31.859 -32.449 -1.645 1.00 0.00 H
ATOM 1378 2HB ALA A 102 31.822 -33.475 -0.193 1.00 0.00 H
ATOM 1379 3HB ALA A 102 32.191 -34.189 -1.777 1.00 0.00 H
ATOM 1380 N ASN A 103 29.367 -35.284 0.242 1.00 0.00 N
ATOM 1381 CA ASN A 103 29.023 -36.561 0.858 1.00 0.00 C
ATOM 1382 C ASN A 103 27.500 -36.730 0.943 1.00 0.00 C
ATOM 1383 O ASN A 103 26.882 -36.560 2.003 1.00 0.00 O
ATOM 1384 CB ASN A 103 29.751 -36.701 2.205 1.00 0.00 C
ATOM 1385 CG ASN A 103 31.249 -36.822 2.017 1.00 0.00 C
ATOM 1386 ND2 ASN A 103 32.028 -35.951 2.614 1.00 0.00 N
ATOM 1387 OD1 ASN A 103 31.732 -37.710 1.336 1.00 0.00 O
ATOM 1388 H ASN A 103 29.352 -34.463 0.830 1.00 0.00 H
ATOM 1389 HA ASN A 103 29.377 -37.387 0.239 1.00 0.00 H
ATOM 1390 1HB ASN A 103 29.410 -37.604 2.708 1.00 0.00 H
ATOM 1391 2HB ASN A 103 29.526 -35.854 2.845 1.00 0.00 H
ATOM 1392 1HD2 ASN A 103 31.634 -35.226 3.184 1.00 0.00 H
ATOM 1393 2HD2 ASN A 103 33.017 -36.067 2.482 1.00 0.00 H
ATOM 1394 N ASP A 104 26.909 -37.087 -0.191 1.00 0.00 N
ATOM 1395 CA ASP A 104 25.488 -37.422 -0.303 1.00 0.00 C
ATOM 1396 C ASP A 104 25.316 -38.955 -0.316 1.00 0.00 C
ATOM 1397 O ASP A 104 25.778 -39.650 0.606 1.00 0.00 O
ATOM 1398 CB ASP A 104 24.920 -36.661 -1.518 1.00 0.00 C
ATOM 1399 CG ASP A 104 23.418 -36.890 -1.692 1.00 0.00 C
ATOM 1400 OD1 ASP A 104 22.655 -36.460 -0.799 1.00 0.00 O
ATOM 1401 OD2 ASP A 104 23.063 -37.605 -2.647 1.00 0.00 O1-
ATOM 1402 H ASP A 104 27.474 -37.130 -1.027 1.00 0.00 H
ATOM 1403 HA ASP A 104 24.907 -37.088 0.556 1.00 0.00 H
ATOM 1404 1HB ASP A 104 25.449 -36.972 -2.421 1.00 0.00 H
ATOM 1405 2HB ASP A 104 25.094 -35.591 -1.378 1.00 0.00 H
ATOM 1406 N LEU A 105 24.693 -39.535 -1.345 1.00 0.00 N
ATOM 1407 CA LEU A 105 24.633 -40.976 -1.564 1.00 0.00 C
ATOM 1408 C LEU A 105 25.940 -41.450 -2.217 1.00 0.00 C
ATOM 1409 O LEU A 105 26.122 -41.341 -3.430 1.00 0.00 O
ATOM 1410 CB LEU A 105 23.396 -41.303 -2.430 1.00 0.00 C
ATOM 1411 CG LEU A 105 22.027 -40.920 -1.833 1.00 0.00 C
ATOM 1412 CD1 LEU A 105 20.908 -41.343 -2.787 1.00 0.00 C
ATOM 1413 CD2 LEU A 105 21.775 -41.599 -0.487 1.00 0.00 C
ATOM 1414 H LEU A 105 24.233 -38.936 -2.016 1.00 0.00 H
ATOM 1415 HA LEU A 105 24.531 -41.495 -0.610 1.00 0.00 H
ATOM 1416 1HB LEU A 105 23.500 -40.795 -3.390 1.00 0.00 H
ATOM 1417 2HB LEU A 105 23.391 -42.375 -2.622 1.00 0.00 H
ATOM 1418 HG LEU A 105 21.971 -39.843 -1.690 1.00 0.00 H
ATOM 1419 1HD1 LEU A 105 21.047 -40.844 -3.747 1.00 0.00 H
ATOM 1420 2HD1 LEU A 105 20.920 -42.423 -2.932 1.00 0.00 H
ATOM 1421 3HD1 LEU A 105 19.946 -41.041 -2.375 1.00 0.00 H
ATOM 1422 1HD2 LEU A 105 21.888 -42.679 -0.583 1.00 0.00 H
ATOM 1423 2HD2 LEU A 105 22.474 -41.217 0.255 1.00 0.00 H
ATOM 1424 3HD2 LEU A 105 20.762 -41.376 -0.154 1.00 0.00 H
ATOM 1425 N CYS A 106 26.870 -42.005 -1.417 1.00 0.00 N
ATOM 1426 CA CYS A 106 28.143 -42.522 -1.929 1.00 0.00 C
ATOM 1427 C CYS A 106 27.952 -43.650 -2.946 1.00 0.00 C
ATOM 1428 O CYS A 106 28.625 -43.675 -3.979 1.00 0.00 O
ATOM 1429 CB CYS A 106 29.023 -42.904 -0.727 1.00 0.00 C
ATOM 1430 SG CYS A 106 28.320 -44.057 0.492 1.00 0.00 S
ATOM 1431 H CYS A 106 26.684 -42.067 -0.427 1.00 0.00 H
ATOM 1432 HA CYS A 106 28.646 -41.724 -2.475 1.00 0.00 H
ATOM 1433 1HB CYS A 106 29.269 -41.983 -0.199 1.00 0.00 H
ATOM 1434 2HB CYS A 106 29.961 -43.309 -1.092 1.00 0.00 H
ATOM 1435 N TYR A 107 26.990 -44.544 -2.704 1.00 0.00 N
ATOM 1436 CA TYR A 107 26.490 -45.464 -3.718 1.00 0.00 C
ATOM 1437 C TYR A 107 25.340 -44.771 -4.465 1.00 0.00 C
ATOM 1438 O TYR A 107 24.382 -44.368 -3.801 1.00 0.00 O
ATOM 1439 CB TYR A 107 26.048 -46.785 -3.071 1.00 0.00 C
ATOM 1440 CG TYR A 107 26.060 -47.905 -4.081 1.00 0.00 C
ATOM 1441 CD1 TYR A 107 25.000 -48.038 -4.999 1.00 0.00 C
ATOM 1442 CD2 TYR A 107 27.208 -48.708 -4.198 1.00 0.00 C
ATOM 1443 CE1 TYR A 107 25.117 -48.938 -6.073 1.00 0.00 C
ATOM 1444 CE2 TYR A 107 27.324 -49.610 -5.267 1.00 0.00 C
ATOM 1445 CZ TYR A 107 26.296 -49.694 -6.229 1.00 0.00 C
ATOM 1446 OH TYR A 107 26.493 -50.411 -7.361 1.00 0.00 O
ATOM 1447 H TYR A 107 26.455 -44.445 -1.857 1.00 0.00 H
ATOM 1448 HA TYR A 107 27.301 -45.690 -4.411 1.00 0.00 H
ATOM 1449 1HB TYR A 107 26.730 -47.041 -2.260 1.00 0.00 H
ATOM 1450 2HB TYR A 107 25.048 -46.684 -2.650 1.00 0.00 H
ATOM 1451 HD1 TYR A 107 24.128 -47.403 -4.914 1.00 0.00 H
ATOM 1452 HD2 TYR A 107 28.031 -48.590 -3.507 1.00 0.00 H
ATOM 1453 HE1 TYR A 107 24.346 -49.000 -6.822 1.00 0.00 H
ATOM 1454 HE2 TYR A 107 28.223 -50.200 -5.380 1.00 0.00 H
ATOM 1455 HH TYR A 107 27.448 -50.548 -7.494 1.00 0.00 H
ATOM 1456 N PRO A 108 25.403 -44.590 -5.799 1.00 0.00 N
ATOM 1457 CA PRO A 108 24.439 -43.768 -6.513 1.00 0.00 C
ATOM 1458 C PRO A 108 23.022 -44.348 -6.477 1.00 0.00 C
ATOM 1459 O PRO A 108 22.826 -45.561 -6.537 1.00 0.00 O
ATOM 1460 CB PRO A 108 24.972 -43.646 -7.940 1.00 0.00 C
ATOM 1461 CG PRO A 108 25.710 -44.972 -8.113 1.00 0.00 C
ATOM 1462 CD PRO A 108 26.359 -45.155 -6.741 1.00 0.00 C
ATOM 1463 HA PRO A 108 24.339 -42.790 -6.044 1.00 0.00 H
ATOM 1464 1HB PRO A 108 24.180 -43.514 -8.676 1.00 0.00 H
ATOM 1465 2HB PRO A 108 25.682 -42.822 -7.983 1.00 0.00 H
ATOM 1466 1HG PRO A 108 26.436 -44.931 -8.918 1.00 0.00 H
ATOM 1467 2HG PRO A 108 25.000 -45.779 -8.289 1.00 0.00 H
ATOM 1468 1HD PRO A 108 27.296 -44.598 -6.694 1.00 0.00 H
ATOM 1469 2HD PRO A 108 26.536 -46.214 -6.551 1.00 0.00 H
ATOM 1470 N GLY A 109 22.039 -43.480 -6.456 1.00 0.00 N
ATOM 1471 CA GLY A 109 20.628 -43.831 -6.391 1.00 0.00 C
ATOM 1472 C GLY A 109 19.762 -42.635 -6.022 1.00 0.00 C
ATOM 1473 O GLY A 109 20.052 -41.506 -6.426 1.00 0.00 O
ATOM 1474 H GLY A 109 22.278 -42.499 -6.486 1.00 0.00 H
ATOM 1475 1HA GLY A 109 20.313 -44.207 -7.365 1.00 0.00 H
ATOM 1476 2HA GLY A 109 20.492 -44.610 -5.641 1.00 0.00 H
ATOM 1477 N SER A 110 18.729 -42.916 -5.235 1.00 0.00 N
ATOM 1478 CA SER A 110 17.802 -41.887 -4.759 1.00 0.00 C
ATOM 1479 C SER A 110 17.343 -42.164 -3.328 1.00 0.00 C
ATOM 1480 O SER A 110 17.409 -43.287 -2.838 1.00 0.00 O
ATOM 1481 CB SER A 110 16.604 -41.788 -5.713 1.00 0.00 C
ATOM 1482 OG SER A 110 15.802 -42.953 -5.671 1.00 0.00 O
ATOM 1483 H SER A 110 18.578 -43.875 -4.954 1.00 0.00 H
ATOM 1484 HA SER A 110 18.325 -40.931 -4.747 1.00 0.00 H
ATOM 1485 1HB SER A 110 16.959 -41.626 -6.732 1.00 0.00 H
ATOM 1486 2HB SER A 110 15.991 -40.933 -5.423 1.00 0.00 H
ATOM 1487 HG SER A 110 16.261 -43.705 -6.106 1.00 0.00 H
ATOM 1488 N LEU A 111 16.859 -41.124 -2.656 1.00 0.00 N
ATOM 1489 CA LEU A 111 16.052 -41.235 -1.445 1.00 0.00 C
ATOM 1490 C LEU A 111 14.632 -40.773 -1.801 1.00 0.00 C
ATOM 1491 O LEU A 111 14.435 -39.607 -2.134 1.00 0.00 O
ATOM 1492 CB LEU A 111 16.727 -40.436 -0.315 1.00 0.00 C
ATOM 1493 CG LEU A 111 15.959 -40.385 1.024 1.00 0.00 C
ATOM 1494 CD1 LEU A 111 15.441 -41.739 1.518 1.00 0.00 C
ATOM 1495 CD2 LEU A 111 16.898 -39.850 2.109 1.00 0.00 C
ATOM 1496 H LEU A 111 17.062 -40.199 -3.006 1.00 0.00 H
ATOM 1497 HA LEU A 111 15.991 -42.259 -1.076 1.00 0.00 H
ATOM 1498 1HB LEU A 111 17.705 -40.889 -0.137 1.00 0.00 H
ATOM 1499 2HB LEU A 111 16.893 -39.411 -0.652 1.00 0.00 H
ATOM 1500 HG LEU A 111 15.113 -39.705 0.923 1.00 0.00 H
ATOM 1501 1HD1 LEU A 111 14.681 -42.124 0.840 1.00 0.00 H
ATOM 1502 2HD1 LEU A 111 16.261 -42.449 1.599 1.00 0.00 H
ATOM 1503 3HD1 LEU A 111 14.979 -41.618 2.499 1.00 0.00 H
ATOM 1504 1HD2 LEU A 111 17.729 -40.540 2.258 1.00 0.00 H
ATOM 1505 2HD2 LEU A 111 17.291 -38.881 1.812 1.00 0.00 H
ATOM 1506 3HD2 LEU A 111 16.354 -39.744 3.047 1.00 0.00 H
ATOM 1507 N ASN A 112 13.672 -41.691 -1.792 1.00 0.00 N
ATOM 1508 CA ASN A 112 12.302 -41.421 -2.195 1.00 0.00 C
ATOM 1509 C ASN A 112 11.621 -40.418 -1.250 1.00 0.00 C
ATOM 1510 O ASN A 112 11.847 -40.483 -0.046 1.00 0.00 O
ATOM 1511 CB ASN A 112 11.534 -42.750 -2.320 1.00 0.00 C
ATOM 1512 CG ASN A 112 10.459 -42.683 -3.391 1.00 0.00 C
ATOM 1513 ND2 ASN A 112 9.272 -42.222 -3.086 1.00 0.00 N
ATOM 1514 OD1 ASN A 112 10.693 -43.001 -4.546 1.00 0.00 O
ATOM 1515 H ASN A 112 13.907 -42.625 -1.488 1.00 0.00 H
ATOM 1516 HA ASN A 112 12.299 -40.952 -3.180 1.00 0.00 H
ATOM 1517 1HB ASN A 112 11.085 -43.011 -1.362 1.00 0.00 H
ATOM 1518 2HB ASN A 112 12.217 -43.550 -2.610 1.00 0.00 H
ATOM 1519 1HD2 ASN A 112 8.609 -42.087 -3.824 1.00 0.00 H
ATOM 1520 2HD2 ASN A 112 9.010 -41.928 -2.137 1.00 0.00 H
ATOM 1521 N ASP A 113 10.801 -39.518 -1.792 1.00 0.00 N
ATOM 1522 CA ASP A 113 10.145 -38.441 -1.038 1.00 0.00 C
ATOM 1523 C ASP A 113 11.134 -37.631 -0.174 1.00 0.00 C
ATOM 1524 O ASP A 113 10.864 -37.303 0.984 1.00 0.00 O
ATOM 1525 CB ASP A 113 8.930 -38.991 -0.259 1.00 0.00 C
ATOM 1526 CG ASP A 113 8.132 -40.008 -1.077 1.00 0.00 C
ATOM 1527 OD1 ASP A 113 7.522 -39.606 -2.090 1.00 0.00 O
ATOM 1528 OD2 ASP A 113 8.230 -41.215 -0.756 1.00 0.00 O1-
ATOM 1529 H ASP A 113 10.620 -39.581 -2.783 1.00 0.00 H
ATOM 1530 HA ASP A 113 9.755 -37.717 -1.753 1.00 0.00 H
ATOM 1531 1HB ASP A 113 8.279 -38.163 0.023 1.00 0.00 H
ATOM 1532 2HB ASP A 113 9.277 -39.474 0.656 1.00 0.00 H
ATOM 1533 N TYR A 114 12.323 -37.339 -0.723 1.00 0.00 N
ATOM 1534 CA TYR A 114 13.410 -36.698 0.028 1.00 0.00 C
ATOM 1535 C TYR A 114 13.041 -35.299 0.510 1.00 0.00 C
ATOM 1536 O TYR A 114 13.290 -34.947 1.662 1.00 0.00 O
ATOM 1537 CB TYR A 114 14.677 -36.694 -0.849 1.00 0.00 C
ATOM 1538 CG TYR A 114 15.828 -35.762 -0.498 1.00 0.00 C
ATOM 1539 CD1 TYR A 114 16.151 -34.702 -1.368 1.00 0.00 C
ATOM 1540 CD2 TYR A 114 16.671 -36.040 0.597 1.00 0.00 C
ATOM 1541 CE1 TYR A 114 17.311 -33.935 -1.162 1.00 0.00 C
ATOM 1542 CE2 TYR A 114 17.852 -35.291 0.795 1.00 0.00 C
ATOM 1543 CZ TYR A 114 18.181 -34.246 -0.098 1.00 0.00 C
ATOM 1544 OH TYR A 114 19.298 -33.493 0.088 1.00 0.00 O
ATOM 1545 H TYR A 114 12.477 -37.570 -1.694 1.00 0.00 H
ATOM 1546 HA TYR A 114 13.598 -37.296 0.920 1.00 0.00 H
ATOM 1547 1HB TYR A 114 15.086 -37.698 -0.830 1.00 0.00 H
ATOM 1548 2HB TYR A 114 14.380 -36.485 -1.880 1.00 0.00 H
ATOM 1549 HD1 TYR A 114 15.527 -34.502 -2.231 1.00 0.00 H
ATOM 1550 HD2 TYR A 114 16.421 -36.851 1.263 1.00 0.00 H
ATOM 1551 HE1 TYR A 114 17.560 -33.139 -1.849 1.00 0.00 H
ATOM 1552 HE2 TYR A 114 18.503 -35.519 1.623 1.00 0.00 H
ATOM 1553 HH TYR A 114 19.933 -33.910 0.677 1.00 0.00 H
ATOM 1554 N GLU A 115 12.409 -34.508 -0.342 1.00 0.00 N
ATOM 1555 CA GLU A 115 12.003 -33.138 -0.031 1.00 0.00 C
ATOM 1556 C GLU A 115 10.904 -33.111 1.050 1.00 0.00 C
ATOM 1557 O GLU A 115 10.917 -32.236 1.914 1.00 0.00 O
ATOM 1558 CB GLU A 115 11.451 -32.437 -1.265 1.00 0.00 C
ATOM 1559 CG GLU A 115 12.470 -32.501 -2.378 1.00 0.00 C
ATOM 1560 CD GLU A 115 12.553 -33.930 -2.911 1.00 0.00 C
ATOM 1561 OE1 GLU A 115 13.631 -34.276 -3.463 1.00 0.00 O
ATOM 1562 OE2 GLU A 115 11.538 -34.661 -2.758 1.00 0.00 O1-
ATOM 1563 H GLU A 115 12.194 -34.871 -1.259 1.00 0.00 H
ATOM 1564 HA GLU A 115 12.894 -32.625 0.329 1.00 0.00 H
ATOM 1565 1HB GLU A 115 10.533 -32.934 -1.583 1.00 0.00 H
ATOM 1566 2HB GLU A 115 11.236 -31.395 -1.028 1.00 0.00 H
ATOM 1567 1HG GLU A 115 12.171 -31.830 -3.182 1.00 0.00 H
ATOM 1568 2HG GLU A 115 13.445 -32.198 -1.995 1.00 0.00 H
ATOM 1569 N GLU A 116 10.009 -34.109 1.079 1.00 0.00 N
ATOM 1570 CA GLU A 116 9.035 -34.276 2.171 1.00 0.00 C
ATOM 1571 C GLU A 116 9.717 -34.644 3.498 1.00 0.00 C
ATOM 1572 O GLU A 116 9.362 -34.107 4.546 1.00 0.00 O
ATOM 1573 CB GLU A 116 8.038 -35.380 1.840 1.00 0.00 C
ATOM 1574 CG GLU A 116 7.105 -34.904 0.754 1.00 0.00 C
ATOM 1575 CD GLU A 116 6.205 -33.800 1.304 1.00 0.00 C
ATOM 1576 OE1 GLU A 116 6.225 -32.690 0.709 1.00 0.00 O
ATOM 1577 OE2 GLU A 116 5.503 -34.077 2.314 1.00 0.00 O1-
ATOM 1578 H GLU A 116 10.003 -34.776 0.320 1.00 0.00 H
ATOM 1579 HA GLU A 116 8.527 -33.318 2.278 1.00 0.00 H
ATOM 1580 1HB GLU A 116 8.574 -36.265 1.497 1.00 0.00 H
ATOM 1581 2HB GLU A 116 7.461 -35.629 2.731 1.00 0.00 H
ATOM 1582 1HG GLU A 116 7.688 -34.514 -0.081 1.00 0.00 H
ATOM 1583 2HG GLU A 116 6.491 -35.736 0.411 1.00 0.00 H
ATOM 1584 N LEU A 117 10.739 -35.518 3.463 1.00 0.00 N
ATOM 1585 CA LEU A 117 11.536 -35.840 4.651 1.00 0.00 C
ATOM 1586 C LEU A 117 12.258 -34.593 5.190 1.00 0.00 C
ATOM 1587 O LEU A 117 12.227 -34.337 6.392 1.00 0.00 O
ATOM 1588 CB LEU A 117 12.523 -36.971 4.310 1.00 0.00 C
ATOM 1589 CG LEU A 117 13.435 -37.418 5.468 1.00 0.00 C
ATOM 1590 CD1 LEU A 117 12.668 -37.889 6.704 1.00 0.00 C
ATOM 1591 CD2 LEU A 117 14.312 -38.573 4.984 1.00 0.00 C
ATOM 1592 H LEU A 117 10.964 -35.968 2.587 1.00 0.00 H
ATOM 1593 HA LEU A 117 10.883 -36.185 5.451 1.00 0.00 H
ATOM 1594 1HB LEU A 117 11.954 -37.829 3.965 1.00 0.00 H
ATOM 1595 2HB LEU A 117 13.159 -36.653 3.486 1.00 0.00 H
ATOM 1596 HG LEU A 117 14.088 -36.594 5.755 1.00 0.00 H
ATOM 1597 1HD1 LEU A 117 12.111 -37.060 7.139 1.00 0.00 H
ATOM 1598 2HD1 LEU A 117 11.974 -38.681 6.428 1.00 0.00 H
ATOM 1599 3HD1 LEU A 117 13.366 -38.261 7.452 1.00 0.00 H
ATOM 1600 1HD2 LEU A 117 13.686 -39.416 4.687 1.00 0.00 H
ATOM 1601 2HD2 LEU A 117 14.900 -38.244 4.128 1.00 0.00 H
ATOM 1602 3HD2 LEU A 117 14.983 -38.890 5.779 1.00 0.00 H
ATOM 1603 N LYS A 118 12.864 -33.797 4.317 1.00 0.00 N
ATOM 1604 CA LYS A 118 13.507 -32.532 4.703 1.00 0.00 C
ATOM 1605 C LYS A 118 12.483 -31.533 5.258 1.00 0.00 C
ATOM 1606 O LYS A 118 12.770 -30.859 6.240 1.00 0.00 O
ATOM 1607 CB LYS A 118 14.228 -31.958 3.479 1.00 0.00 C
ATOM 1608 CG LYS A 118 15.511 -32.744 3.190 1.00 0.00 C
ATOM 1609 CD LYS A 118 16.233 -32.168 1.970 1.00 0.00 C
ATOM 1610 CE LYS A 118 17.605 -31.618 2.370 1.00 0.00 C
ATOM 1611 NZ LYS A 118 18.299 -31.019 1.218 1.00 0.00 N1+
ATOM 1612 H LYS A 118 12.884 -34.073 3.345 1.00 0.00 H
ATOM 1613 HA LYS A 118 14.220 -32.737 5.501 1.00 0.00 H
ATOM 1614 1HB LYS A 118 13.566 -31.999 2.611 1.00 0.00 H
ATOM 1615 2HB LYS A 118 14.483 -30.914 3.653 1.00 0.00 H
ATOM 1616 1HG LYS A 118 16.157 -32.703 4.068 1.00 0.00 H
ATOM 1617 2HG LYS A 118 15.270 -33.790 2.997 1.00 0.00 H
ATOM 1618 1HD LYS A 118 15.637 -31.376 1.515 1.00 0.00 H
ATOM 1619 2HD LYS A 118 16.340 -32.955 1.231 1.00 0.00 H
ATOM 1620 1HE LYS A 118 18.214 -32.421 2.788 1.00 0.00 H
ATOM 1621 2HE LYS A 118 17.464 -30.848 3.133 1.00 0.00 H
ATOM 1622 1HZ LYS A 118 18.459 -31.692 0.480 1.00 0.00 H
ATOM 1623 2HZ LYS A 118 17.752 -30.229 0.858 1.00 0.00 H
ATOM 1624 3HZ LYS A 118 19.205 -30.652 1.507 1.00 0.00 H
ATOM 1625 N HIS A 119 11.280 -31.504 4.701 1.00 0.00 N
ATOM 1626 CA HIS A 119 10.201 -30.681 5.242 1.00 0.00 C
ATOM 1627 C HIS A 119 9.798 -31.127 6.650 1.00 0.00 C
ATOM 1628 O HIS A 119 9.628 -30.291 7.533 1.00 0.00 O
ATOM 1629 CB HIS A 119 9.015 -30.676 4.268 1.00 0.00 C
ATOM 1630 CG HIS A 119 7.974 -29.642 4.609 1.00 0.00 C
ATOM 1631 ND1 HIS A 119 6.650 -29.915 4.938 1.00 0.00 N
ATOM 1632 CE1 HIS A 119 6.082 -28.736 5.217 1.00 0.00 C
ATOM 1633 NE2 HIS A 119 6.974 -27.739 5.068 1.00 0.00 N
ATOM 1634 CD2 HIS A 119 8.176 -28.292 4.682 1.00 0.00 C
ATOM 1635 H HIS A 119 11.105 -32.067 3.881 1.00 0.00 H
ATOM 1636 HA HIS A 119 10.582 -29.660 5.276 1.00 0.00 H
ATOM 1637 1HB HIS A 119 9.380 -30.463 3.264 1.00 0.00 H
ATOM 1638 2HB HIS A 119 8.542 -31.658 4.256 1.00 0.00 H
ATOM 1639 HD2 HIS A 119 9.110 -27.775 4.514 1.00 0.00 H
ATOM 1640 HE2 HIS A 119 6.815 -26.768 5.292 1.00 0.00 H
ATOM 1641 HE1 HIS A 119 5.053 -28.618 5.530 1.00 0.00 H
ATOM 1642 N MET A 120 9.712 -32.449 6.916 1.00 0.00 N
ATOM 1643 CA MET A 120 9.462 -32.958 8.267 1.00 0.00 C
ATOM 1644 C MET A 120 10.580 -32.579 9.249 1.00 0.00 C
ATOM 1645 O MET A 120 10.291 -32.224 10.392 1.00 0.00 O
ATOM 1646 CB MET A 120 9.176 -34.468 8.241 1.00 0.00 C
ATOM 1647 CG MET A 120 7.832 -34.734 7.545 1.00 0.00 C
ATOM 1648 SD MET A 120 7.218 -36.434 7.651 1.00 0.00 S
ATOM 1649 CE MET A 120 5.861 -36.304 6.450 1.00 0.00 C
ATOM 1650 H MET A 120 9.825 -33.107 6.159 1.00 0.00 H
ATOM 1651 HA MET A 120 8.542 -32.487 8.613 1.00 0.00 H
ATOM 1652 1HB MET A 120 9.113 -34.834 9.266 1.00 0.00 H
ATOM 1653 2HB MET A 120 9.975 -35.002 7.724 1.00 0.00 H
ATOM 1654 1HG MET A 120 7.924 -34.470 6.493 1.00 0.00 H
ATOM 1655 2HG MET A 120 7.075 -34.082 7.984 1.00 0.00 H
ATOM 1656 1HE MET A 120 5.136 -35.565 6.790 1.00 0.00 H
ATOM 1657 2HE MET A 120 6.254 -35.996 5.479 1.00 0.00 H
ATOM 1658 3HE MET A 120 5.371 -37.271 6.343 1.00 0.00 H
ATOM 1659 N LEU A 121 11.852 -32.587 8.817 1.00 0.00 N
ATOM 1660 CA LEU A 121 12.985 -32.155 9.644 1.00 0.00 C
ATOM 1661 C LEU A 121 12.874 -30.698 10.111 1.00 0.00 C
ATOM 1662 O LEU A 121 13.370 -30.378 11.186 1.00 0.00 O
ATOM 1663 CB LEU A 121 14.317 -32.354 8.902 1.00 0.00 C
ATOM 1664 CG LEU A 121 14.786 -33.806 8.743 1.00 0.00 C
ATOM 1665 CD1 LEU A 121 16.020 -33.836 7.845 1.00 0.00 C
ATOM 1666 CD2 LEU A 121 15.190 -34.435 10.070 1.00 0.00 C
ATOM 1667 H LEU A 121 12.038 -32.907 7.877 1.00 0.00 H
ATOM 1668 HA LEU A 121 12.968 -32.774 10.541 1.00 0.00 H
ATOM 1669 1HB LEU A 121 14.222 -31.910 7.918 1.00 0.00 H
ATOM 1670 2HB LEU A 121 15.096 -31.806 9.433 1.00 0.00 H
ATOM 1671 HG LEU A 121 14.002 -34.407 8.287 1.00 0.00 H
ATOM 1672 1HD1 LEU A 121 15.772 -33.418 6.873 1.00 0.00 H
ATOM 1673 2HD1 LEU A 121 16.829 -33.256 8.291 1.00 0.00 H
ATOM 1674 3HD1 LEU A 121 16.342 -34.865 7.707 1.00 0.00 H
ATOM 1675 1HD2 LEU A 121 15.959 -33.837 10.559 1.00 0.00 H
ATOM 1676 2HD2 LEU A 121 14.327 -34.515 10.727 1.00 0.00 H
ATOM 1677 3HD2 LEU A 121 15.577 -35.432 9.875 1.00 0.00 H
ATOM 1678 N SER A 122 12.175 -29.840 9.382 1.00 0.00 N
ATOM 1679 CA SER A 122 11.921 -28.456 9.817 1.00 0.00 C
ATOM 1680 C SER A 122 11.061 -28.343 11.095 1.00 0.00 C
ATOM 1681 O SER A 122 10.943 -27.267 11.668 1.00 0.00 O
ATOM 1682 CB SER A 122 11.333 -27.599 8.688 1.00 0.00 C
ATOM 1683 OG SER A 122 9.959 -27.858 8.463 1.00 0.00 O
ATOM 1684 H SER A 122 11.802 -30.146 8.495 1.00 0.00 H
ATOM 1685 HA SER A 122 12.898 -28.043 10.069 1.00 0.00 H
ATOM 1686 1HB SER A 122 11.893 -27.770 7.768 1.00 0.00 H
ATOM 1687 2HB SER A 122 11.438 -26.548 8.964 1.00 0.00 H
ATOM 1688 HG SER A 122 9.837 -28.770 8.127 1.00 0.00 H
ATOM 1689 N ARG A 123 10.489 -29.464 11.553 1.00 0.00 N
ATOM 1690 CA ARG A 123 9.681 -29.572 12.783 1.00 0.00 C
ATOM 1691 C ARG A 123 10.342 -30.434 13.865 1.00 0.00 C
ATOM 1692 O ARG A 123 9.684 -30.794 14.846 1.00 0.00 O
ATOM 1693 CB ARG A 123 8.235 -29.973 12.436 1.00 0.00 C
ATOM 1694 CG ARG A 123 7.398 -28.794 11.886 1.00 0.00 C
ATOM 1695 CD ARG A 123 7.338 -27.525 12.769 1.00 0.00 C
ATOM 1696 NE ARG A 123 7.115 -27.831 14.199 1.00 0.00 N
ATOM 1697 CZ ARG A 123 6.654 -27.005 15.126 1.00 0.00 C
ATOM 1698 NH1 ARG A 123 6.275 -25.792 14.882 1.00 0.00 N
ATOM 1699 NH2 ARG A 123 6.563 -27.387 16.367 1.00 0.00 N1+
ATOM 1700 H ARG A 123 10.621 -30.306 11.011 1.00 0.00 H
ATOM 1701 HA ARG A 123 9.589 -28.572 13.207 1.00 0.00 H
ATOM 1702 1HB ARG A 123 8.245 -30.782 11.704 1.00 0.00 H
ATOM 1703 2HB ARG A 123 7.732 -30.348 13.327 1.00 0.00 H
ATOM 1704 1HG ARG A 123 6.379 -29.152 11.738 1.00 0.00 H
ATOM 1705 2HG ARG A 123 7.791 -28.510 10.908 1.00 0.00 H
ATOM 1706 1HD ARG A 123 6.541 -26.881 12.393 1.00 0.00 H
ATOM 1707 2HD ARG A 123 8.278 -26.974 12.666 1.00 0.00 H
ATOM 1708 HE ARG A 123 7.543 -28.676 14.532 1.00 0.00 H
ATOM 1709 1HH1 ARG A 123 6.292 -25.102 15.626 1.00 0.00 H
ATOM 1710 2HH1 ARG A 123 6.653 -25.347 14.045 1.00 0.00 H
ATOM 1711 1HH2 ARG A 123 6.220 -26.718 17.035 1.00 0.00 H
ATOM 1712 2HH2 ARG A 123 6.862 -28.303 16.635 1.00 0.00 H
ATOM 1713 N ILE A 124 11.618 -30.834 13.688 1.00 0.00 N
ATOM 1714 CA ILE A 124 12.336 -31.740 14.578 1.00 0.00 C
ATOM 1715 C ILE A 124 13.624 -31.051 15.059 1.00 0.00 C
ATOM 1716 O ILE A 124 14.356 -30.473 14.265 1.00 0.00 O
ATOM 1717 CB ILE A 124 12.643 -33.080 13.862 1.00 0.00 C
ATOM 1718 CG1 ILE A 124 11.331 -33.786 13.440 1.00 0.00 C
ATOM 1719 CG2 ILE A 124 13.486 -34.003 14.769 1.00 0.00 C
ATOM 1720 CD1 ILE A 124 11.528 -35.029 12.562 1.00 0.00 C
ATOM 1721 H ILE A 124 12.112 -30.481 12.881 1.00 0.00 H
ATOM 1722 HA ILE A 124 11.725 -31.969 15.450 1.00 0.00 H
ATOM 1723 HB ILE A 124 13.224 -32.864 12.963 1.00 0.00 H
ATOM 1724 1HG1 ILE A 124 10.764 -34.061 14.330 1.00 0.00 H
ATOM 1725 2HG1 ILE A 124 10.718 -33.096 12.862 1.00 0.00 H
ATOM 1726 1HG2 ILE A 124 14.456 -33.554 14.975 1.00 0.00 H
ATOM 1727 2HG2 ILE A 124 12.972 -34.185 15.712 1.00 0.00 H
ATOM 1728 3HG2 ILE A 124 13.685 -34.953 14.274 1.00 0.00 H
ATOM 1729 1HD1 ILE A 124 12.156 -34.785 11.707 1.00 0.00 H
ATOM 1730 2HD1 ILE A 124 11.982 -35.837 13.134 1.00 0.00 H
ATOM 1731 3HD1 ILE A 124 10.557 -35.365 12.195 1.00 0.00 H
ATOM 1732 N ASN A 125 13.909 -31.165 16.357 1.00 0.00 N
ATOM 1733 CA ASN A 125 15.120 -30.612 16.976 1.00 0.00 C
ATOM 1734 C ASN A 125 16.051 -31.684 17.554 1.00 0.00 C
ATOM 1735 O ASN A 125 17.191 -31.372 17.889 1.00 0.00 O
ATOM 1736 CB ASN A 125 14.725 -29.572 18.037 1.00 0.00 C
ATOM 1737 CG ASN A 125 14.024 -28.372 17.434 1.00 0.00 C
ATOM 1738 ND2 ASN A 125 14.761 -27.399 16.951 1.00 0.00 N
ATOM 1739 OD1 ASN A 125 12.807 -28.321 17.394 1.00 0.00 O
ATOM 1740 H ASN A 125 13.256 -31.660 16.948 1.00 0.00 H
ATOM 1741 HA ASN A 125 15.687 -30.115 16.188 1.00 0.00 H
ATOM 1742 1HB ASN A 125 15.620 -29.223 18.553 1.00 0.00 H
ATOM 1743 2HB ASN A 125 14.068 -30.027 18.774 1.00 0.00 H
ATOM 1744 1HD2 ASN A 125 15.767 -27.439 17.059 1.00 0.00 H
ATOM 1745 2HD2 ASN A 125 14.281 -26.590 16.570 1.00 0.00 H
ATOM 1746 N HIS A 126 15.603 -32.936 17.687 1.00 0.00 N
ATOM 1747 CA HIS A 126 16.456 -33.984 18.247 1.00 0.00 C
ATOM 1748 C HIS A 126 16.027 -35.378 17.795 1.00 0.00 C
ATOM 1749 O HIS A 126 14.851 -35.742 17.882 1.00 0.00 O
ATOM 1750 CB HIS A 126 16.602 -33.887 19.774 1.00 0.00 C
ATOM 1751 CG HIS A 126 17.805 -34.672 20.254 1.00 0.00 C
ATOM 1752 ND1 HIS A 126 17.843 -35.513 21.363 1.00 0.00 N
ATOM 1753 CE1 HIS A 126 19.041 -36.113 21.340 1.00 0.00 C
ATOM 1754 NE2 HIS A 126 19.762 -35.676 20.295 1.00 0.00 N
ATOM 1755 CD2 HIS A 126 19.006 -34.762 19.608 1.00 0.00 C
ATOM 1756 H HIS A 126 14.663 -33.162 17.396 1.00 0.00 H
ATOM 1757 HA HIS A 126 17.464 -33.781 17.886 1.00 0.00 H
ATOM 1758 1HB HIS A 126 16.746 -32.849 20.071 1.00 0.00 H
ATOM 1759 2HB HIS A 126 15.696 -34.252 20.252 1.00 0.00 H
ATOM 1760 HD2 HIS A 126 19.309 -34.247 18.707 1.00 0.00 H
ATOM 1761 HE2 HIS A 126 20.650 -36.048 19.966 1.00 0.00 H
ATOM 1762 HE1 HIS A 126 19.360 -36.869 22.044 1.00 0.00 H
ATOM 1763 N PHE A 127 17.005 -36.184 17.372 1.00 0.00 N
ATOM 1764 CA PHE A 127 16.885 -37.621 17.162 1.00 0.00 C
ATOM 1765 C PHE A 127 17.706 -38.385 18.195 1.00 0.00 C
ATOM 1766 O PHE A 127 18.838 -38.022 18.514 1.00 0.00 O
ATOM 1767 CB PHE A 127 17.381 -38.027 15.771 1.00 0.00 C
ATOM 1768 CG PHE A 127 16.559 -37.618 14.566 1.00 0.00 C
ATOM 1769 CD1 PHE A 127 15.187 -37.930 14.486 1.00 0.00 C
ATOM 1770 CD2 PHE A 127 17.207 -37.050 13.454 1.00 0.00 C
ATOM 1771 CE1 PHE A 127 14.481 -37.685 13.294 1.00 0.00 C
ATOM 1772 CE2 PHE A 127 16.489 -36.767 12.283 1.00 0.00 C
ATOM 1773 CZ PHE A 127 15.128 -37.101 12.196 1.00 0.00 C
ATOM 1774 H PHE A 127 17.903 -35.762 17.183 1.00 0.00 H
ATOM 1775 HA PHE A 127 15.836 -37.895 17.270 1.00 0.00 H
ATOM 1776 1HB PHE A 127 18.404 -37.666 15.649 1.00 0.00 H
ATOM 1777 2HB PHE A 127 17.425 -39.113 15.757 1.00 0.00 H
ATOM 1778 HD1 PHE A 127 14.686 -38.403 15.317 1.00 0.00 H
ATOM 1779 HD2 PHE A 127 18.265 -36.840 13.489 1.00 0.00 H
ATOM 1780 HE1 PHE A 127 13.446 -37.963 13.201 1.00 0.00 H
ATOM 1781 HE2 PHE A 127 16.999 -36.318 11.444 1.00 0.00 H
ATOM 1782 HZ PHE A 127 14.577 -36.929 11.284 1.00 0.00 H
ATOM 1783 N GLU A 128 17.172 -39.530 18.651 1.00 0.00 N
ATOM 1784 CA GLU A 128 17.951 -40.555 19.327 1.00 0.00 C
ATOM 1785 C GLU A 128 18.043 -41.780 18.416 1.00 0.00 C
ATOM 1786 O GLU A 128 17.036 -42.425 18.121 1.00 0.00 O
ATOM 1787 CB GLU A 128 17.297 -40.983 20.624 1.00 0.00 C
ATOM 1788 CG GLU A 128 18.019 -40.334 21.781 1.00 0.00 C
ATOM 1789 CD GLU A 128 18.329 -41.388 22.842 1.00 0.00 C
ATOM 1790 OE1 GLU A 128 19.499 -41.854 22.864 1.00 0.00 O
ATOM 1791 OE2 GLU A 128 17.394 -41.717 23.619 1.00 0.00 O1-
ATOM 1792 H GLU A 128 16.183 -39.687 18.517 1.00 0.00 H
ATOM 1793 HA GLU A 128 18.936 -40.144 19.549 1.00 0.00 H
ATOM 1794 1HB GLU A 128 16.255 -40.664 20.619 1.00 0.00 H
ATOM 1795 2HB GLU A 128 17.345 -42.066 20.727 1.00 0.00 H
ATOM 1796 1HG GLU A 128 18.948 -39.889 21.428 1.00 0.00 H
ATOM 1797 2HG GLU A 128 17.385 -39.559 22.215 1.00 0.00 H
ATOM 1798 N LYS A 129 19.258 -42.128 17.962 1.00 0.00 N
ATOM 1799 CA LYS A 129 19.473 -43.304 17.119 1.00 0.00 C
ATOM 1800 C LYS A 129 19.442 -44.577 17.953 1.00 0.00 C
ATOM 1801 O LYS A 129 20.188 -44.712 18.913 1.00 0.00 O
ATOM 1802 CB LYS A 129 20.753 -43.141 16.284 1.00 0.00 C
ATOM 1803 CG LYS A 129 20.680 -44.047 15.045 1.00 0.00 C
ATOM 1804 CD LYS A 129 21.865 -43.882 14.089 1.00 0.00 C
ATOM 1805 CE LYS A 129 23.152 -44.493 14.653 1.00 0.00 C
ATOM 1806 NZ LYS A 129 24.269 -44.300 13.704 1.00 0.00 N1+
ATOM 1807 H LYS A 129 20.052 -41.558 18.212 1.00 0.00 H
ATOM 1808 HA LYS A 129 18.658 -43.385 16.400 1.00 0.00 H
ATOM 1809 1HB LYS A 129 20.832 -42.106 15.945 1.00 0.00 H
ATOM 1810 2HB LYS A 129 21.630 -43.383 16.887 1.00 0.00 H
ATOM 1811 1HG LYS A 129 20.614 -45.086 15.363 1.00 0.00 H
ATOM 1812 2HG LYS A 129 19.773 -43.805 14.488 1.00 0.00 H
ATOM 1813 1HD LYS A 129 22.016 -42.823 13.877 1.00 0.00 H
ATOM 1814 2HD LYS A 129 21.614 -44.385 13.153 1.00 0.00 H
ATOM 1815 1HE LYS A 129 22.986 -45.562 14.825 1.00 0.00 H
ATOM 1816 2HE LYS A 129 23.388 -44.015 15.609 1.00 0.00 H
ATOM 1817 1HZ LYS A 129 24.026 -44.726 12.807 1.00 0.00 H
ATOM 1818 2HZ LYS A 129 24.429 -43.312 13.559 1.00 0.00 H
ATOM 1819 3HZ LYS A 129 25.114 -44.739 14.043 1.00 0.00 H
ATOM 1820 N ILE A 130 18.622 -45.554 17.540 1.00 0.00 N
ATOM 1821 CA ILE A 130 18.488 -46.862 18.178 1.00 0.00 C
ATOM 1822 C ILE A 130 18.683 -47.982 17.156 1.00 0.00 C
ATOM 1823 O ILE A 130 18.340 -47.841 15.984 1.00 0.00 O
ATOM 1824 CB ILE A 130 17.139 -47.009 18.925 1.00 0.00 C
ATOM 1825 CG1 ILE A 130 15.901 -46.887 18.004 1.00 0.00 C
ATOM 1826 CG2 ILE A 130 17.067 -45.997 20.084 1.00 0.00 C
ATOM 1827 CD1 ILE A 130 14.615 -47.413 18.659 1.00 0.00 C
ATOM 1828 H ILE A 130 18.053 -45.373 16.726 1.00 0.00 H
ATOM 1829 HA ILE A 130 19.272 -46.948 18.930 1.00 0.00 H
ATOM 1830 HB ILE A 130 17.131 -48.007 19.365 1.00 0.00 H
ATOM 1831 1HG1 ILE A 130 15.759 -45.847 17.706 1.00 0.00 H
ATOM 1832 2HG1 ILE A 130 16.057 -47.470 17.101 1.00 0.00 H
ATOM 1833 1HG2 ILE A 130 17.972 -46.057 20.689 1.00 0.00 H
ATOM 1834 2HG2 ILE A 130 16.964 -44.981 19.697 1.00 0.00 H
ATOM 1835 3HG2 ILE A 130 16.217 -46.223 20.725 1.00 0.00 H
ATOM 1836 1HD1 ILE A 130 14.759 -48.445 18.979 1.00 0.00 H
ATOM 1837 2HD1 ILE A 130 14.343 -46.802 19.517 1.00 0.00 H
ATOM 1838 3HD1 ILE A 130 13.799 -47.384 17.938 1.00 0.00 H
ATOM 1839 N LEU A 131 19.179 -49.112 17.640 1.00 0.00 N
ATOM 1840 CA LEU A 131 19.297 -50.341 16.874 1.00 0.00 C
ATOM 1841 C LEU A 131 17.932 -51.058 16.892 1.00 0.00 C
ATOM 1842 O LEU A 131 17.423 -51.347 17.973 1.00 0.00 O
[truncated: 23,402 more rows]

## Sheet: Texas
HEADER Texas
REMARK 99
SEQRES 1 A 508 ACE VAL LYS SER ASP GLN ILE CYX ILE GLY TYR HIS ALA
SEQRES 2 A 508 ASN NLN SER THR GLU GLN VAL ASP THR ILE MET GLU LYS
SEQRES 3 A 508 NLN VAL THR VAL THR HIS ALA GLN ASP ILE LEU GLU LYS
SEQRES 4 A 508 THR HIS ASN GLY LYS LEU CYX ASP LEU ASN GLY VAL LYS
SEQRES 5 A 508 PRO LEU ILE LEU LYS ASP CYX SER VAL ALA GLY TRP LEU
SEQRES 6 A 508 LEU GLY ASN PRO MET CYX ASP GLU PHE ILE ARG VAL PRO
SEQRES 7 A 508 GLU TRP SER TYR ILE VAL GLU ARG ALA ASN PRO ALA ASN
SEQRES 8 A 508 ASP LEU CYX TYR PRO GLY SER LEU ASN ASP TYR GLU GLU
SEQRES 9 A 508 LEU LYS HIS MET LEU SER ARG ILE ASN HIS PHE GLU LYS
SEQRES 10 A 508 ILE GLN ILE ILE PRO LYS SER SER TRP PRO ASN HIS GLU
SEQRES 11 A 508 THR SER LEU GLY VAL SER ALA ALA CYX PRO TYR GLN GLY
SEQRES 12 A 508 ALA PRO SER PHE PHE ARG ASN VAL VAL TRP LEU ILE LYS
SEQRES 13 A 508 LYS ASN ASP ALA TYR PRO THR ILE LYS ILE SER TYR NLN
SEQRES 14 A 508 ASN THR ASN ARG GLU ASP LEU LEU ILE LEU TRP GLY ILE
SEQRES 15 A 508 HIS HIS SER ASN ASN ALA GLU GLU GLN THR ASN LEU TYR
SEQRES 16 A 508 LYS ASN PRO ILE THR TYR ILE SER VAL GLY THR SER THR
SEQRES 17 A 508 LEU ASN GLN ARG LEU ALA PRO LYS ILE ALA THR ARG SER
SEQRES 18 A 508 GLN VAL ASN GLY GLN ARG GLY ARG MET ASP PHE PHE TRP
SEQRES 19 A 508 THR ILE LEU LYS PRO ASP ASP ALA ILE HIS PHE GLU SER
SEQRES 20 A 508 ASN GLY ASN PHE ILE ALA PRO GLU TYR ALA TYR LYS ILE
SEQRES 21 A 508 VAL LYS LYS GLY ASP SER THR ILE MET LYS SER GLY VAL
SEQRES 22 A 508 GLU TYR GLY HIS CYX ASN THR LYS CYX GLN THR PRO VAL
SEQRES 23 A 508 GLY ALA ILE NLN SER SER MET PRO PHE HIS ASN ILE HIS
SEQRES 24 A 508 PRO LEU THR ILE GLY GLU CYX PRO LYS TYR VAL LYS SER
SEQRES 25 A 508 ASN LYS LEU VAL LEU ALA THR GLY LEU ARG ASN SER PRO
SEQRES 26 A 508 LEU ARG GLU LYS ARG ARG LYS ARG GLY LEU PHE GLY ALA
SEQRES 27 A 508 ILE ALA GLY PHE ILE GLU GLY GLY TRP GLN GLY MET VAL
SEQRES 28 A 508 ASP GLY TRP TYR GLY TYR HIS HIS SER ASN GLU GLN GLY
SEQRES 29 A 508 SER GLY TYR ALA ALA ASP LYS GLU SER THR GLN LYS ALA
SEQRES 30 A 508 ILE ASP GLY VAL THR ASN LYS VAL ASN SER ILE ILE ASP
SEQRES 31 A 508 LYS MET ASN THR GLN PHE GLU ALA VAL GLY ARG GLU PHE
SEQRES 32 A 508 ASN ASN LEU GLU ARG ARG ILE GLU ASN LEU ASN LYS LYS
SEQRES 33 A 508 MET GLU ASP GLY PHE LEU ASP VAL TRP THR TYR ASN ALA
SEQRES 34 A 508 GLU LEU LEU VAL LEU MET GLU ASN GLU ARG THR LEU ASP
SEQRES 35 A 508 PHE HIS ASP SER ASN VAL LYS ASN LEU TYR ASP LYS VAL
SEQRES 36 A 508 ARG LEU GLN LEU ARG ASP ASN ALA LYS GLU LEU GLY ASN
SEQRES 37 A 508 GLY CYX PHE GLU PHE TYR HIS LYS CYX ASP ASN GLU CYX
SEQRES 38 A 508 MET GLU SER VAL ARG NLN GLY THR TYR ASP TYR PRO GLN
SEQRES 39 A 508 TYR SER GLU GLU ALA ARG LEU LYS ARG GLU GLU ILE SER
SEQRES 40 A 508 NME
SEQRES 1 B 508 ACE VAL LYS SER ASP GLN ILE CYX ILE GLY TYR HIS ALA
SEQRES 2 B 508 ASN NLN SER THR GLU GLN VAL ASP THR ILE MET GLU LYS
SEQRES 3 B 508 NLN VAL THR VAL THR HIS ALA GLN ASP ILE LEU GLU LYS
SEQRES 4 B 508 THR HIS ASN GLY LYS LEU CYX ASP LEU ASN GLY VAL LYS
SEQRES 5 B 508 PRO LEU ILE LEU LYS ASP CYX SER VAL ALA GLY TRP LEU
SEQRES 6 B 508 LEU GLY ASN PRO MET CYX ASP GLU PHE ILE ARG VAL PRO
SEQRES 7 B 508 GLU TRP SER TYR ILE VAL GLU ARG ALA ASN PRO ALA ASN
SEQRES 8 B 508 ASP LEU CYX TYR PRO GLY SER LEU ASN ASP TYR GLU GLU
SEQRES 9 B 508 LEU LYS HIS MET LEU SER ARG ILE ASN HIS PHE GLU LYS
SEQRES 10 B 508 ILE GLN ILE ILE PRO LYS SER SER TRP PRO ASN HIS GLU
SEQRES 11 B 508 THR SER LEU GLY VAL SER ALA ALA CYX PRO TYR GLN GLY
SEQRES 12 B 508 ALA PRO SER PHE PHE ARG ASN VAL VAL TRP LEU ILE LYS
SEQRES 13 B 508 LYS ASN ASP ALA TYR PRO THR ILE LYS ILE SER TYR NLN
SEQRES 14 B 508 ASN THR ASN ARG GLU ASP LEU LEU ILE LEU TRP GLY ILE
SEQRES 15 B 508 HIS HIS SER ASN ASN ALA GLU GLU GLN THR ASN LEU TYR
SEQRES 16 B 508 LYS ASN PRO ILE THR TYR ILE SER VAL GLY THR SER THR
SEQRES 17 B 508 LEU ASN GLN ARG LEU ALA PRO LYS ILE ALA THR ARG SER
SEQRES 18 B 508 GLN VAL ASN GLY GLN ARG GLY ARG MET ASP PHE PHE TRP
SEQRES 19 B 508 THR ILE LEU LYS PRO ASP ASP ALA ILE HIS PHE GLU SER
SEQRES 20 B 508 ASN GLY ASN PHE ILE ALA PRO GLU TYR ALA TYR LYS ILE
SEQRES 21 B 508 VAL LYS LYS GLY ASP SER THR ILE MET LYS SER GLY VAL
SEQRES 22 B 508 GLU TYR GLY HIS CYX ASN THR LYS CYX GLN THR PRO VAL
SEQRES 23 B 508 GLY ALA ILE NLN SER SER MET PRO PHE HIS ASN ILE HIS
SEQRES 24 B 508 PRO LEU THR ILE GLY GLU CYX PRO LYS TYR VAL LYS SER
SEQRES 25 B 508 ASN LYS LEU VAL LEU ALA THR GLY LEU ARG ASN SER PRO
SEQRES 26 B 508 LEU ARG GLU LYS ARG ARG LYS ARG GLY LEU PHE GLY ALA
SEQRES 27 B 508 ILE ALA GLY PHE ILE GLU GLY GLY TRP GLN GLY MET VAL
SEQRES 28 B 508 ASP GLY TRP TYR GLY TYR HIS HIS SER ASN GLU GLN GLY
SEQRES 29 B 508 SER GLY TYR ALA ALA ASP LYS GLU SER THR GLN LYS ALA
SEQRES 30 B 508 ILE ASP GLY VAL THR ASN LYS VAL ASN SER ILE ILE ASP
SEQRES 31 B 508 LYS MET ASN THR GLN PHE GLU ALA VAL GLY ARG GLU PHE
SEQRES 32 B 508 ASN ASN LEU GLU ARG ARG ILE GLU ASN LEU ASN LYS LYS
SEQRES 33 B 508 MET GLU ASP GLY PHE LEU ASP VAL TRP THR TYR ASN ALA
SEQRES 34 B 508 GLU LEU LEU VAL LEU MET GLU ASN GLU ARG THR LEU ASP
SEQRES 35 B 508 PHE HIS ASP SER ASN VAL LYS ASN LEU TYR ASP LYS VAL
SEQRES 36 B 508 ARG LEU GLN LEU ARG ASP ASN ALA LYS GLU LEU GLY ASN
SEQRES 37 B 508 GLY CYX PHE GLU PHE TYR HIS LYS CYX ASP ASN GLU CYX
SEQRES 38 B 508 MET GLU SER VAL ARG NLN GLY THR TYR ASP TYR PRO GLN
SEQRES 39 B 508 TYR SER GLU GLU ALA ARG LEU LYS ARG GLU GLU ILE SER
SEQRES 40 B 508 NME
SEQRES 1 C 508 ACE VAL LYS SER ASP GLN ILE CYX ILE GLY TYR HIS ALA
SEQRES 2 C 508 ASN NLN SER THR GLU GLN VAL ASP THR ILE MET GLU LYS
SEQRES 3 C 508 NLN VAL THR VAL THR HIS ALA GLN ASP ILE LEU GLU LYS
SEQRES 4 C 508 THR HIS ASN GLY LYS LEU CYX ASP LEU ASN GLY VAL LYS
SEQRES 5 C 508 PRO LEU ILE LEU LYS ASP CYX SER VAL ALA GLY TRP LEU
SEQRES 6 C 508 LEU GLY ASN PRO MET CYX ASP GLU PHE ILE ARG VAL PRO
SEQRES 7 C 508 GLU TRP SER TYR ILE VAL GLU ARG ALA ASN PRO ALA ASN
SEQRES 8 C 508 ASP LEU CYX TYR PRO GLY SER LEU ASN ASP TYR GLU GLU
SEQRES 9 C 508 LEU LYS HIS MET LEU SER ARG ILE ASN HIS PHE GLU LYS
SEQRES 10 C 508 ILE GLN ILE ILE PRO LYS SER SER TRP PRO ASN HIS GLU
SEQRES 11 C 508 THR SER LEU GLY VAL SER ALA ALA CYX PRO TYR GLN GLY
SEQRES 12 C 508 ALA PRO SER PHE PHE ARG ASN VAL VAL TRP LEU ILE LYS
SEQRES 13 C 508 LYS ASN ASP ALA TYR PRO THR ILE LYS ILE SER TYR NLN
SEQRES 14 C 508 ASN THR ASN ARG GLU ASP LEU LEU ILE LEU TRP GLY ILE
SEQRES 15 C 508 HIS HIS SER ASN ASN ALA GLU GLU GLN THR ASN LEU TYR
SEQRES 16 C 508 LYS ASN PRO ILE THR TYR ILE SER VAL GLY THR SER THR
SEQRES 17 C 508 LEU ASN GLN ARG LEU ALA PRO LYS ILE ALA THR ARG SER
SEQRES 18 C 508 GLN VAL ASN GLY GLN ARG GLY ARG MET ASP PHE PHE TRP
SEQRES 19 C 508 THR ILE LEU LYS PRO ASP ASP ALA ILE HIS PHE GLU SER
SEQRES 20 C 508 ASN GLY ASN PHE ILE ALA PRO GLU TYR ALA TYR LYS ILE
SEQRES 21 C 508 VAL LYS LYS GLY ASP SER THR ILE MET LYS SER GLY VAL
SEQRES 22 C 508 GLU TYR GLY HIS CYX ASN THR LYS CYX GLN THR PRO VAL
SEQRES 23 C 508 GLY ALA ILE NLN SER SER MET PRO PHE HIS ASN ILE HIS
SEQRES 24 C 508 PRO LEU THR ILE GLY GLU CYX PRO LYS TYR VAL LYS SER
SEQRES 25 C 508 ASN LYS LEU VAL LEU ALA THR GLY LEU ARG ASN SER PRO
SEQRES 26 C 508 LEU ARG GLU LYS ARG ARG LYS ARG GLY LEU PHE GLY ALA
SEQRES 27 C 508 ILE ALA GLY PHE ILE GLU GLY GLY TRP GLN GLY MET VAL
SEQRES 28 C 508 ASP GLY TRP TYR GLY TYR HIS HIS SER ASN GLU GLN GLY
SEQRES 29 C 508 SER GLY TYR ALA ALA ASP LYS GLU SER THR GLN LYS ALA
SEQRES 30 C 508 ILE ASP GLY VAL THR ASN LYS VAL ASN SER ILE ILE ASP
SEQRES 31 C 508 LYS MET ASN THR GLN PHE GLU ALA VAL GLY ARG GLU PHE
SEQRES 32 C 508 ASN ASN LEU GLU ARG ARG ILE GLU ASN LEU ASN LYS LYS
SEQRES 33 C 508 MET GLU ASP GLY PHE LEU ASP VAL TRP THR TYR ASN ALA
SEQRES 34 C 508 GLU LEU LEU VAL LEU MET GLU ASN GLU ARG THR LEU ASP
SEQRES 35 C 508 PHE HIS ASP SER ASN VAL LYS ASN LEU TYR ASP LYS VAL
SEQRES 36 C 508 ARG LEU GLN LEU ARG ASP ASN ALA LYS GLU LEU GLY ASN
SEQRES 37 C 508 GLY CYX PHE GLU PHE TYR HIS LYS CYX ASP ASN GLU CYX
SEQRES 38 C 508 MET GLU SER VAL ARG NLN GLY THR TYR ASP TYR PRO GLN
SEQRES 39 C 508 TYR SER GLU GLU ALA ARG LEU LYS ARG GLU GLU ILE SER
SEQRES 40 C 508 NME
SSBOND 1 CYS A 20 CYS A 482 1555 1555 2.00
SSBOND 2 CYS A 58 CYS A 290 1555 1555 2.04
SSBOND 3 CYS A 71 CYS A 83 1555 1555 2.03
SSBOND 4 CYS A 106 CYS A 151 1555 1555 1.93
SSBOND 5 CYS A 294 CYS A 318 1555 1555 2.03
SSBOND 6 CYS A 489 CYS A 493 1555 1555 2.04
SSBOND 7 CYS B 20 CYS B 482 1555 1555 2.00
SSBOND 8 CYS B 58 CYS B 290 1555 1555 2.04
SSBOND 9 CYS B 71 CYS B 83 1555 1555 2.01
SSBOND 10 CYS B 106 CYS B 151 1555 1555 1.92
SSBOND 11 CYS B 294 CYS B 318 1555 1555 2.03
SSBOND 12 CYS B 489 CYS B 493 1555 1555 2.03
SSBOND 13 CYS C 20 CYS C 482 1555 1555 1.98
SSBOND 14 CYS C 58 CYS C 290 1555 1555 2.04
SSBOND 15 CYS C 71 CYS C 83 1555 1555 2.02
SSBOND 16 CYS C 106 CYS C 151 1555 1555 1.92
SSBOND 17 CYS C 294 CYS C 318 1555 1555 2.03
SSBOND 18 CYS C 489 CYS C 493 1555 1555 2.03
LINK ND2 NLN A 27 C1 0YB A 1 1555 1555 1.43
LINK ND2 NLN A 39 C1 0YB D 1 1555 1555 1.44
LINK ND2 NLN A 181 C1 0YB F 1 1555 1555 1.44
LINK ND2 NLN A 302 C1 0YB G 1 1555 1555 1.43
LINK ND2 NLN A 499 C1 0YB H 1 1555 1555 1.45
LINK ND2 NLN B 27 C1 0YB B 1 1555 1555 1.43
LINK ND2 NLN B 39 C1 0YB I 1 1555 1555 1.44
LINK ND2 NLN B 181 C1 0YB K 1 1555 1555 1.44
LINK ND2 NLN B 302 C1 0YB L 1 1555 1555 1.43
LINK ND2 NLN B 499 C1 0YB M 1 1555 1555 1.44
LINK ND2 NLN C 27 C1 0YB C 1 1555 1555 1.43
LINK ND2 NLN C 39 C1 0YB N 1 1555 1555 1.44
LINK ND2 NLN C 181 C1 0YB P 1 1555 1555 1.43
LINK ND2 NLN C 302 C1 0YB Q 1 1555 1555 1.43
LINK ND2 NLN C 499 C1 0YB R 1 1555 1555 1.43
LINK O3 3LA C 1 C2 0SA C 2 1555 1555 1.50
LINK O3 3LA S 1 C2 0SA S 2 1555 1555 1.49
LINK O3 3LA T 1 C2 0SA T 2 1555 1555 1.49
ATOM 1 CH3 ACE A 13 -66.891 -20.586 12.174 1.00 0.00 C
ATOM 2 C ACE A 13 -66.117 -21.042 10.986 1.00 0.00 C
ATOM 3 O ACE A 13 -65.011 -21.566 11.113 1.00 0.00 O
ATOM 4 1HH3 ACE A 13 -66.324 -20.796 13.081 1.00 0.00 H
ATOM 5 2HH3 ACE A 13 -67.073 -19.515 12.082 1.00 0.00 H
ATOM 6 3HH3 ACE A 13 -67.844 -21.115 12.193 1.00 0.00 H
ATOM 7 N VAL A 14 -66.691 -20.849 9.785 1.00 0.00 N
ATOM 8 CA VAL A 14 -66.000 -21.267 8.571 1.00 0.00 C
ATOM 9 CB VAL A 14 -66.826 -21.024 7.297 1.00 0.00 C
ATOM 10 CG1 VAL A 14 -66.077 -21.523 6.065 1.00 0.00 C
ATOM 11 CG2 VAL A 14 -68.166 -21.775 7.359 1.00 0.00 C
ATOM 12 C VAL A 14 -64.707 -20.485 8.566 1.00 0.00 C
ATOM 13 O VAL A 14 -64.702 -19.260 8.453 1.00 0.00 O
ATOM 14 H VAL A 14 -67.601 -20.415 9.724 1.00 0.00 H
ATOM 15 HA VAL A 14 -65.781 -22.333 8.626 1.00 0.00 H
ATOM 16 HB VAL A 14 -67.017 -19.956 7.185 1.00 0.00 H
ATOM 17 1HG1 VAL A 14 -65.887 -22.591 6.163 1.00 0.00 H
ATOM 18 2HG1 VAL A 14 -66.679 -21.341 5.174 1.00 0.00 H
ATOM 19 3HG1 VAL A 14 -65.129 -20.992 5.976 1.00 0.00 H
ATOM 20 1HG2 VAL A 14 -68.739 -21.427 8.219 1.00 0.00 H
ATOM 21 2HG2 VAL A 14 -68.732 -21.587 6.446 1.00 0.00 H
ATOM 22 3HG2 VAL A 14 -67.979 -22.844 7.456 1.00 0.00 H
ATOM 23 N LYS A 15 -63.614 -21.188 8.798 1.00 0.00 N
ATOM 24 CA LYS A 15 -62.293 -20.594 8.850 1.00 0.00 C
ATOM 25 CB LYS A 15 -61.291 -21.656 9.327 1.00 0.00 C
ATOM 26 CG LYS A 15 -60.169 -21.047 10.167 1.00 0.00 C
ATOM 27 CD LYS A 15 -59.225 -22.158 10.626 1.00 0.00 C
ATOM 28 CE LYS A 15 -58.146 -21.596 11.544 1.00 0.00 C
ATOM 29 NZ LYS A 15 -57.151 -22.636 11.892 1.00 0.00 N1+
ATOM 30 C LYS A 15 -61.989 -20.047 7.460 1.00 0.00 C
ATOM 31 O LYS A 15 -62.029 -20.801 6.487 1.00 0.00 O
ATOM 32 H LYS A 15 -63.676 -22.184 8.950 1.00 0.00 H
ATOM 33 HA LYS A 15 -62.298 -19.754 9.545 1.00 0.00 H
ATOM 34 1HB LYS A 15 -61.809 -22.397 9.936 1.00 0.00 H
ATOM 35 2HB LYS A 15 -60.842 -22.146 8.463 1.00 0.00 H
ATOM 36 1HG LYS A 15 -59.617 -20.323 9.568 1.00 0.00 H
ATOM 37 2HG LYS A 15 -60.595 -20.548 11.037 1.00 0.00 H
ATOM 38 1HD LYS A 15 -59.791 -22.915 11.168 1.00 0.00 H
ATOM 39 2HD LYS A 15 -58.749 -22.612 9.758 1.00 0.00 H
ATOM 40 1HE LYS A 15 -57.633 -20.776 11.042 1.00 0.00 H
ATOM 41 2HE LYS A 15 -58.605 -21.230 12.462 1.00 0.00 H
ATOM 42 1HZ LYS A 15 -56.713 -22.978 11.049 1.00 0.00 H
ATOM 43 2HZ LYS A 15 -56.449 -22.239 12.500 1.00 0.00 H
ATOM 44 3HZ LYS A 15 -57.613 -23.399 12.365 1.00 0.00 H
ATOM 45 N SER A 16 -61.740 -18.764 7.357 1.00 0.00 N
ATOM 46 CA SER A 16 -61.391 -18.103 6.103 1.00 0.00 C
ATOM 47 CB SER A 16 -61.258 -16.598 6.329 1.00 0.00 C
ATOM 48 OG SER A 16 -60.564 -16.366 7.535 1.00 0.00 O
ATOM 49 C SER A 16 -60.108 -18.693 5.521 1.00 0.00 C
ATOM 50 O SER A 16 -59.165 -19.014 6.250 1.00 0.00 O
ATOM 51 H SER A 16 -61.784 -18.174 8.175 1.00 0.00 H
ATOM 52 HA SER A 16 -62.171 -18.288 5.365 1.00 0.00 H
ATOM 53 1HB SER A 16 -60.707 -16.153 5.500 1.00 0.00 H
ATOM 54 2HB SER A 16 -62.250 -16.150 6.387 1.00 0.00 H
ATOM 55 HG SER A 16 -60.480 -15.420 7.679 1.00 0.00 H
ATOM 56 N ASP A 17 -60.091 -18.834 4.212 1.00 0.00 N
ATOM 57 CA ASP A 17 -58.908 -19.281 3.502 1.00 0.00 C
ATOM 58 CB ASP A 17 -59.256 -19.613 2.049 1.00 0.00 C
ATOM 59 CG ASP A 17 -60.174 -20.836 1.896 1.00 0.00 C
ATOM 60 OD1 ASP A 17 -60.318 -21.617 2.865 1.00 0.00 O
ATOM 61 OD2 ASP A 17 -60.709 -21.027 0.793 1.00 0.00 O1-
ATOM 62 C ASP A 17 -57.806 -18.227 3.610 1.00 0.00 C
ATOM 63 O ASP A 17 -58.064 -17.017 3.624 1.00 0.00 O
ATOM 64 H ASP A 17 -60.919 -18.628 3.671 1.00 0.00 H
ATOM 65 HA ASP A 17 -58.509 -20.173 3.985 1.00 0.00 H
ATOM 66 1HB ASP A 17 -59.769 -18.765 1.594 1.00 0.00 H
ATOM 67 2HB ASP A 17 -58.342 -19.824 1.495 1.00 0.00 H
ATOM 68 N GLN A 18 -56.574 -18.678 3.710 1.00 0.00 N
ATOM 69 CA GLN A 18 -55.449 -17.792 3.989 1.00 0.00 C
ATOM 70 CB GLN A 18 -55.194 -17.782 5.505 1.00 0.00 C
ATOM 71 CG GLN A 18 -54.097 -16.802 5.926 1.00 0.00 C
ATOM 72 CD GLN A 18 -53.811 -16.814 7.435 1.00 0.00 C
ATOM 73 OE1 GLN A 18 -54.646 -17.080 8.265 1.00 0.00 O
ATOM 74 NE2 GLN A 18 -52.598 -16.513 7.831 1.00 0.00 N
ATOM 75 C GLN A 18 -54.204 -18.199 3.198 1.00 0.00 C
ATOM 76 O GLN A 18 -53.860 -19.374 3.116 1.00 0.00 O
ATOM 77 H GLN A 18 -56.386 -19.663 3.592 1.00 0.00 H
ATOM 78 HA GLN A 18 -55.686 -16.785 3.647 1.00 0.00 H
ATOM 79 1HB GLN A 18 -56.108 -17.497 6.026 1.00 0.00 H
ATOM 80 2HB GLN A 18 -54.888 -18.777 5.829 1.00 0.00 H
ATOM 81 1HG GLN A 18 -53.167 -17.055 5.416 1.00 0.00 H
ATOM 82 2HG GLN A 18 -54.393 -15.787 5.659 1.00 0.00 H
ATOM 83 1HE2 GLN A 18 -52.378 -16.512 8.817 1.00 0.00 H
ATOM 84 2HE2 GLN A 18 -51.890 -16.283 7.149 1.00 0.00 H
ATOM 85 N ILE A 19 -53.476 -17.197 2.688 1.00 0.00 N
ATOM 86 CA ILE A 19 -52.123 -17.363 2.152 1.00 0.00 C
ATOM 87 CB ILE A 19 -52.102 -17.195 0.622 1.00 0.00 C
ATOM 88 CG2 ILE A 19 -52.377 -15.746 0.185 1.00 0.00 C
ATOM 89 CG1 ILE A 19 -50.768 -17.702 0.035 1.00 0.00 C
ATOM 90 CD1 ILE A 19 -50.788 -17.846 -1.490 1.00 0.00 C
ATOM 91 C ILE A 19 -51.164 -16.435 2.894 1.00 0.00 C
ATOM 92 O ILE A 19 -51.466 -15.275 3.132 1.00 0.00 O
ATOM 93 H ILE A 19 -53.856 -16.262 2.658 1.00 0.00 H
ATOM 94 HA ILE A 19 -51.755 -18.359 2.396 1.00 0.00 H
ATOM 95 HB ILE A 19 -52.867 -17.831 0.175 1.00 0.00 H
ATOM 96 1HG1 ILE A 19 -49.971 -17.003 0.286 1.00 0.00 H
ATOM 97 2HG1 ILE A 19 -50.536 -18.682 0.452 1.00 0.00 H
ATOM 98 1HG2 ILE A 19 -51.615 -15.089 0.606 1.00 0.00 H
ATOM 99 2HG2 ILE A 19 -52.351 -15.683 -0.902 1.00 0.00 H
ATOM 100 3HG2 ILE A 19 -53.359 -15.439 0.543 1.00 0.00 H
ATOM 101 1HD1 ILE A 19 -50.997 -16.878 -1.945 1.00 0.00 H
ATOM 102 2HD1 ILE A 19 -49.818 -18.207 -1.834 1.00 0.00 H
ATOM 103 3HD1 ILE A 19 -51.562 -18.557 -1.779 1.00 0.00 H
ATOM 104 N CYX A 20 -49.993 -16.944 3.258 1.00 0.00 N
ATOM 105 CA CYX A 20 -48.939 -16.188 3.905 1.00 0.00 C
ATOM 106 CB CYX A 20 -48.651 -16.756 5.296 1.00 0.00 C
ATOM 107 SG CYX A 20 -50.069 -16.783 6.437 1.00 0.00 S
ATOM 108 C CYX A 20 -47.673 -16.196 3.052 1.00 0.00 C
ATOM 109 O CYX A 20 -47.361 -17.194 2.413 1.00 0.00 O
ATOM 110 H CYX A 20 -49.791 -17.919 3.087 1.00 0.00 H
ATOM 111 HA CYX A 20 -49.245 -15.147 4.003 1.00 0.00 H
ATOM 112 1HB CYX A 20 -48.309 -17.787 5.205 1.00 0.00 H
ATOM 113 2HB CYX A 20 -47.877 -16.160 5.780 1.00 0.00 H
ATOM 114 N ILE A 21 -46.906 -15.105 3.103 1.00 0.00 N
ATOM 115 CA ILE A 21 -45.546 -15.007 2.575 1.00 0.00 C
ATOM 116 CB ILE A 21 -45.332 -13.705 1.772 1.00 0.00 C
ATOM 117 CG2 ILE A 21 -43.859 -13.524 1.370 1.00 0.00 C
ATOM 118 CG1 ILE A 21 -46.174 -13.685 0.479 1.00 0.00 C
ATOM 119 CD1 ILE A 21 -47.611 -13.269 0.718 1.00 0.00 C
ATOM 120 C ILE A 21 -44.580 -15.130 3.747 1.00 0.00 C
ATOM 121 O ILE A 21 -44.796 -14.523 4.801 1.00 0.00 O
ATOM 122 H ILE A 21 -47.257 -14.260 3.533 1.00 0.00 H
ATOM 123 HA ILE A 21 -45.351 -15.852 1.914 1.00 0.00 H
ATOM 124 HB ILE A 21 -45.630 -12.850 2.379 1.00 0.00 H
ATOM 125 1HG1 ILE A 21 -45.738 -12.979 -0.228 1.00 0.00 H
ATOM 126 2HG1 ILE A 21 -46.186 -14.681 0.037 1.00 0.00 H
ATOM 127 1HG2 ILE A 21 -43.545 -14.365 0.751 1.00 0.00 H
ATOM 128 2HG2 ILE A 21 -43.747 -12.598 0.806 1.00 0.00 H
ATOM 129 3HG2 ILE A 21 -43.240 -13.481 2.266 1.00 0.00 H
ATOM 130 1HD1 ILE A 21 -47.633 -12.266 1.144 1.00 0.00 H
ATOM 131 2HD1 ILE A 21 -48.153 -13.273 -0.228 1.00 0.00 H
ATOM 132 3HD1 ILE A 21 -48.082 -13.968 1.409 1.00 0.00 H
ATOM 133 N GLY A 22 -43.522 -15.906 3.555 1.00 0.00 N
ATOM 134 CA GLY A 22 -42.507 -16.086 4.568 1.00 0.00 C
ATOM 135 C GLY A 22 -41.161 -16.512 3.992 1.00 0.00 C
ATOM 136 O GLY A 22 -40.945 -16.505 2.778 1.00 0.00 O
ATOM 137 H GLY A 22 -43.407 -16.394 2.678 1.00 0.00 H
ATOM 138 1HA GLY A 22 -42.357 -15.149 5.104 1.00 0.00 H
ATOM 139 2HA GLY A 22 -42.826 -16.857 5.270 1.00 0.00 H
ATOM 140 N TYR A 23 -40.263 -16.863 4.891 1.00 0.00 N
ATOM 141 CA TYR A 23 -38.876 -17.173 4.566 1.00 0.00 C
ATOM 142 CB TYR A 23 -38.008 -15.921 4.751 1.00 0.00 C
ATOM 143 CG TYR A 23 -38.154 -15.245 6.092 1.00 0.00 C
ATOM 144 CD1 TYR A 23 -39.109 -14.222 6.273 1.00 0.00 C
ATOM 145 CE1 TYR A 23 -39.243 -13.565 7.495 1.00 0.00 C
ATOM 146 CZ TYR A 23 -38.418 -13.934 8.576 1.00 0.00 C
ATOM 147 OH TYR A 23 -38.536 -13.289 9.776 1.00 0.00 O
ATOM 148 CE2 TYR A 23 -37.469 -14.963 8.421 1.00 0.00 C
ATOM 149 CD2 TYR A 23 -37.339 -15.610 7.182 1.00 0.00 C
ATOM 150 C TYR A 23 -38.367 -18.353 5.388 1.00 0.00 C
ATOM 151 O TYR A 23 -38.898 -18.676 6.456 1.00 0.00 O
ATOM 152 H TYR A 23 -40.523 -16.929 5.864 1.00 0.00 H
ATOM 153 HA TYR A 23 -38.811 -17.507 3.531 1.00 0.00 H
ATOM 154 1HB TYR A 23 -36.957 -16.188 4.646 1.00 0.00 H
ATOM 155 2HB TYR A 23 -38.272 -15.181 3.996 1.00 0.00 H
ATOM 156 HD1 TYR A 23 -39.760 -13.932 5.448 1.00 0.00 H
ATOM 157 HD2 TYR A 23 -36.599 -16.403 7.068 1.00 0.00 H
ATOM 158 HE1 TYR A 23 -39.981 -12.772 7.609 1.00 0.00 H
ATOM 159 HE2 TYR A 23 -36.839 -15.255 9.262 1.00 0.00 H
ATOM 160 HH TYR A 23 -39.210 -12.605 9.770 1.00 0.00 H
ATOM 161 N HIS A 24 -37.325 -18.981 4.889 1.00 0.00 N
ATOM 162 CA HIS A 24 -36.706 -20.140 5.497 1.00 0.00 C
ATOM 163 CB HIS A 24 -35.647 -20.676 4.526 1.00 0.00 C
ATOM 164 CG HIS A 24 -34.927 -21.898 5.032 1.00 0.00 C
ATOM 165 ND1 HIS A 24 -35.493 -23.127 5.281 1.00 0.00 N
ATOM 166 CE1 HIS A 24 -34.530 -23.935 5.742 1.00 0.00 C
ATOM 167 NE2 HIS A 24 -33.365 -23.277 5.801 1.00 0.00 N
ATOM 168 CD2 HIS A 24 -33.599 -21.982 5.359 1.00 0.00 C
ATOM 169 C HIS A 24 -36.096 -19.835 6.871 1.00 0.00 C
ATOM 170 O HIS A 24 -35.490 -18.786 7.089 1.00 0.00 O
ATOM 171 H HIS A 24 -36.907 -18.660 4.027 1.00 0.00 H
ATOM 172 HA HIS A 24 -37.463 -20.901 5.685 1.00 0.00 H
ATOM 173 1HB HIS A 24 -36.121 -20.946 3.583 1.00 0.00 H
ATOM 174 2HB HIS A 24 -34.895 -19.907 4.347 1.00 0.00 H
ATOM 175 HD1 HIS A 24 -36.462 -23.373 5.141 1.00 0.00 H
ATOM 176 HD2 HIS A 24 -32.773 -21.272 5.334 1.00 0.00 H
ATOM 177 HE1 HIS A 24 -34.764 -24.966 6.004 1.00 0.00 H
ATOM 178 N ALA A 25 -36.196 -20.786 7.780 1.00 0.00 N
ATOM 179 CA ALA A 25 -35.411 -20.856 9.003 1.00 0.00 C
ATOM 180 CB ALA A 25 -36.242 -20.351 10.185 1.00 0.00 C
ATOM 181 C ALA A 25 -34.939 -22.297 9.223 1.00 0.00 C
ATOM 182 O ALA A 25 -35.585 -23.252 8.789 1.00 0.00 O
ATOM 183 H ALA A 25 -36.857 -21.539 7.653 1.00 0.00 H
ATOM 184 HA ALA A 25 -34.520 -20.236 8.899 1.00 0.00 H
ATOM 185 1HB ALA A 25 -37.132 -20.970 10.294 1.00 0.00 H
ATOM 186 2HB ALA A 25 -35.648 -20.406 11.097 1.00 0.00 H
ATOM 187 3HB ALA A 25 -36.537 -19.317 10.006 1.00 0.00 H
ATOM 188 N ASN A 26 -33.814 -22.452 9.914 1.00 0.00 N
ATOM 189 CA ASN A 26 -33.264 -23.757 10.266 1.00 0.00 C
ATOM 190 CB ASN A 26 -32.330 -24.222 9.127 1.00 0.00 C
ATOM 191 CG ASN A 26 -31.069 -23.394 8.963 1.00 0.00 C
ATOM 192 OD1 ASN A 26 -30.652 -22.680 9.851 1.00 0.00 O
ATOM 193 ND2 ASN A 26 -30.415 -23.506 7.832 1.00 0.00 N
ATOM 194 C ASN A 26 -32.635 -23.725 11.672 1.00 0.00 C
ATOM 195 O ASN A 26 -32.836 -22.770 12.435 1.00 0.00 O
ATOM 196 H ASN A 26 -33.295 -21.643 10.222 1.00 0.00 H
ATOM 197 HA ASN A 26 -34.077 -24.472 10.394 1.00 0.00 H
ATOM 198 1HB ASN A 26 -32.010 -25.248 9.314 1.00 0.00 H
ATOM 199 2HB ASN A 26 -32.862 -24.176 8.177 1.00 0.00 H
ATOM 200 1HD2 ASN A 26 -29.571 -22.970 7.685 1.00 0.00 H
ATOM 201 2HD2 ASN A 26 -30.759 -24.127 7.114 1.00 0.00 H
ATOM 202 N NLN A 27 -31.886 -24.768 12.025 1.00 0.00 N
ATOM 203 CA NLN A 27 -31.201 -24.873 13.312 1.00 0.00 C
ATOM 204 CB NLN A 27 -31.340 -26.300 13.841 1.00 0.00 C
ATOM 205 CG NLN A 27 -32.783 -26.577 14.229 1.00 0.00 C
ATOM 206 OD1 NLN A 27 -33.496 -25.667 14.643 1.00 0.00 O
ATOM 207 ND2 NLN A 27 -33.217 -27.832 14.136 1.00 0.00 N
ATOM 208 C NLN A 27 -29.742 -24.392 13.268 1.00 0.00 C
ATOM 209 O NLN A 27 -28.960 -24.743 14.142 1.00 0.00 O
ATOM 210 H NLN A 27 -31.767 -25.543 11.388 1.00 0.00 H
ATOM 211 HA NLN A 27 -31.649 -24.176 14.020 1.00 0.00 H
ATOM 212 1HB NLN A 27 -31.037 -27.006 13.068 1.00 0.00 H
ATOM 213 2HB NLN A 27 -30.704 -26.427 14.718 1.00 0.00 H
ATOM 214 HD2 NLN A 27 -32.562 -28.550 13.861 1.00 0.00 H
ATOM 215 N SER A 28 -29.339 -23.634 12.243 1.00 0.00 N
ATOM 216 CA SER A 28 -27.974 -23.126 12.118 1.00 0.00 C
ATOM 217 CB SER A 28 -27.791 -22.376 10.801 1.00 0.00 C
ATOM 218 OG SER A 28 -26.430 -22.065 10.627 1.00 0.00 O
ATOM 219 C SER A 28 -27.620 -22.208 13.286 1.00 0.00 C
ATOM 220 O SER A 28 -28.403 -21.358 13.700 1.00 0.00 O
ATOM 221 H SER A 28 -29.989 -23.389 11.510 1.00 0.00 H
ATOM 222 HA SER A 28 -27.272 -23.960 12.147 1.00 0.00 H
ATOM 223 1HB SER A 28 -28.130 -23.003 9.975 1.00 0.00 H
ATOM 224 2HB SER A 28 -28.376 -21.457 10.821 1.00 0.00 H
ATOM 225 HG SER A 28 -26.313 -21.593 9.799 1.00 0.00 H
ATOM 226 N THR A 29 -26.399 -22.385 13.785 1.00 0.00 N
ATOM 227 CA THR A 29 -25.761 -21.508 14.773 1.00 0.00 C
ATOM 228 CB THR A 29 -25.308 -22.250 16.028 1.00 0.00 C
ATOM 229 CG2 THR A 29 -26.509 -22.759 16.825 1.00 0.00 C
ATOM 230 OG1 THR A 29 -24.445 -23.328 15.722 1.00 0.00 O
ATOM 231 C THR A 29 -24.629 -20.684 14.157 1.00 0.00 C
ATOM 232 O THR A 29 -23.889 -20.018 14.887 1.00 0.00 O
ATOM 233 H THR A 29 -25.840 -23.170 13.485 1.00 0.00 H
ATOM 234 HA THR A 29 -26.465 -20.736 15.082 1.00 0.00 H
ATOM 235 HB THR A 29 -24.729 -21.577 16.660 1.00 0.00 H
ATOM 236 1HG2 THR A 29 -27.093 -23.441 16.206 1.00 0.00 H
ATOM 237 2HG2 THR A 29 -26.159 -23.284 17.714 1.00 0.00 H
ATOM 238 3HG2 THR A 29 -27.131 -21.916 17.122 1.00 0.00 H
ATOM 239 HG1 THR A 29 -24.183 -23.769 16.534 1.00 0.00 H
ATOM 240 N GLU A 30 -24.460 -20.739 12.828 1.00 0.00 N
ATOM 241 CA GLU A 30 -23.482 -19.949 12.097 1.00 0.00 C
ATOM 242 CB GLU A 30 -23.573 -20.252 10.604 1.00 0.00 C
ATOM 243 CG GLU A 30 -23.109 -21.662 10.252 1.00 0.00 C
ATOM 244 CD GLU A 30 -22.883 -21.752 8.752 1.00 0.00 C
ATOM 245 OE1 GLU A 30 -21.701 -21.653 8.358 1.00 0.00 O
ATOM 246 OE2 GLU A 30 -23.891 -21.847 8.020 1.00 0.00 O1-
ATOM 247 C GLU A 30 -23.700 -18.455 12.333 1.00 0.00 C
ATOM 248 O GLU A 30 -24.828 -17.958 12.296 1.00 0.00 O
ATOM 249 H GLU A 30 -25.032 -21.357 12.271 1.00 0.00 H
ATOM 250 HA GLU A 30 -22.480 -20.193 12.450 1.00 0.00 H
ATOM 251 1HB GLU A 30 -24.608 -20.152 10.275 1.00 0.00 H
ATOM 252 2HB GLU A 30 -22.948 -19.551 10.051 1.00 0.00 H
ATOM 253 1HG GLU A 30 -22.179 -21.881 10.777 1.00 0.00 H
ATOM 254 2HG GLU A 30 -23.872 -22.382 10.551 1.00 0.00 H
ATOM 255 N GLN A 31 -22.610 -17.731 12.596 1.00 0.00 N
ATOM 256 CA GLN A 31 -22.704 -16.301 12.837 1.00 0.00 C
ATOM 257 CB GLN A 31 -22.788 -15.915 14.326 1.00 0.00 C
ATOM 258 CG GLN A 31 -22.861 -17.087 15.314 1.00 0.00 C
ATOM 259 CD GLN A 31 -23.782 -16.822 16.502 1.00 0.00 C
ATOM 260 OE1 GLN A 31 -24.766 -17.531 16.702 1.00 0.00 O
ATOM 261 NE2 GLN A 31 -23.403 -15.862 17.350 1.00 0.00 N
ATOM 262 C GLN A 31 -21.645 -15.522 12.067 1.00 0.00 C
ATOM 263 O GLN A 31 -20.436 -15.776 12.185 1.00 0.00 O
ATOM 264 H GLN A 31 -21.704 -18.177 12.630 1.00 0.00 H
ATOM 265 HA GLN A 31 -23.599 -15.908 12.355 1.00 0.00 H
ATOM 266 1HB GLN A 31 -21.906 -15.337 14.603 1.00 0.00 H
ATOM 267 2HB GLN A 31 -23.683 -15.316 14.497 1.00 0.00 H
ATOM 268 1HG GLN A 31 -23.236 -17.972 14.801 1.00 0.00 H
ATOM 269 2HG GLN A 31 -21.867 -17.291 15.711 1.00 0.00 H
ATOM 270 1HE2 GLN A 31 -23.976 -15.647 18.153 1.00 0.00 H
ATOM 271 2HE2 GLN A 31 -22.545 -15.356 17.183 1.00 0.00 H
ATOM 272 N VAL A 32 -22.098 -14.518 11.326 1.00 0.00 N
ATOM 273 CA VAL A 32 -21.246 -13.644 10.537 1.00 0.00 C
ATOM 274 CB VAL A 32 -21.754 -13.528 9.085 1.00 0.00 C
ATOM 275 CG1 VAL A 32 -21.336 -14.789 8.338 1.00 0.00 C
ATOM 276 CG2 VAL A 32 -23.268 -13.482 8.876 1.00 0.00 C
ATOM 277 C VAL A 32 -20.861 -12.360 11.299 1.00 0.00 C
ATOM 278 O VAL A 32 -20.758 -12.384 12.532 1.00 0.00 O
ATOM 279 H VAL A 32 -23.089 -14.325 11.289 1.00 0.00 H
ATOM 280 HA VAL A 32 -20.232 -14.044 10.519 1.00 0.00 H
ATOM 281 HB VAL A 32 -21.313 -12.649 8.615 1.00 0.00 H
ATOM 282 1HG1 VAL A 32 -21.775 -15.661 8.821 1.00 0.00 H
ATOM 283 2HG1 VAL A 32 -21.683 -14.732 7.306 1.00 0.00 H
ATOM 284 3HG1 VAL A 32 -20.249 -14.876 8.350 1.00 0.00 H
ATOM 285 1HG2 VAL A 32 -23.681 -12.619 9.398 1.00 0.00 H
ATOM 286 2HG2 VAL A 32 -23.486 -13.401 7.811 1.00 0.00 H
ATOM 287 3HG2 VAL A 32 -23.718 -14.394 9.269 1.00 0.00 H
ATOM 288 N ASP A 33 -20.539 -11.243 10.666 1.00 0.00 N
ATOM 289 CA ASP A 33 -21.520 -10.157 10.744 1.00 0.00 C
ATOM 290 CB ASP A 33 -21.836 -9.710 12.189 1.00 0.00 C
ATOM 291 CG ASP A 33 -23.309 -9.372 12.365 1.00 0.00 C
ATOM 292 OD1 ASP A 33 -24.012 -9.183 11.367 1.00 0.00 O
ATOM 293 OD2 ASP A 33 -23.761 -9.396 13.517 1.00 0.00 O1-
ATOM 294 C ASP A 33 -21.117 -8.948 9.901 1.00 0.00 C
ATOM 295 O ASP A 33 -20.473 -9.105 8.863 1.00 0.00 O
ATOM 296 H ASP A 33 -20.105 -11.320 9.760 1.00 0.00 H
ATOM 297 HA ASP A 33 -22.436 -10.531 10.287 1.00 0.00 H
ATOM 298 1HB ASP A 33 -21.648 -10.447 12.935 1.00 0.00 H
ATOM 299 2HB ASP A 33 -21.178 -8.898 12.476 1.00 0.00 H
ATOM 300 N THR A 34 -21.557 -7.767 10.326 1.00 0.00 N
ATOM 301 CA THR A 34 -21.672 -6.554 9.563 1.00 0.00 C
ATOM 302 CB THR A 34 -23.155 -6.260 9.278 1.00 0.00 C
ATOM 303 CG2 THR A 34 -23.894 -7.461 8.685 1.00 0.00 C
ATOM 304 OG1 THR A 34 -23.830 -5.820 10.438 1.00 0.00 O
ATOM 305 C THR A 34 -20.983 -5.391 10.268 1.00 0.00 C
ATOM 306 O THR A 34 -20.315 -5.505 11.306 1.00 0.00 O
ATOM 307 H THR A 34 -22.004 -7.723 11.231 1.00 0.00 H
ATOM 308 HA THR A 34 -21.139 -6.667 8.619 1.00 0.00 H
ATOM 309 HB THR A 34 -23.232 -5.437 8.568 1.00 0.00 H
ATOM 310 1HG2 THR A 34 -23.848 -8.297 9.384 1.00 0.00 H
ATOM 311 2HG2 THR A 34 -24.935 -7.195 8.506 1.00 0.00 H
ATOM 312 3HG2 THR A 34 -23.425 -7.749 7.744 1.00 0.00 H
ATOM 313 HG1 THR A 34 -24.750 -5.646 10.226 1.00 0.00 H
ATOM 314 N ILE A 35 -21.101 -4.221 9.659 1.00 0.00 N
ATOM 315 CA ILE A 35 -20.622 -2.951 10.225 1.00 0.00 C
ATOM 316 CB ILE A 35 -20.586 -1.846 9.137 1.00 0.00 C
ATOM 317 CG2 ILE A 35 -20.268 -0.466 9.745 1.00 0.00 C
ATOM 318 CG1 ILE A 35 -19.522 -2.227 8.077 1.00 0.00 C
ATOM 319 CD1 ILE A 35 -19.403 -1.239 6.918 1.00 0.00 C
ATOM 320 C ILE A 35 -21.472 -2.531 11.449 1.00 0.00 C
ATOM 321 O ILE A 35 -20.937 -2.047 12.442 1.00 0.00 O
ATOM 322 H ILE A 35 -21.542 -4.166 8.752 1.00 0.00 H
ATOM 323 HA ILE A 35 -19.617 -3.087 10.624 1.00 0.00 H
ATOM 324 HB ILE A 35 -21.556 -1.790 8.643 1.00 0.00 H
ATOM 325 1HG1 ILE A 35 -18.541 -2.282 8.550 1.00 0.00 H
ATOM 326 2HG1 ILE A 35 -19.771 -3.196 7.644 1.00 0.00 H
ATOM 327 1HG2 ILE A 35 -19.295 -0.500 10.235 1.00 0.00 H
ATOM 328 2HG2 ILE A 35 -20.250 0.284 8.955 1.00 0.00 H
ATOM 329 3HG2 ILE A 35 -21.033 -0.205 10.476 1.00 0.00 H
ATOM 330 1HD1 ILE A 35 -19.129 -0.257 7.303 1.00 0.00 H
ATOM 331 2HD1 ILE A 35 -18.636 -1.583 6.224 1.00 0.00 H
ATOM 332 3HD1 ILE A 35 -20.358 -1.171 6.398 1.00 0.00 H
ATOM 333 N MET A 36 -22.788 -2.753 11.398 1.00 0.00 N
ATOM 334 CA MET A 36 -23.727 -2.324 12.441 1.00 0.00 C
ATOM 335 CB MET A 36 -25.041 -1.886 11.783 1.00 0.00 C
ATOM 336 CG MET A 36 -24.875 -0.660 10.876 1.00 0.00 C
ATOM 337 SD MET A 36 -26.421 -0.078 10.121 1.00 0.00 S
ATOM 338 CE MET A 36 -27.260 0.565 11.578 1.00 0.00 C
ATOM 339 C MET A 36 -24.024 -3.380 13.506 1.00 0.00 C
ATOM 340 O MET A 36 -24.594 -3.048 14.551 1.00 0.00 O
ATOM 341 H MET A 36 -23.188 -3.240 10.609 1.00 0.00 H
ATOM 342 HA MET A 36 -23.299 -1.489 12.995 1.00 0.00 H
ATOM 343 1HB MET A 36 -25.432 -2.700 11.173 1.00 0.00 H
ATOM 344 2HB MET A 36 -25.767 -1.631 12.556 1.00 0.00 H
ATOM 345 1HG MET A 36 -24.470 0.169 11.455 1.00 0.00 H
ATOM 346 2HG MET A 36 -24.192 -0.901 10.061 1.00 0.00 H
ATOM 347 1HE MET A 36 -26.660 1.358 12.024 1.00 0.00 H
ATOM 348 2HE MET A 36 -28.233 0.965 11.291 1.00 0.00 H
ATOM 349 3HE MET A 36 -27.397 -0.237 12.303 1.00 0.00 H
ATOM 350 N GLU A 37 -23.739 -4.650 13.240 1.00 0.00 N
ATOM 351 CA GLU A 37 -24.069 -5.784 14.090 1.00 0.00 C
ATOM 352 CB GLU A 37 -25.383 -6.425 13.623 1.00 0.00 C
ATOM 353 CG GLU A 37 -26.169 -7.064 14.776 1.00 0.00 C
ATOM 354 CD GLU A 37 -27.661 -7.264 14.481 1.00 0.00 C
ATOM 355 OE1 GLU A 37 -28.350 -7.873 15.321 1.00 0.00 O
ATOM 356 OE2 GLU A 37 -28.170 -6.720 13.475 1.00 0.00 O1-
ATOM 357 C GLU A 37 -22.889 -6.756 14.090 1.00 0.00 C
ATOM 358 O GLU A 37 -22.120 -6.810 13.129 1.00 0.00 O
ATOM 359 H GLU A 37 -23.253 -4.891 12.388 1.00 0.00 H
ATOM 360 HA GLU A 37 -24.182 -5.445 15.120 1.00 0.00 H
ATOM 361 1HB GLU A 37 -26.017 -5.665 13.166 1.00 0.00 H
ATOM 362 2HB GLU A 37 -25.167 -7.205 12.893 1.00 0.00 H
ATOM 363 1HG GLU A 37 -25.752 -8.045 15.001 1.00 0.00 H
ATOM 364 2HG GLU A 37 -26.099 -6.429 15.659 1.00 0.00 H
ATOM 365 N LYS A 38 -22.681 -7.413 15.243 1.00 0.00 N
ATOM 366 CA LYS A 38 -21.652 -8.432 15.504 1.00 0.00 C
ATOM 367 CB LYS A 38 -20.645 -7.927 16.560 1.00 0.00 C
ATOM 368 CG LYS A 38 -19.249 -7.569 16.014 1.00 0.00 C
ATOM 369 CD LYS A 38 -19.202 -6.602 14.820 1.00 0.00 C
ATOM 370 CE LYS A 38 -19.988 -5.309 15.057 1.00 0.00 C
ATOM 371 NZ LYS A 38 -20.036 -4.505 13.818 1.00 0.00 N1+
ATOM 372 C LYS A 38 -22.338 -9.733 15.944 1.00 0.00 C
ATOM 373 O LYS A 38 -23.163 -9.719 16.848 1.00 0.00 O
ATOM 374 H LYS A 38 -23.450 -7.421 15.899 1.00 0.00 H
ATOM 375 HA LYS A 38 -21.126 -8.655 14.583 1.00 0.00 H
ATOM 376 1HB LYS A 38 -21.059 -7.064 17.084 1.00 0.00 H
ATOM 377 2HB LYS A 38 -20.503 -8.706 17.313 1.00 0.00 H
ATOM 378 1HG LYS A 38 -18.670 -7.135 16.831 1.00 0.00 H
ATOM 379 2HG LYS A 38 -18.752 -8.493 15.716 1.00 0.00 H
ATOM 380 1HD LYS A 38 -18.160 -6.355 14.612 1.00 0.00 H
ATOM 381 2HD LYS A 38 -19.604 -7.109 13.941 1.00 0.00 H
ATOM 382 1HE LYS A 38 -21.003 -5.581 15.351 1.00 0.00 H
ATOM 383 2HE LYS A 38 -19.530 -4.739 15.871 1.00 0.00 H
ATOM 384 1HZ LYS A 38 -20.366 -5.076 13.036 1.00 0.00 H
ATOM 385 2HZ LYS A 38 -20.639 -3.697 13.888 1.00 0.00 H
ATOM 386 3HZ LYS A 38 -19.121 -4.142 13.574 1.00 0.00 H
ATOM 387 N NLN A 39 -21.875 -10.860 15.411 1.00 0.00 N
ATOM 388 CA NLN A 39 -22.430 -12.197 15.633 1.00 0.00 C
ATOM 389 CB NLN A 39 -21.976 -12.696 17.008 1.00 0.00 C
ATOM 390 CG NLN A 39 -20.484 -13.001 17.055 1.00 0.00 C
ATOM 391 OD1 NLN A 39 -19.830 -13.251 16.037 1.00 0.00 O
ATOM 392 ND2 NLN A 39 -19.944 -13.002 18.261 1.00 0.00 N
ATOM 393 C NLN A 39 -23.927 -12.433 15.290 1.00 0.00 C
ATOM 394 O NLN A 39 -24.614 -13.170 15.998 1.00 0.00 O
ATOM 395 H NLN A 39 -21.215 -10.773 14.661 1.00 0.00 H
ATOM 396 HA NLN A 39 -21.948 -12.842 14.901 1.00 0.00 H
ATOM 397 1HB NLN A 39 -22.237 -11.966 17.774 1.00 0.00 H
ATOM 398 2HB NLN A 39 -22.504 -13.599 17.262 1.00 0.00 H
ATOM 399 HD2 NLN A 39 -20.512 -12.704 19.049 1.00 0.00 H
ATOM 400 N VAL A 40 -24.381 -11.967 14.118 1.00 0.00 N
ATOM 401 CA VAL A 40 -25.699 -12.272 13.579 1.00 0.00 C
ATOM 402 CB VAL A 40 -26.190 -11.257 12.542 1.00 0.00 C
ATOM 403 CG1 VAL A 40 -27.236 -11.823 11.575 1.00 0.00 C
ATOM 404 CG2 VAL A 40 -26.898 -10.136 13.289 1.00 0.00 C
ATOM 405 C VAL A 40 -25.756 -13.714 13.118 1.00 0.00 C
ATOM 406 O VAL A 40 -24.947 -14.171 12.306 1.00 0.00 O
ATOM 407 H VAL A 40 -23.790 -11.320 13.617 1.00 0.00 H
ATOM 408 HA VAL A 40 -26.429 -12.287 14.389 1.00 0.00 H
ATOM 409 HB VAL A 40 -25.347 -10.913 11.942 1.00 0.00 H
ATOM 410 1HG1 VAL A 40 -28.107 -12.159 12.137 1.00 0.00 H
ATOM 411 2HG1 VAL A 40 -27.536 -11.048 10.870 1.00 0.00 H
ATOM 412 3HG1 VAL A 40 -26.809 -12.664 11.029 1.00 0.00 H
ATOM 413 1HG2 VAL A 40 -26.200 -9.663 13.981 1.00 0.00 H
ATOM 414 2HG2 VAL A 40 -27.260 -9.395 12.576 1.00 0.00 H
ATOM 415 3HG2 VAL A 40 -27.740 -10.545 13.846 1.00 0.00 H
ATOM 416 N THR A 41 -26.729 -14.434 13.664 1.00 0.00 N
ATOM 417 CA THR A 41 -26.978 -15.815 13.274 1.00 0.00 C
ATOM 418 CB THR A 41 -27.821 -16.568 14.303 1.00 0.00 C
ATOM 419 CG2 THR A 41 -27.757 -18.075 14.064 1.00 0.00 C
ATOM 420 OG1 THR A 41 -27.437 -16.288 15.633 1.00 0.00 O
ATOM 421 C THR A 41 -27.671 -15.837 11.921 1.00 0.00 C
ATOM 422 O THR A 41 -28.714 -15.197 11.741 1.00 0.00 O
ATOM 423 H THR A 41 -27.323 -14.026 14.372 1.00 0.00 H
ATOM 424 HA THR A 41 -26.029 -16.340 13.168 1.00 0.00 H
ATOM 425 HB THR A 41 -28.860 -16.246 14.228 1.00 0.00 H
ATOM 426 1HG2 THR A 41 -26.723 -18.412 14.144 1.00 0.00 H
ATOM 427 2HG2 THR A 41 -28.364 -18.588 14.809 1.00 0.00 H
ATOM 428 3HG2 THR A 41 -28.136 -18.302 13.068 1.00 0.00 H
ATOM 429 HG1 THR A 41 -27.994 -16.783 16.238 1.00 0.00 H
ATOM 430 N VAL A 42 -27.121 -16.606 10.984 1.00 0.00 N
ATOM 431 CA VAL A 42 -27.683 -16.821 9.659 1.00 0.00 C
ATOM 432 CB VAL A 42 -26.735 -16.342 8.554 1.00 0.00 C
ATOM 433 CG1 VAL A 42 -26.654 -14.815 8.541 1.00 0.00 C
ATOM 434 CG2 VAL A 42 -25.332 -16.944 8.655 1.00 0.00 C
ATOM 435 C VAL A 42 -28.152 -18.259 9.458 1.00 0.00 C
ATOM 436 O VAL A 42 -27.935 -19.135 10.295 1.00 0.00 O
ATOM 437 H VAL A 42 -26.254 -17.088 11.171 1.00 0.00 H
ATOM 438 HA VAL A 42 -28.620 -16.271 9.568 1.00 0.00 H
ATOM 439 HB VAL A 42 -27.102 -16.685 7.586 1.00 0.00 H
ATOM 440 1HG1 VAL A 42 -26.282 -14.463 9.503 1.00 0.00 H
ATOM 441 2HG1 VAL A 42 -25.977 -14.494 7.750 1.00 0.00 H
ATOM 442 3HG1 VAL A 42 -27.646 -14.400 8.361 1.00 0.00 H
ATOM 443 1HG2 VAL A 42 -25.396 -18.030 8.584 1.00 0.00 H
ATOM 444 2HG2 VAL A 42 -24.713 -16.563 7.843 1.00 0.00 H
ATOM 445 3HG2 VAL A 42 -24.886 -16.668 9.611 1.00 0.00 H
ATOM 446 N THR A 43 -28.878 -18.504 8.367 1.00 0.00 N
ATOM 447 CA THR A 43 -29.255 -19.867 7.961 1.00 0.00 C
ATOM 448 CB THR A 43 -30.490 -19.864 7.055 1.00 0.00 C
ATOM 449 CG2 THR A 43 -31.724 -19.318 7.763 1.00 0.00 C
ATOM 450 OG1 THR A 43 -30.275 -19.064 5.906 1.00 0.00 O
ATOM 451 C THR A 43 -28.117 -20.594 7.251 1.00 0.00 C
ATOM 452 O THR A 43 -27.980 -21.802 7.408 1.00 0.00 O
ATOM 453 H THR A 43 -29.189 -17.739 7.785 1.00 0.00 H
ATOM 454 HA THR A 43 -29.480 -20.461 8.846 1.00 0.00 H
ATOM 455 HB THR A 43 -30.708 -20.883 6.735 1.00 0.00 H
ATOM 456 1HG2 THR A 43 -31.537 -18.292 8.082 1.00 0.00 H
ATOM 457 2HG2 THR A 43 -32.574 -19.337 7.081 1.00 0.00 H
ATOM 458 3HG2 THR A 43 -31.945 -19.933 8.635 1.00 0.00 H
ATOM 459 HG1 THR A 43 -31.060 -19.078 5.355 1.00 0.00 H
ATOM 460 N HIS A 44 -27.329 -19.866 6.474 1.00 0.00 N
ATOM 461 CA HIS A 44 -26.197 -20.377 5.708 1.00 0.00 C
ATOM 462 CB HIS A 44 -26.621 -20.731 4.273 1.00 0.00 C
ATOM 463 CG HIS A 44 -27.805 -21.652 4.169 1.00 0.00 C
ATOM 464 ND1 HIS A 44 -29.124 -21.262 4.270 1.00 0.00 N
ATOM 465 CE1 HIS A 44 -29.899 -22.354 4.158 1.00 0.00 C
ATOM 466 NE2 HIS A 44 -29.132 -23.434 3.976 1.00 0.00 N
ATOM 467 CD2 HIS A 44 -27.803 -23.002 3.981 1.00 0.00 C
ATOM 468 C HIS A 44 -25.084 -19.325 5.680 1.00 0.00 C
ATOM 469 O HIS A 44 -25.352 -18.139 5.484 1.00 0.00 O
ATOM 470 H HIS A 44 -27.492 -18.874 6.377 1.00 0.00 H
ATOM 471 HA HIS A 44 -25.808 -21.275 6.189 1.00 0.00 H
ATOM 472 1HB HIS A 44 -26.886 -19.820 3.737 1.00 0.00 H
ATOM 473 2HB HIS A 44 -25.795 -21.226 3.762 1.00 0.00 H
ATOM 474 HD1 HIS A 44 -29.454 -20.317 4.407 1.00 0.00 H
ATOM 475 HD2 HIS A 44 -27.014 -23.741 3.845 1.00 0.00 H
ATOM 476 HE1 HIS A 44 -30.983 -22.262 4.220 1.00 0.00 H
ATOM 477 N ALA A 45 -23.851 -19.801 5.787 1.00 0.00 N
ATOM 478 CA ALA A 45 -22.650 -19.009 5.675 1.00 0.00 C
ATOM 479 CB ALA A 45 -22.157 -18.617 7.067 1.00 0.00 C
ATOM 480 C ALA A 45 -21.589 -19.745 4.857 1.00 0.00 C
ATOM 481 O ALA A 45 -21.751 -20.892 4.431 1.00 0.00 O
ATOM 482 H ALA A 45 -23.703 -20.785 5.960 1.00 0.00 H
ATOM 483 HA ALA A 45 -22.862 -18.107 5.100 1.00 0.00 H
ATOM 484 1HB ALA A 45 -21.942 -19.517 7.644 1.00 0.00 H
ATOM 485 2HB ALA A 45 -21.250 -18.019 6.977 1.00 0.00 H
ATOM 486 3HB ALA A 45 -22.926 -18.036 7.576 1.00 0.00 H
ATOM 487 N GLN A 46 -20.515 -19.030 4.535 1.00 0.00 N
ATOM 488 CA GLN A 46 -19.331 -19.620 3.932 1.00 0.00 C
ATOM 489 CB GLN A 46 -19.376 -19.392 2.408 1.00 0.00 C
ATOM 490 CG GLN A 46 -18.179 -20.044 1.700 1.00 0.00 C
ATOM 491 CD GLN A 46 -18.262 -19.960 0.175 1.00 0.00 C
ATOM 492 OE1 GLN A 46 -19.277 -19.666 -0.425 1.00 0.00 O
ATOM 493 NE2 GLN A 46 -17.168 -20.240 -0.502 1.00 0.00 N
ATOM 494 C GLN A 46 -18.081 -19.051 4.602 1.00 0.00 C
ATOM 495 O GLN A 46 -17.771 -17.868 4.443 1.00 0.00 O
ATOM 496 H GLN A 46 -20.500 -18.035 4.708 1.00 0.00 H
ATOM 497 HA GLN A 46 -19.310 -20.689 4.143 1.00 0.00 H
ATOM 498 1HB GLN A 46 -20.291 -19.824 2.003 1.00 0.00 H
ATOM 499 2HB GLN A 46 -19.356 -18.323 2.199 1.00 0.00 H
ATOM 500 1HG GLN A 46 -17.260 -19.546 2.007 1.00 0.00 H
ATOM 501 2HG GLN A 46 -18.128 -21.099 1.969 1.00 0.00 H
ATOM 502 1HE2 GLN A 46 -17.178 -20.197 -1.511 1.00 0.00 H
ATOM 503 2HE2 GLN A 46 -16.325 -20.496 -0.009 1.00 0.00 H
ATOM 504 N ASP A 47 -17.361 -19.898 5.347 1.00 0.00 N
ATOM 505 CA ASP A 47 -16.018 -19.550 5.815 1.00 0.00 C
ATOM 506 CB ASP A 47 -15.554 -20.507 6.929 1.00 0.00 C
ATOM 507 CG ASP A 47 -14.350 -19.981 7.736 1.00 0.00 C
ATOM 508 OD1 ASP A 47 -13.674 -19.034 7.289 1.00 0.00 O
ATOM 509 OD2 ASP A 47 -14.096 -20.485 8.857 1.00 0.00 O1-
ATOM 510 C ASP A 47 -15.066 -19.544 4.606 1.00 0.00 C
ATOM 511 O ASP A 47 -15.101 -20.447 3.769 1.00 0.00 O
ATOM 512 H ASP A 47 -17.741 -20.799 5.598 1.00 0.00 H
ATOM 513 HA ASP A 47 -16.021 -18.533 6.207 1.00 0.00 H
ATOM 514 1HB ASP A 47 -16.371 -20.668 7.633 1.00 0.00 H
ATOM 515 2HB ASP A 47 -15.260 -21.460 6.491 1.00 0.00 H
ATOM 516 N ILE A 48 -14.243 -18.499 4.501 1.00 0.00 N
ATOM 517 CA ILE A 48 -13.277 -18.315 3.417 1.00 0.00 C
ATOM 518 CB ILE A 48 -13.660 -17.116 2.510 1.00 0.00 C
ATOM 519 CG2 ILE A 48 -15.001 -17.404 1.800 1.00 0.00 C
ATOM 520 CG1 ILE A 48 -13.726 -15.788 3.293 1.00 0.00 C
ATOM 521 CD1 ILE A 48 -13.886 -14.550 2.388 1.00 0.00 C
ATOM 522 C ILE A 48 -11.835 -18.219 3.934 1.00 0.00 C
ATOM 523 O ILE A 48 -10.927 -17.917 3.166 1.00 0.00 O
ATOM 524 H ILE A 48 -14.262 -17.768 5.198 1.00 0.00 H
ATOM 525 HA ILE A 48 -13.243 -19.214 2.802 1.00 0.00 H
ATOM 526 HB ILE A 48 -12.882 -16.962 1.762 1.00 0.00 H
ATOM 527 1HG1 ILE A 48 -14.579 -15.808 3.973 1.00 0.00 H
ATOM 528 2HG1 ILE A 48 -12.808 -15.657 3.867 1.00 0.00 H
ATOM 529 1HG2 ILE A 48 -15.782 -17.557 2.545 1.00 0.00 H
ATOM 530 2HG2 ILE A 48 -15.265 -16.559 1.164 1.00 0.00 H
ATOM 531 3HG2 ILE A 48 -14.903 -18.301 1.188 1.00 0.00 H
ATOM 532 1HD1 ILE A 48 -14.808 -14.637 1.813 1.00 0.00 H
ATOM 533 2HD1 ILE A 48 -13.926 -13.652 3.004 1.00 0.00 H
ATOM 534 3HD1 ILE A 48 -13.038 -14.486 1.707 1.00 0.00 H
ATOM 535 N LEU A 49 -11.611 -18.471 5.226 1.00 0.00 N
ATOM 536 CA LEU A 49 -10.323 -18.350 5.898 1.00 0.00 C
ATOM 537 CB LEU A 49 -10.459 -17.330 7.034 1.00 0.00 C
ATOM 538 CG LEU A 49 -9.139 -17.047 7.778 1.00 0.00 C
ATOM 539 CD1 LEU A 49 -8.135 -16.311 6.892 1.00 0.00 C
ATOM 540 CD2 LEU A 49 -9.405 -16.178 9.004 1.00 0.00 C
ATOM 541 C LEU A 49 -9.828 -19.706 6.411 1.00 0.00 C
ATOM 542 O LEU A 49 -10.334 -20.229 7.403 1.00 0.00 O
ATOM 543 H LEU A 49 -12.370 -18.771 5.821 1.00 0.00 H
ATOM 544 HA LEU A 49 -9.571 -18.013 5.184 1.00 0.00 H
ATOM 545 1HB LEU A 49 -10.812 -16.381 6.631 1.00 0.00 H
ATOM 546 2HB LEU A 49 -11.172 -17.699 7.771 1.00 0.00 H
ATOM 547 HG LEU A 49 -8.690 -17.989 8.094 1.00 0.00 H
ATOM 548 1HD1 LEU A 49 -8.560 -15.359 6.574 1.00 0.00 H
ATOM 549 2HD1 LEU A 49 -7.218 -16.130 7.453 1.00 0.00 H
ATOM 550 3HD1 LEU A 49 -7.910 -16.918 6.015 1.00 0.00 H
ATOM 551 1HD2 LEU A 49 -10.091 -16.695 9.675 1.00 0.00 H
ATOM 552 2HD2 LEU A 49 -8.467 -15.983 9.523 1.00 0.00 H
ATOM 553 3HD2 LEU A 49 -9.849 -15.233 8.690 1.00 0.00 H
ATOM 554 N GLU A 50 -8.766 -20.226 5.789 1.00 0.00 N
ATOM 555 CA GLU A 50 -8.035 -21.379 6.319 1.00 0.00 C
ATOM 556 CB GLU A 50 -7.168 -21.998 5.219 1.00 0.00 C
ATOM 557 CG GLU A 50 -6.429 -23.270 5.663 1.00 0.00 C
ATOM 558 CD GLU A 50 -7.398 -24.299 6.247 1.00 0.00 C
ATOM 559 OE1 GLU A 50 -7.491 -24.353 7.494 1.00 0.00 O
ATOM 560 OE2 GLU A 50 -8.087 -24.991 5.468 1.00 0.00 O1-
ATOM 561 C GLU A 50 -7.192 -20.971 7.529 1.00 0.00 C
ATOM 562 O GLU A 50 -6.447 -19.993 7.495 1.00 0.00 O
ATOM 563 H GLU A 50 -8.440 -19.822 4.922 1.00 0.00 H
ATOM 564 HA GLU A 50 -8.744 -22.124 6.679 1.00 0.00 H
ATOM 565 1HB GLU A 50 -7.795 -22.267 4.369 1.00 0.00 H
ATOM 566 2HB GLU A 50 -6.414 -21.278 4.900 1.00 0.00 H
ATOM 567 1HG GLU A 50 -5.924 -23.716 4.806 1.00 0.00 H
ATOM 568 2HG GLU A 50 -5.693 -23.015 6.425 1.00 0.00 H
ATOM 569 N LYS A 51 -7.288 -21.751 8.608 1.00 0.00 N
ATOM 570 CA LYS A 51 -6.608 -21.499 9.889 1.00 0.00 C
ATOM 571 CB LYS A 51 -7.659 -21.214 10.984 1.00 0.00 C
ATOM 572 CG LYS A 51 -8.585 -20.032 10.635 1.00 0.00 C
ATOM 573 CD LYS A 51 -9.874 -20.053 11.449 1.00 0.00 C
ATOM 574 CE LYS A 51 -10.932 -19.264 10.675 1.00 0.00 C
ATOM 575 NZ LYS A 51 -12.330 -19.645 10.990 1.00 0.00 N1+
ATOM 576 C LYS A 51 -5.704 -22.658 10.311 1.00 0.00 C
ATOM 577 O LYS A 51 -5.036 -22.574 11.341 1.00 0.00 O
ATOM 578 H LYS A 51 -7.861 -22.582 8.580 1.00 0.00 H
ATOM 579 HA LYS A 51 -5.947 -20.639 9.787 1.00 0.00 H
ATOM 580 1HB LYS A 51 -8.285 -22.094 11.125 1.00 0.00 H
ATOM 581 2HB LYS A 51 -7.154 -20.973 11.919 1.00 0.00 H
ATOM 582 1HG LYS A 51 -8.070 -19.094 10.840 1.00 0.00 H
ATOM 583 2HG LYS A 51 -8.850 -20.077 9.579 1.00 0.00 H
ATOM 584 1HD LYS A 51 -10.199 -21.084 11.589 1.00 0.00 H
ATOM 585 2HD LYS A 51 -9.698 -19.594 12.422 1.00 0.00 H
ATOM 586 1HE LYS A 51 -10.833 -18.203 10.901 1.00 0.00 H
ATOM 587 2HE LYS A 51 -10.793 -19.422 9.605 1.00 0.00 H
ATOM 588 1HZ LYS A 51 -12.507 -19.492 11.973 1.00 0.00 H
ATOM 589 2HZ LYS A 51 -12.964 -19.082 10.442 1.00 0.00 H
ATOM 590 3HZ LYS A 51 -12.471 -20.621 10.771 1.00 0.00 H
ATOM 591 N THR A 52 -5.686 -23.740 9.540 1.00 0.00 N
ATOM 592 CA THR A 52 -4.989 -24.972 9.896 1.00 0.00 C
ATOM 593 CB THR A 52 -5.948 -26.160 10.049 1.00 0.00 C
ATOM 594 CG2 THR A 52 -7.082 -25.874 11.035 1.00 0.00 C
ATOM 595 OG1 THR A 52 -6.530 -26.539 8.837 1.00 0.00 O
ATOM 596 C THR A 52 -3.867 -25.298 8.904 1.00 0.00 C
ATOM 597 O THR A 52 -3.940 -25.027 7.710 1.00 0.00 O
ATOM 598 H THR A 52 -6.172 -23.737 8.654 1.00 0.00 H
ATOM 599 HA THR A 52 -4.469 -24.835 10.844 1.00 0.00 H
ATOM 600 HB THR A 52 -5.397 -27.027 10.414 1.00 0.00 H
ATOM 601 1HG2 THR A 52 -7.661 -25.019 10.685 1.00 0.00 H
ATOM 602 2HG2 THR A 52 -7.731 -26.747 11.106 1.00 0.00 H
ATOM 603 3HG2 THR A 52 -6.664 -25.652 12.017 1.00 0.00 H
ATOM 604 HG1 THR A 52 -7.119 -27.283 8.984 1.00 0.00 H
ATOM 605 N HIS A 53 -2.798 -25.903 9.425 1.00 0.00 N
ATOM 606 CA HIS A 53 -1.684 -26.447 8.665 1.00 0.00 C
ATOM 607 CB HIS A 53 -0.543 -25.419 8.605 1.00 0.00 C
ATOM 608 CG HIS A 53 0.087 -25.148 9.942 1.00 0.00 C
ATOM 609 ND1 HIS A 53 1.173 -25.809 10.474 1.00 0.00 N
ATOM 610 CE1 HIS A 53 1.431 -25.289 11.684 1.00 0.00 C
ATOM 611 NE2 HIS A 53 0.553 -24.324 11.963 1.00 0.00 N
ATOM 612 CD2 HIS A 53 -0.299 -24.216 10.875 1.00 0.00 C
ATOM 613 C HIS A 53 -1.238 -27.767 9.298 1.00 0.00 C
ATOM 614 O HIS A 53 -1.588 -28.076 10.438 1.00 0.00 O
ATOM 615 H HIS A 53 -2.717 -26.013 10.426 1.00 0.00 H
ATOM 616 HA HIS A 53 -2.014 -26.679 7.653 1.00 0.00 H
ATOM 617 1HB HIS A 53 0.241 -25.785 7.942 1.00 0.00 H
ATOM 618 2HB HIS A 53 -0.927 -24.472 8.226 1.00 0.00 H
ATOM 619 HD1 HIS A 53 1.688 -26.557 10.032 1.00 0.00 H
ATOM 620 HD2 HIS A 53 -1.091 -23.468 10.907 1.00 0.00 H
ATOM 621 HE1 HIS A 53 2.262 -25.671 12.276 1.00 0.00 H
ATOM 622 N ASN A 54 -0.442 -28.557 8.574 1.00 0.00 N
ATOM 623 CA ASN A 54 -0.026 -29.882 9.051 1.00 0.00 C
ATOM 624 CB ASN A 54 0.089 -30.838 7.853 1.00 0.00 C
ATOM 625 CG ASN A 54 1.298 -30.599 6.970 1.00 0.00 C
ATOM 626 OD1 ASN A 54 2.130 -29.729 7.190 1.00 0.00 O
ATOM 627 ND2 ASN A 54 1.432 -31.397 5.937 1.00 0.00 N
ATOM 628 C ASN A 54 1.225 -29.885 9.953 1.00 0.00 C
ATOM 629 O ASN A 54 1.599 -30.949 10.443 1.00 0.00 O
ATOM 630 H ASN A 54 -0.205 -28.276 7.627 1.00 0.00 H
ATOM 631 HA ASN A 54 -0.825 -30.273 9.685 1.00 0.00 H
ATOM 632 1HB ASN A 54 0.155 -31.856 8.233 1.00 0.00 H
ATOM 633 2HB ASN A 54 -0.813 -30.767 7.244 1.00 0.00 H
ATOM 634 1HD2 ASN A 54 2.222 -31.228 5.335 1.00 0.00 H
ATOM 635 2HD2 ASN A 54 0.699 -32.046 5.700 1.00 0.00 H
ATOM 636 N GLY A 55 1.895 -28.737 10.139 1.00 0.00 N
ATOM 637 CA GLY A 55 3.105 -28.612 10.960 1.00 0.00 C
ATOM 638 C GLY A 55 4.352 -29.306 10.402 1.00 0.00 C
ATOM 639 O GLY A 55 5.253 -29.639 11.165 1.00 0.00 O
ATOM 640 H GLY A 55 1.568 -27.890 9.696 1.00 0.00 H
ATOM 641 1HA GLY A 55 3.363 -27.559 11.071 1.00 0.00 H
ATOM 642 2HA GLY A 55 2.925 -29.047 11.943 1.00 0.00 H
ATOM 643 N LYS A 56 4.433 -29.566 9.093 1.00 0.00 N
ATOM 644 CA LYS A 56 5.515 -30.321 8.445 1.00 0.00 C
ATOM 645 CB LYS A 56 4.998 -31.698 8.002 1.00 0.00 C
ATOM 646 CG LYS A 56 4.521 -32.576 9.174 1.00 0.00 C
ATOM 647 CD LYS A 56 3.965 -33.898 8.655 1.00 0.00 C
ATOM 648 CE LYS A 56 3.412 -34.726 9.819 1.00 0.00 C
ATOM 649 NZ LYS A 56 2.837 -36.001 9.335 1.00 0.00 N1+
ATOM 650 C LYS A 56 6.111 -29.576 7.252 1.00 0.00 C
ATOM 651 O LYS A 56 5.426 -28.804 6.581 1.00 0.00 O
ATOM 652 H LYS A 56 3.713 -29.234 8.467 1.00 0.00 H
ATOM 653 HA LYS A 56 6.337 -30.455 9.148 1.00 0.00 H
ATOM 654 1HB LYS A 56 4.155 -31.569 7.324 1.00 0.00 H
ATOM 655 2HB LYS A 56 5.795 -32.239 7.491 1.00 0.00 H
ATOM 656 1HG LYS A 56 5.358 -32.780 9.841 1.00 0.00 H
ATOM 657 2HG LYS A 56 3.738 -32.053 9.724 1.00 0.00 H
ATOM 658 1HD LYS A 56 3.163 -33.702 7.943 1.00 0.00 H
ATOM 659 2HD LYS A 56 4.759 -34.458 8.162 1.00 0.00 H
ATOM 660 1HE LYS A 56 4.216 -34.948 10.521 1.00 0.00 H
ATOM 661 2HE LYS A 56 2.632 -34.161 10.329 1.00 0.00 H
ATOM 662 1HZ LYS A 56 3.554 -36.537 8.867 1.00 0.00 H
ATOM 663 2HZ LYS A 56 2.480 -36.528 10.119 1.00 0.00 H
ATOM 664 3HZ LYS A 56 2.086 -35.808 8.689 1.00 0.00 H
ATOM 665 N LEU A 57 7.386 -29.879 6.946 1.00 0.00 N
ATOM 666 CA LEU A 57 7.997 -29.554 5.659 1.00 0.00 C
ATOM 667 CB LEU A 57 9.500 -29.303 5.834 1.00 0.00 C
ATOM 668 CG LEU A 57 9.848 -28.138 6.771 1.00 0.00 C
ATOM 669 CD1 LEU A 57 11.367 -28.054 6.932 1.00 0.00 C
ATOM 670 CD2 LEU A 57 9.343 -26.796 6.244 1.00 0.00 C
ATOM 671 C LEU A 57 7.726 -30.706 4.690 1.00 0.00 C
ATOM 672 O LEU A 57 8.126 -31.844 4.951 1.00 0.00 O
ATOM 673 H LEU A 57 7.968 -30.353 7.621 1.00 0.00 H
ATOM 674 HA LEU A 57 7.531 -28.657 5.251 1.00 0.00 H
ATOM 675 1HB LEU A 57 9.971 -30.193 6.250 1.00 0.00 H
ATOM 676 2HB LEU A 57 9.946 -29.074 4.867 1.00 0.00 H
ATOM 677 HG LEU A 57 9.387 -28.303 7.745 1.00 0.00 H
ATOM 678 1HD1 LEU A 57 11.827 -27.889 5.958 1.00 0.00 H
ATOM 679 2HD1 LEU A 57 11.617 -27.228 7.597 1.00 0.00 H
ATOM 680 3HD1 LEU A 57 11.740 -28.987 7.356 1.00 0.00 H
ATOM 681 1HD2 LEU A 57 8.258 -26.832 6.140 1.00 0.00 H
ATOM 682 2HD2 LEU A 57 9.615 -26.005 6.942 1.00 0.00 H
ATOM 683 3HD2 LEU A 57 9.794 -26.594 5.273 1.00 0.00 H
ATOM 684 N CYX A 58 7.035 -30.429 3.590 1.00 0.00 N
ATOM 685 CA CYX A 58 6.645 -31.414 2.582 1.00 0.00 C
ATOM 686 CB CYX A 58 5.123 -31.346 2.383 1.00 0.00 C
ATOM 687 SG CYX A 58 4.082 -31.643 3.840 1.00 0.00 S
ATOM 688 C CYX A 58 7.368 -31.178 1.250 1.00 0.00 C
ATOM 689 O CYX A 58 7.811 -30.061 0.962 1.00 0.00 O
ATOM 690 H CYX A 58 6.728 -29.473 3.440 1.00 0.00 H
ATOM 691 HA CYX A 58 6.905 -32.419 2.917 1.00 0.00 H
ATOM 692 1HB CYX A 58 4.883 -30.354 2.001 1.00 0.00 H
ATOM 693 2HB CYX A 58 4.846 -32.061 1.613 1.00 0.00 H
ATOM 694 N ASP A 59 7.363 -32.189 0.385 1.00 0.00 N
ATOM 695 CA ASP A 59 7.720 -32.031 -1.024 1.00 0.00 C
ATOM 696 CB ASP A 59 7.704 -33.380 -1.751 1.00 0.00 C
ATOM 697 CG ASP A 59 8.697 -34.426 -1.214 1.00 0.00 C
ATOM 698 OD1 ASP A 59 9.471 -34.122 -0.284 1.00 0.00 O
ATOM 699 OD2 ASP A 59 8.709 -35.556 -1.734 1.00 0.00 O1-
ATOM 700 C ASP A 59 6.729 -31.047 -1.663 1.00 0.00 C
ATOM 701 O ASP A 59 5.527 -31.102 -1.393 1.00 0.00 O
ATOM 702 H ASP A 59 7.082 -33.109 0.693 1.00 0.00 H
ATOM 703 HA ASP A 59 8.721 -31.607 -1.100 1.00 0.00 H
ATOM 704 1HB ASP A 59 6.712 -33.824 -1.671 1.00 0.00 H
ATOM 705 2HB ASP A 59 7.950 -33.229 -2.802 1.00 0.00 H
ATOM 706 N LEU A 60 7.228 -30.147 -2.505 1.00 0.00 N
ATOM 707 CA LEU A 60 6.380 -29.206 -3.226 1.00 0.00 C
ATOM 708 CB LEU A 60 7.018 -27.814 -3.203 1.00 0.00 C
ATOM 709 CG LEU A 60 6.124 -26.719 -3.803 1.00 0.00 C
ATOM 710 CD1 LEU A 60 4.940 -26.397 -2.893 1.00 0.00 C
ATOM 711 CD2 LEU A 60 6.940 -25.444 -3.998 1.00 0.00 C
ATOM 712 C LEU A 60 6.166 -29.746 -4.635 1.00 0.00 C
ATOM 713 O LEU A 60 7.120 -29.854 -5.407 1.00 0.00 O
ATOM 714 H LEU A 60 8.199 -30.246 -2.779 1.00 0.00 H
ATOM 715 HA LEU A 60 5.412 -29.144 -2.730 1.00 0.00 H
ATOM 716 1HB LEU A 60 7.269 -27.544 -2.178 1.00 0.00 H
ATOM 717 2HB LEU A 60 7.929 -27.871 -3.784 1.00 0.00 H
ATOM 718 HG LEU A 60 5.751 -27.037 -4.777 1.00 0.00 H
ATOM 719 1HD1 LEU A 60 5.291 -26.084 -1.909 1.00 0.00 H
ATOM 720 2HD1 LEU A 60 4.353 -25.594 -3.332 1.00 0.00 H
ATOM 721 3HD1 LEU A 60 4.297 -27.268 -2.793 1.00 0.00 H
ATOM 722 1HD2 LEU A 60 7.767 -25.631 -4.683 1.00 0.00 H
ATOM 723 2HD2 LEU A 60 6.303 -24.671 -4.426 1.00 0.00 H
ATOM 724 3HD2 LEU A 60 7.335 -25.104 -3.041 1.00 0.00 H
ATOM 725 N ASN A 61 4.923 -30.094 -4.966 1.00 0.00 N
ATOM 726 CA ASN A 61 4.546 -30.694 -6.249 1.00 0.00 C
ATOM 727 CB ASN A 61 4.471 -29.598 -7.331 1.00 0.00 C
ATOM 728 CG ASN A 61 3.394 -28.565 -7.047 1.00 0.00 C
ATOM 729 OD1 ASN A 61 2.302 -28.880 -6.601 1.00 0.00 O
ATOM 730 ND2 ASN A 61 3.660 -27.308 -7.329 1.00 0.00 N
ATOM 731 C ASN A 61 5.437 -31.904 -6.631 1.00 0.00 C
ATOM 732 O ASN A 61 5.829 -32.073 -7.782 1.00 0.00 O
ATOM 733 H ASN A 61 4.172 -29.957 -4.305 1.00 0.00 H
ATOM 734 HA ASN A 61 3.573 -31.176 -6.153 1.00 0.00 H
ATOM 735 1HB ASN A 61 5.426 -29.076 -7.387 1.00 0.00 H
ATOM 736 2HB ASN A 61 4.249 -30.054 -8.296 1.00 0.00 H
ATOM 737 1HD2 ASN A 61 2.966 -26.596 -7.152 1.00 0.00 H
ATOM 738 2HD2 ASN A 61 4.558 -27.061 -7.720 1.00 0.00 H
ATOM 739 N GLY A 62 5.795 -32.741 -5.650 1.00 0.00 N
ATOM 740 CA GLY A 62 6.610 -33.942 -5.821 1.00 0.00 C
ATOM 741 C GLY A 62 8.124 -33.725 -5.769 1.00 0.00 C
ATOM 742 O GLY A 62 8.859 -34.715 -5.724 1.00 0.00 O
ATOM 743 H GLY A 62 5.499 -32.564 -4.701 1.00 0.00 H
ATOM 744 1HA GLY A 62 6.375 -34.656 -5.032 1.00 0.00 H
ATOM 745 2HA GLY A 62 6.398 -34.390 -6.791 1.00 0.00 H
ATOM 746 N VAL A 63 8.629 -32.492 -5.742 1.00 0.00 N
ATOM 747 CA VAL A 63 10.069 -32.181 -5.658 1.00 0.00 C
ATOM 748 CB VAL A 63 10.461 -31.015 -6.576 1.00 0.00 C
ATOM 749 CG1 VAL A 63 11.985 -30.805 -6.572 1.00 0.00 C
ATOM 750 CG2 VAL A 63 10.035 -31.269 -8.026 1.00 0.00 C
ATOM 751 C VAL A 63 10.448 -31.891 -4.204 1.00 0.00 C
ATOM 752 O VAL A 63 9.857 -31.030 -3.554 1.00 0.00 O
ATOM 753 H VAL A 63 8.013 -31.693 -5.780 1.00 0.00 H
ATOM 754 HA VAL A 63 10.649 -33.056 -5.954 1.00 0.00 H
ATOM 755 HB VAL A 63 9.980 -30.101 -6.228 1.00 0.00 H
ATOM 756 1HG1 VAL A 63 12.478 -31.711 -6.925 1.00 0.00 H
ATOM 757 2HG1 VAL A 63 12.240 -29.974 -7.230 1.00 0.00 H
ATOM 758 3HG1 VAL A 63 12.319 -30.582 -5.559 1.00 0.00 H
ATOM 759 1HG2 VAL A 63 8.953 -31.392 -8.071 1.00 0.00 H
ATOM 760 2HG2 VAL A 63 10.330 -30.421 -8.645 1.00 0.00 H
ATOM 761 3HG2 VAL A 63 10.519 -32.173 -8.394 1.00 0.00 H
ATOM 762 N LYS A 64 11.469 -32.590 -3.691 1.00 0.00 N
ATOM 763 CA LYS A 64 11.917 -32.448 -2.305 1.00 0.00 C
ATOM 764 CB LYS A 64 12.878 -33.572 -1.913 1.00 0.00 C
ATOM 765 CG LYS A 64 12.134 -34.908 -1.817 1.00 0.00 C
ATOM 766 CD LYS A 64 13.018 -36.009 -1.232 1.00 0.00 C
ATOM 767 CE LYS A 64 12.155 -37.268 -1.088 1.00 0.00 C
ATOM 768 NZ LYS A 64 12.892 -38.356 -0.435 1.00 0.00 N1+
ATOM 769 C LYS A 64 12.560 -31.087 -2.042 1.00 0.00 C
ATOM 770 O LYS A 64 13.283 -30.573 -2.905 1.00 0.00 O
ATOM 771 H LYS A 64 11.968 -33.251 -4.268 1.00 0.00 H
ATOM 772 HA LYS A 64 11.055 -32.481 -1.639 1.00 0.00 H
ATOM 773 1HB LYS A 64 13.663 -33.658 -2.664 1.00 0.00 H
ATOM 774 2HB LYS A 64 13.325 -33.347 -0.945 1.00 0.00 H
ATOM 775 1HG LYS A 64 11.261 -34.793 -1.174 1.00 0.00 H
ATOM 776 2HG LYS A 64 11.814 -35.219 -2.811 1.00 0.00 H
ATOM 777 1HD LYS A 64 13.856 -36.198 -1.902 1.00 0.00 H
ATOM 778 2HD LYS A 64 13.395 -35.695 -0.259 1.00 0.00 H
ATOM 779 1HE LYS A 64 11.275 -37.040 -0.487 1.00 0.00 H
ATOM 780 2HE LYS A 64 11.841 -37.609 -2.075 1.00 0.00 H
ATOM 781 1HZ LYS A 64 13.181 -38.061 0.487 1.00 0.00 H
ATOM 782 2HZ LYS A 64 12.296 -39.168 -0.357 1.00 0.00 H
ATOM 783 3HZ LYS A 64 13.707 -38.589 -0.985 1.00 0.00 H
ATOM 784 N PRO A 65 12.383 -30.513 -0.845 1.00 0.00 N
ATOM 785 CD PRO A 65 11.454 -30.917 0.205 1.00 0.00 C
ATOM 786 CG PRO A 65 11.805 -30.082 1.431 1.00 0.00 C
ATOM 787 CB PRO A 65 12.458 -28.841 0.826 1.00 0.00 C
ATOM 788 CA PRO A 65 13.184 -29.382 -0.409 1.00 0.00 C
ATOM 789 C PRO A 65 14.617 -29.813 -0.076 1.00 0.00 C
ATOM 790 O PRO A 65 14.875 -30.950 0.329 1.00 0.00 O
ATOM 791 HA PRO A 65 13.084 -28.568 -1.126 1.00 0.00 H
ATOM 792 1HB PRO A 65 13.145 -28.402 1.550 1.00 0.00 H
ATOM 793 2HB PRO A 65 11.689 -28.113 0.569 1.00 0.00 H
ATOM 794 1HG PRO A 65 12.481 -30.646 2.074 1.00 0.00 H
ATOM 795 2HG PRO A 65 10.894 -29.844 1.982 1.00 0.00 H
ATOM 796 1HD PRO A 65 11.574 -31.982 0.407 1.00 0.00 H
ATOM 797 2HD PRO A 65 10.431 -30.723 -0.119 1.00 0.00 H
ATOM 798 N LEU A 66 15.554 -28.868 -0.183 1.00 0.00 N
ATOM 799 CA LEU A 66 16.896 -28.984 0.371 1.00 0.00 C
ATOM 800 CB LEU A 66 17.877 -28.198 -0.510 1.00 0.00 C
ATOM 801 CG LEU A 66 19.306 -28.109 0.053 1.00 0.00 C
ATOM 802 CD1 LEU A 66 19.924 -29.488 0.276 1.00 0.00 C
ATOM 803 CD2 LEU A 66 20.188 -27.331 -0.905 1.00 0.00 C
ATOM 804 C LEU A 66 16.867 -28.477 1.823 1.00 0.00 C
ATOM 805 O LEU A 66 16.906 -27.268 2.062 1.00 0.00 O
ATOM 806 H LEU A 66 15.351 -28.008 -0.673 1.00 0.00 H
ATOM 807 HA LEU A 66 17.189 -30.034 0.397 1.00 0.00 H
ATOM 808 1HB LEU A 66 17.950 -28.674 -1.488 1.00 0.00 H
ATOM 809 2HB LEU A 66 17.519 -27.176 -0.630 1.00 0.00 H
ATOM 810 HG LEU A 66 19.288 -27.587 1.009 1.00 0.00 H
ATOM 811 1HD1 LEU A 66 19.966 -30.026 -0.671 1.00 0.00 H
ATOM 812 2HD1 LEU A 66 20.932 -29.375 0.674 1.00 0.00 H
ATOM 813 3HD1 LEU A 66 19.315 -30.049 0.985 1.00 0.00 H
ATOM 814 1HD2 LEU A 66 19.788 -26.325 -1.033 1.00 0.00 H
ATOM 815 2HD2 LEU A 66 21.199 -27.271 -0.502 1.00 0.00 H
ATOM 816 3HD2 LEU A 66 20.212 -27.837 -1.870 1.00 0.00 H
ATOM 817 N ILE A 67 16.846 -29.396 2.773 1.00 0.00 N
ATOM 818 CA ILE A 67 16.825 -29.069 4.208 1.00 0.00 C
ATOM 819 CB ILE A 67 15.850 -29.981 4.974 1.00 0.00 C
ATOM 820 CG2 ILE A 67 15.812 -29.553 6.460 1.00 0.00 C
ATOM 821 CG1 ILE A 67 14.435 -29.909 4.351 1.00 0.00 C
ATOM 822 CD1 ILE A 67 13.403 -30.824 5.011 1.00 0.00 C
ATOM 823 C ILE A 67 18.260 -29.134 4.739 1.00 0.00 C
ATOM 824 O ILE A 67 18.786 -30.219 4.973 1.00 0.00 O
ATOM 825 H ILE A 67 16.845 -30.376 2.527 1.00 0.00 H
ATOM 826 HA ILE A 67 16.508 -28.034 4.340 1.00 0.00 H
ATOM 827 HB ILE A 67 16.185 -31.016 4.900 1.00 0.00 H
ATOM 828 1HG1 ILE A 67 14.053 -28.892 4.431 1.00 0.00 H
ATOM 829 2HG1 ILE A 67 14.485 -30.196 3.300 1.00 0.00 H
ATOM 830 1HG2 ILE A 67 15.477 -28.518 6.532 1.00 0.00 H
ATOM 831 2HG2 ILE A 67 15.122 -30.197 7.007 1.00 0.00 H
ATOM 832 3HG2 ILE A 67 16.810 -29.642 6.890 1.00 0.00 H
ATOM 833 1HD1 ILE A 67 13.299 -30.556 6.063 1.00 0.00 H
ATOM 834 2HD1 ILE A 67 12.441 -30.709 4.511 1.00 0.00 H
ATOM 835 3HD1 ILE A 67 13.731 -31.860 4.932 1.00 0.00 H
ATOM 836 N LEU A 68 18.872 -27.959 4.941 1.00 0.00 N
ATOM 837 CA LEU A 68 20.287 -27.845 5.337 1.00 0.00 C
ATOM 838 CB LEU A 68 20.784 -26.414 5.064 1.00 0.00 C
ATOM 839 CG LEU A 68 20.819 -25.998 3.576 1.00 0.00 C
ATOM 840 CD1 LEU A 68 21.250 -24.543 3.476 1.00 0.00 C
ATOM 841 CD2 LEU A 68 21.799 -26.838 2.764 1.00 0.00 C
ATOM 842 C LEU A 68 20.566 -28.256 6.793 1.00 0.00 C
ATOM 843 O LEU A 68 21.737 -28.341 7.185 1.00 0.00 O
ATOM 844 H LEU A 68 18.361 -27.096 4.822 1.00 0.00 H
ATOM 845 HA LEU A 68 20.884 -28.552 4.762 1.00 0.00 H
ATOM 846 1HB LEU A 68 20.133 -25.700 5.569 1.00 0.00 H
ATOM 847 2HB LEU A 68 21.802 -26.305 5.439 1.00 0.00 H
ATOM 848 HG LEU A 68 19.827 -26.117 3.141 1.00 0.00 H
ATOM 849 1HD1 LEU A 68 22.242 -24.427 3.913 1.00 0.00 H
ATOM 850 2HD1 LEU A 68 21.277 -24.243 2.429 1.00 0.00 H
ATOM 851 3HD1 LEU A 68 20.540 -23.916 4.016 1.00 0.00 H
ATOM 852 1HD2 LEU A 68 21.508 -27.887 2.815 1.00 0.00 H
ATOM 853 2HD2 LEU A 68 21.788 -26.508 1.726 1.00 0.00 H
ATOM 854 3HD2 LEU A 68 22.803 -26.721 3.172 1.00 0.00 H
ATOM 855 N LYS A 69 19.547 -28.547 7.586 1.00 0.00 N
ATOM 856 CA LYS A 69 19.667 -28.989 8.981 1.00 0.00 C
ATOM 857 CB LYS A 69 20.152 -30.457 9.046 1.00 0.00 C
ATOM 858 CG LYS A 69 19.227 -31.441 8.323 1.00 0.00 C
ATOM 859 CD LYS A 69 19.850 -32.839 8.339 1.00 0.00 C
ATOM 860 CE LYS A 69 18.999 -33.814 7.530 1.00 0.00 C
ATOM 861 NZ LYS A 69 19.712 -35.086 7.297 1.00 0.00 N1+
ATOM 862 C LYS A 69 20.527 -28.027 9.805 1.00 0.00 C
ATOM 863 O LYS A 69 20.121 -26.884 10.029 1.00 0.00 O
ATOM 864 H LYS A 69 18.601 -28.471 7.242 1.00 0.00 H
ATOM 865 HA LYS A 69 18.695 -28.916 9.470 1.00 0.00 H
ATOM 866 1HB LYS A 69 21.136 -30.536 8.584 1.00 0.00 H
ATOM 867 2HB LYS A 69 20.214 -30.774 10.087 1.00 0.00 H
ATOM 868 1HG LYS A 69 18.261 -31.469 8.826 1.00 0.00 H
ATOM 869 2HG LYS A 69 19.089 -31.118 7.291 1.00 0.00 H
ATOM 870 1HD LYS A 69 20.849 -32.798 7.905 1.00 0.00 H
ATOM 871 2HD LYS A 69 19.915 -33.197 9.367 1.00 0.00 H
ATOM 872 1HE LYS A 69 18.077 -34.028 8.070 1.00 0.00 H
ATOM 873 2HE LYS A 69 18.759 -33.370 6.563 1.00 0.00 H
ATOM 874 1HZ LYS A 69 19.934 -35.515 8.184 1.00 0.00 H
ATOM 875 2HZ LYS A 69 19.124 -35.708 6.760 1.00 0.00 H
ATOM 876 3HZ LYS A 69 20.565 -34.906 6.787 1.00 0.00 H
ATOM 877 N ASP A 70 21.712 -28.462 10.253 1.00 0.00 N
ATOM 878 CA ASP A 70 22.635 -27.659 11.056 1.00 0.00 C
ATOM 879 CB ASP A 70 23.340 -28.565 12.077 1.00 0.00 C
ATOM 880 CG ASP A 70 22.343 -29.200 13.045 1.00 0.00 C
ATOM 881 OD1 ASP A 70 21.531 -28.457 13.643 1.00 0.00 O
ATOM 882 OD2 ASP A 70 22.321 -30.436 13.168 1.00 0.00 O1-
ATOM 883 C ASP A 70 23.638 -26.852 10.213 1.00 0.00 C
ATOM 884 O ASP A 70 24.443 -26.117 10.772 1.00 0.00 O
ATOM 885 H ASP A 70 22.019 -29.400 10.040 1.00 0.00 H
ATOM 886 HA ASP A 70 22.080 -26.882 11.580 1.00 0.00 H
ATOM 887 1HB ASP A 70 23.868 -29.362 11.553 1.00 0.00 H
ATOM 888 2HB ASP A 70 24.053 -27.976 12.654 1.00 0.00 H
ATOM 889 N CYX A 71 23.613 -26.965 8.887 1.00 0.00 N
ATOM 890 CA CYX A 71 24.470 -26.209 7.987 1.00 0.00 C
ATOM 891 CB CYX A 71 24.859 -27.073 6.781 1.00 0.00 C
ATOM 892 SG CYX A 71 25.873 -28.496 7.269 1.00 0.00 S
ATOM 893 C CYX A 71 23.817 -24.893 7.545 1.00 0.00 C
ATOM 894 O CYX A 71 22.624 -24.848 7.236 1.00 0.00 O
ATOM 895 H CYX A 71 22.971 -27.608 8.446 1.00 0.00 H
ATOM 896 HA CYX A 71 25.373 -25.905 8.515 1.00 0.00 H
ATOM 897 1HB CYX A 71 23.958 -27.446 6.295 1.00 0.00 H
ATOM 898 2HB CYX A 71 25.431 -26.472 6.074 1.00 0.00 H
ATOM 899 N SER A 72 24.633 -23.842 7.456 1.00 0.00 N
ATOM 900 CA SER A 72 24.256 -22.625 6.742 1.00 0.00 C
ATOM 901 CB SER A 72 25.077 -21.431 7.256 1.00 0.00 C
ATOM 902 OG SER A 72 26.405 -21.476 6.776 1.00 0.00 O
ATOM 903 C SER A 72 24.433 -22.793 5.227 1.00 0.00 C
ATOM 904 O SER A 72 25.106 -23.706 4.750 1.00 0.00 O
ATOM 905 H SER A 72 25.544 -23.872 7.891 1.00 0.00 H
ATOM 906 HA SER A 72 23.197 -22.423 6.902 1.00 0.00 H
ATOM 907 1HB SER A 72 24.619 -20.502 6.918 1.00 0.00 H
ATOM 908 2HB SER A 72 25.103 -21.448 8.345 1.00 0.00 H
ATOM 909 HG SER A 72 26.893 -20.720 7.112 1.00 0.00 H
ATOM 910 N VAL A 73 23.887 -21.877 4.455 1.00 0.00 N
ATOM 911 CA VAL A 73 24.131 -21.793 3.010 1.00 0.00 C
ATOM 912 CB VAL A 73 23.300 -20.647 2.387 1.00 0.00 C
ATOM 913 CG1 VAL A 73 23.696 -20.347 0.935 1.00 0.00 C
ATOM 914 CG2 VAL A 73 21.810 -21.003 2.397 1.00 0.00 C
ATOM 915 C VAL A 73 25.626 -21.616 2.715 1.00 0.00 C
ATOM 916 O VAL A 73 26.154 -22.285 1.822 1.00 0.00 O
ATOM 917 H VAL A 73 23.266 -21.187 4.852 1.00 0.00 H
ATOM 918 HA VAL A 73 23.848 -22.733 2.537 1.00 0.00 H
ATOM 919 HB VAL A 73 23.444 -19.736 2.967 1.00 0.00 H
ATOM 920 1HG1 VAL A 73 23.545 -21.238 0.325 1.00 0.00 H
ATOM 921 2HG1 VAL A 73 23.080 -19.535 0.550 1.00 0.00 H
ATOM 922 3HG1 VAL A 73 24.746 -20.056 0.898 1.00 0.00 H
ATOM 923 1HG2 VAL A 73 21.481 -21.163 3.424 1.00 0.00 H
ATOM 924 2HG2 VAL A 73 21.238 -20.187 1.956 1.00 0.00 H
ATOM 925 3HG2 VAL A 73 21.649 -21.913 1.819 1.00 0.00 H
ATOM 926 N ALA A 74 26.347 -20.801 3.488 1.00 0.00 N
ATOM 927 CA ALA A 74 27.792 -20.622 3.340 1.00 0.00 C
ATOM 928 CB ALA A 74 28.250 -19.482 4.257 1.00 0.00 C
ATOM 929 C ALA A 74 28.561 -21.922 3.641 1.00 0.00 C
ATOM 930 O ALA A 74 29.421 -22.328 2.859 1.00 0.00 O
ATOM 931 H ALA A 74 25.897 -20.270 4.219 1.00 0.00 H
ATOM 932 HA ALA A 74 28.024 -20.376 2.303 1.00 0.00 H
ATOM 933 1HB ALA A 74 28.014 -19.730 5.291 1.00 0.00 H
ATOM 934 2HB ALA A 74 29.326 -19.341 4.153 1.00 0.00 H
ATOM 935 3HB ALA A 74 27.735 -18.562 3.978 1.00 0.00 H
ATOM 936 N GLY A 75 28.204 -22.611 4.729 1.00 0.00 N
ATOM 937 CA GLY A 75 28.798 -23.899 5.090 1.00 0.00 C
ATOM 938 C GLY A 75 28.570 -24.982 4.030 1.00 0.00 C
ATOM 939 O GLY A 75 29.477 -25.753 3.731 1.00 0.00 O
ATOM 940 H GLY A 75 27.493 -22.247 5.346 1.00 0.00 H
ATOM 941 1HA GLY A 75 29.874 -23.781 5.216 1.00 0.00 H
ATOM 942 2HA GLY A 75 28.360 -24.253 6.023 1.00 0.00 H
ATOM 943 N TRP A 76 27.400 -24.994 3.402 1.00 0.00 N
ATOM 944 CA TRP A 76 27.115 -25.870 2.263 1.00 0.00 C
ATOM 945 CB TRP A 76 25.610 -25.817 1.948 1.00 0.00 C
ATOM 946 CG TRP A 76 25.222 -26.343 0.597 1.00 0.00 C
ATOM 947 CD1 TRP A 76 25.705 -27.460 0.014 1.00 0.00 C
ATOM 948 NE1 TRP A 76 25.141 -27.606 -1.258 1.00 0.00 N
ATOM 949 CE2 TRP A 76 24.266 -26.583 -1.519 1.00 0.00 C
ATOM 950 CZ2 TRP A 76 23.454 -26.291 -2.641 1.00 0.00 C
ATOM 951 CH2 TRP A 76 22.652 -25.157 -2.602 1.00 0.00 C
ATOM 952 CZ3 TRP A 76 22.645 -24.325 -1.477 1.00 0.00 C
ATOM 953 CE3 TRP A 76 23.466 -24.618 -0.371 1.00 0.00 C
ATOM 954 CD2 TRP A 76 24.290 -25.760 -0.374 1.00 0.00 C
ATOM 955 C TRP A 76 27.958 -25.518 1.038 1.00 0.00 C
ATOM 956 O TRP A 76 28.659 -26.386 0.513 1.00 0.00 O
ATOM 957 H TRP A 76 26.658 -24.381 3.706 1.00 0.00 H
ATOM 958 HA TRP A 76 27.401 -26.892 2.510 1.00 0.00 H
ATOM 959 1HB TRP A 76 25.064 -26.411 2.681 1.00 0.00 H
ATOM 960 2HB TRP A 76 25.266 -24.783 1.989 1.00 0.00 H
ATOM 961 HD1 TRP A 76 26.424 -28.084 0.544 1.00 0.00 H
ATOM 962 HE1 TRP A 76 25.341 -28.356 -1.905 1.00 0.00 H
ATOM 963 HE3 TRP A 76 23.467 -23.959 0.498 1.00 0.00 H
ATOM 964 HZ2 TRP A 76 23.466 -26.950 -3.509 1.00 0.00 H
ATOM 965 HZ3 TRP A 76 22.003 -23.445 -1.454 1.00 0.00 H
ATOM 966 HH2 TRP A 76 22.019 -24.908 -3.454 1.00 0.00 H
ATOM 967 N LEU A 77 27.954 -24.270 0.606 1.00 0.00 N
ATOM 968 CA LEU A 77 28.586 -23.874 -0.655 1.00 0.00 C
ATOM 969 CB LEU A 77 28.134 -22.448 -1.039 1.00 0.00 C
ATOM 970 CG LEU A 77 26.661 -22.321 -1.449 1.00 0.00 C
ATOM 971 CD1 LEU A 77 26.356 -20.847 -1.738 1.00 0.00 C
ATOM 972 CD2 LEU A 77 26.313 -23.118 -2.705 1.00 0.00 C
ATOM 973 C LEU A 77 30.119 -23.952 -0.606 1.00 0.00 C
ATOM 974 O LEU A 77 30.736 -24.368 -1.590 1.00 0.00 O
ATOM 975 H LEU A 77 27.505 -23.548 1.152 1.00 0.00 H
ATOM 976 HA LEU A 77 28.295 -24.569 -1.442 1.00 0.00 H
ATOM 977 1HB LEU A 77 28.280 -21.779 -0.191 1.00 0.00 H
ATOM 978 2HB LEU A 77 28.724 -22.095 -1.885 1.00 0.00 H
ATOM 979 HG LEU A 77 26.026 -22.678 -0.637 1.00 0.00 H
ATOM 980 1HD1 LEU A 77 26.996 -20.495 -2.547 1.00 0.00 H
ATOM 981 2HD1 LEU A 77 25.311 -20.742 -2.030 1.00 0.00 H
ATOM 982 3HD1 LEU A 77 26.544 -20.254 -0.843 1.00 0.00 H
ATOM 983 1HD2 LEU A 77 26.516 -24.175 -2.533 1.00 0.00 H
ATOM 984 2HD2 LEU A 77 25.257 -22.985 -2.939 1.00 0.00 H
ATOM 985 3HD2 LEU A 77 26.917 -22.763 -3.539 1.00 0.00 H
ATOM 986 N LEU A 78 30.744 -23.606 0.515 1.00 0.00 N
ATOM 987 CA LEU A 78 32.192 -23.744 0.697 1.00 0.00 C
ATOM 988 CB LEU A 78 32.669 -22.789 1.799 1.00 0.00 C
ATOM 989 CG LEU A 78 32.578 -21.300 1.414 1.00 0.00 C
ATOM 990 CD1 LEU A 78 32.826 -20.440 2.647 1.00 0.00 C
ATOM 991 CD2 LEU A 78 33.623 -20.920 0.361 1.00 0.00 C
ATOM 992 C LEU A 78 32.603 -25.195 0.980 1.00 0.00 C
ATOM 993 O LEU A 78 33.728 -25.591 0.662 1.00 0.00 O
ATOM 994 H LEU A 78 30.219 -23.229 1.290 1.00 0.00 H
ATOM 995 HA LEU A 78 32.701 -23.501 -0.235 1.00 0.00 H
ATOM 996 1HB LEU A 78 32.059 -22.930 2.692 1.00 0.00 H
ATOM 997 2HB LEU A 78 33.712 -22.999 2.036 1.00 0.00 H
ATOM 998 HG LEU A 78 31.586 -21.087 1.016 1.00 0.00 H
ATOM 999 1HD1 LEU A 78 33.818 -20.652 3.045 1.00 0.00 H
ATOM 1000 2HD1 LEU A 78 32.762 -19.386 2.374 1.00 0.00 H
ATOM 1001 3HD1 LEU A 78 32.075 -20.665 3.404 1.00 0.00 H
ATOM 1002 1HD2 LEU A 78 33.467 -21.515 -0.538 1.00 0.00 H
ATOM 1003 2HD2 LEU A 78 33.526 -19.862 0.117 1.00 0.00 H
ATOM 1004 3HD2 LEU A 78 34.622 -21.111 0.754 1.00 0.00 H
ATOM 1005 N GLY A 79 31.692 -25.999 1.523 1.00 0.00 N
ATOM 1006 CA GLY A 79 31.964 -27.387 1.891 1.00 0.00 C
ATOM 1007 C GLY A 79 32.582 -27.487 3.281 1.00 0.00 C
ATOM 1008 O GLY A 79 33.643 -28.093 3.432 1.00 0.00 O
ATOM 1009 H GLY A 79 30.759 -25.657 1.700 1.00 0.00 H
ATOM 1010 1HA GLY A 79 31.033 -27.954 1.886 1.00 0.00 H
ATOM 1011 2HA GLY A 79 32.659 -27.825 1.173 1.00 0.00 H
ATOM 1012 N ASN A 80 31.951 -26.926 4.298 1.00 0.00 N
ATOM 1013 CA ASN A 80 32.300 -27.201 5.692 1.00 0.00 C
ATOM 1014 CB ASN A 80 31.290 -26.483 6.606 1.00 0.00 C
ATOM 1015 CG ASN A 80 31.520 -26.684 8.088 1.00 0.00 C
ATOM 1016 OD1 ASN A 80 31.975 -27.714 8.563 1.00 0.00 O
ATOM 1017 ND2 ASN A 80 31.173 -25.699 8.888 1.00 0.00 N
ATOM 1018 C ASN A 80 32.311 -28.736 5.895 1.00 0.00 C
ATOM 1019 O ASN A 80 31.345 -29.391 5.505 1.00 0.00 O
ATOM 1020 H ASN A 80 31.194 -26.280 4.128 1.00 0.00 H
ATOM 1021 HA ASN A 80 33.306 -26.834 5.894 1.00 0.00 H
ATOM 1022 1HB ASN A 80 31.334 -25.410 6.424 1.00 0.00 H
ATOM 1023 2HB ASN A 80 30.285 -26.847 6.392 1.00 0.00 H
ATOM 1024 1HD2 ASN A 80 31.308 -25.790 9.885 1.00 0.00 H
ATOM 1025 2HD2 ASN A 80 30.772 -24.857 8.502 1.00 0.00 H
ATOM 1026 N PRO A 81 33.338 -29.327 6.503 1.00 0.00 N
ATOM 1027 CD PRO A 81 34.556 -28.699 6.964 1.00 0.00 C
ATOM 1028 CG PRO A 81 35.585 -29.812 7.072 1.00 0.00 C
ATOM 1029 CB PRO A 81 34.730 -31.019 7.425 1.00 0.00 C
ATOM 1030 CA PRO A 81 33.419 -30.778 6.674 1.00 0.00 C
ATOM 1031 C PRO A 81 32.237 -31.404 7.428 1.00 0.00 C
ATOM 1032 O PRO A 81 31.960 -32.588 7.244 1.00 0.00 O
ATOM 1033 HA PRO A 81 33.606 -31.248 5.708 1.00 0.00 H
ATOM 1034 1HB PRO A 81 34.583 -31.057 8.505 1.00 0.00 H
ATOM 1035 2HB PRO A 81 35.232 -31.929 7.095 1.00 0.00 H
ATOM 1036 1HG PRO A 81 36.311 -29.562 7.846 1.00 0.00 H
ATOM 1037 2HG PRO A 81 36.097 -29.928 6.117 1.00 0.00 H
ATOM 1038 1HD PRO A 81 34.379 -28.228 7.931 1.00 0.00 H
ATOM 1039 2HD PRO A 81 34.869 -27.942 6.244 1.00 0.00 H
ATOM 1040 N MET A 82 31.536 -30.632 8.235 1.00 0.00 N
ATOM 1041 CA MET A 82 30.308 -31.064 8.921 1.00 0.00 C
ATOM 1042 CB MET A 82 30.088 -30.208 10.169 1.00 0.00 C
ATOM 1043 CG MET A 82 31.206 -30.350 11.211 1.00 0.00 C
ATOM 1044 SD MET A 82 31.344 -32.028 11.893 1.00 0.00 S
ATOM 1045 CE MET A 82 32.591 -31.726 13.153 1.00 0.00 C
ATOM 1046 C MET A 82 29.068 -31.030 8.012 1.00 0.00 C
ATOM 1047 O MET A 82 27.993 -31.447 8.444 1.00 0.00 O
ATOM 1048 H MET A 82 31.836 -29.683 8.413 1.00 0.00 H
ATOM 1049 HA MET A 82 30.402 -32.110 9.211 1.00 0.00 H
ATOM 1050 1HB MET A 82 30.038 -29.157 9.885 1.00 0.00 H
ATOM 1051 2HB MET A 82 29.155 -30.499 10.650 1.00 0.00 H
ATOM 1052 1HG MET A 82 32.164 -30.102 10.753 1.00 0.00 H
ATOM 1053 2HG MET A 82 31.015 -29.673 12.043 1.00 0.00 H
ATOM 1054 1HE MET A 82 32.221 -30.983 13.860 1.00 0.00 H
ATOM 1055 2HE MET A 82 32.806 -32.654 13.681 1.00 0.00 H
ATOM 1056 3HE MET A 82 33.502 -31.356 12.682 1.00 0.00 H
ATOM 1057 N CYX A 83 29.204 -30.582 6.767 1.00 0.00 N
ATOM 1058 CA CYX A 83 28.123 -30.476 5.783 1.00 0.00 C
ATOM 1059 CB CYX A 83 28.027 -29.022 5.304 1.00 0.00 C
ATOM 1060 SG CYX A 83 27.680 -27.836 6.636 1.00 0.00 S
ATOM 1061 C CYX A 83 28.263 -31.482 4.622 1.00 0.00 C
ATOM 1062 O CYX A 83 27.796 -31.234 3.518 1.00 0.00 O
ATOM 1063 H CYX A 83 30.109 -30.280 6.435 1.00 0.00 H
ATOM 1064 HA CYX A 83 27.182 -30.775 6.244 1.00 0.00 H
ATOM 1065 1HB CYX A 83 28.970 -28.727 4.845 1.00 0.00 H
ATOM 1066 2HB CYX A 83 27.223 -28.933 4.573 1.00 0.00 H
ATOM 1067 N ASP A 84 28.919 -32.631 4.865 1.00 0.00 N
ATOM 1068 CA ASP A 84 29.197 -33.639 3.837 1.00 0.00 C
ATOM 1069 CB ASP A 84 30.119 -34.727 4.412 1.00 0.00 C
ATOM 1070 CG ASP A 84 31.611 -34.382 4.334 1.00 0.00 C
ATOM 1071 OD1 ASP A 84 31.988 -33.325 3.798 1.00 0.00 O
ATOM 1072 OD2 ASP A 84 32.442 -35.229 4.726 1.00 0.00 O1-
ATOM 1073 C ASP A 84 27.943 -34.275 3.206 1.00 0.00 C
ATOM 1074 O ASP A 84 28.005 -34.787 2.089 1.00 0.00 O
ATOM 1075 H ASP A 84 29.249 -32.836 5.797 1.00 0.00 H
ATOM 1076 HA ASP A 84 29.686 -33.165 2.986 1.00 0.00 H
ATOM 1077 1HB ASP A 84 29.880 -34.889 5.463 1.00 0.00 H
ATOM 1078 2HB ASP A 84 29.974 -35.656 3.860 1.00 0.00 H
ATOM 1079 N GLU A 85 26.786 -34.204 3.872 1.00 0.00 N
ATOM 1080 CA GLU A 85 25.493 -34.616 3.305 1.00 0.00 C
ATOM 1081 CB GLU A 85 24.394 -34.423 4.372 1.00 0.00 C
ATOM 1082 CG GLU A 85 23.014 -34.954 3.927 1.00 0.00 C
ATOM 1083 CD GLU A 85 21.927 -34.890 5.025 1.00 0.00 C
ATOM 1084 OE1 GLU A 85 20.761 -35.223 4.739 1.00 0.00 O
ATOM 1085 OE2 GLU A 85 22.209 -34.517 6.184 1.00 0.00 O1-
ATOM 1086 C GLU A 85 25.161 -33.842 2.012 1.00 0.00 C
ATOM 1087 O GLU A 85 24.502 -34.366 1.117 1.00 0.00 O
ATOM 1088 H GLU A 85 26.768 -33.851 4.818 1.00 0.00 H
ATOM 1089 HA GLU A 85 25.542 -35.665 3.013 1.00 0.00 H
ATOM 1090 1HB GLU A 85 24.673 -34.955 5.282 1.00 0.00 H
ATOM 1091 2HB GLU A 85 24.283 -33.362 4.592 1.00 0.00 H
ATOM 1092 1HG GLU A 85 22.652 -34.364 3.084 1.00 0.00 H
ATOM 1093 2HG GLU A 85 23.105 -35.998 3.627 1.00 0.00 H
ATOM 1094 N PHE A 86 25.689 -32.629 1.887 1.00 0.00 N
ATOM 1095 CA PHE A 86 25.399 -31.709 0.785 1.00 0.00 C
ATOM 1096 CB PHE A 86 24.987 -30.355 1.366 1.00 0.00 C
ATOM 1097 CG PHE A 86 23.960 -30.461 2.475 1.00 0.00 C
ATOM 1098 CD1 PHE A 86 22.659 -30.925 2.208 1.00 0.00 C
ATOM 1099 CE1 PHE A 86 21.733 -31.108 3.250 1.00 0.00 C
ATOM 1100 CZ PHE A 86 22.111 -30.830 4.574 1.00 0.00 C
ATOM 1101 CE2 PHE A 86 23.404 -30.357 4.848 1.00 0.00 C
ATOM 1102 CD2 PHE A 86 24.327 -30.174 3.803 1.00 0.00 C
ATOM 1103 C PHE A 86 26.540 -31.598 -0.241 1.00 0.00 C
ATOM 1104 O PHE A 86 26.608 -30.638 -0.999 1.00 0.00 O
ATOM 1105 H PHE A 86 26.337 -32.287 2.581 1.00 0.00 H
ATOM 1106 HA PHE A 86 24.588 -32.112 0.178 1.00 0.00 H
ATOM 1107 1HB PHE A 86 25.863 -29.855 1.779 1.00 0.00 H
ATOM 1108 2HB PHE A 86 24.555 -29.738 0.578 1.00 0.00 H
ATOM 1109 HD1 PHE A 86 22.358 -31.147 1.184 1.00 0.00 H
ATOM 1110 HD2 PHE A 86 25.329 -29.807 4.024 1.00 0.00 H
ATOM 1111 HE1 PHE A 86 20.726 -31.464 3.029 1.00 0.00 H
ATOM 1112 HE2 PHE A 86 23.695 -30.131 5.874 1.00 0.00 H
ATOM 1113 HZ PHE A 86 21.402 -30.982 5.387 1.00 0.00 H
ATOM 1114 N ILE A 87 27.469 -32.576 -0.305 1.00 0.00 N
ATOM 1115 CA ILE A 87 28.536 -32.606 -1.330 1.00 0.00 C
ATOM 1116 CB ILE A 87 29.509 -33.771 -1.055 1.00 0.00 C
ATOM 1117 CG2 ILE A 87 30.436 -34.057 -2.256 1.00 0.00 C
ATOM 1118 CG1 ILE A 87 30.369 -33.463 0.185 1.00 0.00 C
ATOM 1119 CD1 ILE A 87 31.171 -34.658 0.694 1.00 0.00 C
ATOM 1120 C ILE A 87 27.950 -32.685 -2.749 1.00 0.00 C
ATOM 1121 O ILE A 87 28.482 -32.078 -3.681 1.00 0.00 O
ATOM 1122 H ILE A 87 27.455 -33.331 0.366 1.00 0.00 H
ATOM 1123 HA ILE A 87 29.089 -31.667 -1.307 1.00 0.00 H
ATOM 1124 HB ILE A 87 28.941 -34.678 -0.844 1.00 0.00 H
ATOM 1125 1HG1 ILE A 87 31.082 -32.675 -0.055 1.00 0.00 H
ATOM 1126 2HG1 ILE A 87 29.726 -33.135 1.001 1.00 0.00 H
ATOM 1127 1HG2 ILE A 87 31.027 -33.169 -2.478 1.00 0.00 H
ATOM 1128 2HG2 ILE A 87 31.101 -34.885 -2.013 1.00 0.00 H
ATOM 1129 3HG2 ILE A 87 29.833 -34.319 -3.126 1.00 0.00 H
ATOM 1130 1HD1 ILE A 87 31.847 -35.003 -0.088 1.00 0.00 H
ATOM 1131 2HD1 ILE A 87 31.751 -34.361 1.568 1.00 0.00 H
ATOM 1132 3HD1 ILE A 87 30.490 -35.464 0.967 1.00 0.00 H
ATOM 1133 N ARG A 88 26.890 -33.472 -2.916 1.00 0.00 N
ATOM 1134 CA ARG A 88 26.123 -33.599 -4.163 1.00 0.00 C
ATOM 1135 CB ARG A 88 26.449 -34.911 -4.892 1.00 0.00 C
ATOM 1136 CG ARG A 88 27.863 -34.913 -5.485 1.00 0.00 C
ATOM 1137 CD ARG A 88 28.067 -36.190 -6.291 1.00 0.00 C
ATOM 1138 NE ARG A 88 29.406 -36.221 -6.910 1.00 0.00 N
ATOM 1139 CZ ARG A 88 29.877 -37.162 -7.721 1.00 0.00 C
ATOM 1140 NH1 ARG A 88 29.155 -38.208 -8.036 1.00 0.00 N
ATOM 1141 NH2 ARG A 88 31.071 -37.067 -8.218 1.00 0.00 N1+
ATOM 1142 C ARG A 88 24.643 -33.532 -3.824 1.00 0.00 C
ATOM 1143 O ARG A 88 24.097 -34.484 -3.271 1.00 0.00 O
ATOM 1144 H ARG A 88 26.557 -34.040 -2.150 1.00 0.00 H
ATOM 1145 HA ARG A 88 26.364 -32.767 -4.824 1.00 0.00 H
ATOM 1146 1HB ARG A 88 26.375 -35.744 -4.193 1.00 0.00 H
ATOM 1147 2HB ARG A 88 25.741 -35.059 -5.709 1.00 0.00 H
ATOM 1148 1HG ARG A 88 27.986 -34.047 -6.135 1.00 0.00 H
ATOM 1149 2HG ARG A 88 28.595 -34.869 -4.679 1.00 0.00 H
ATOM 1150 1HD ARG A 88 27.968 -37.055 -5.635 1.00 0.00 H
ATOM 1151 2HD ARG A 88 27.318 -36.246 -7.080 1.00 0.00 H
ATOM 1152 HE ARG A 88 30.045 -35.464 -6.714 1.00 0.00 H
ATOM 1153 1HH1 ARG A 88 28.223 -38.307 -7.658 1.00 0.00 H
ATOM 1154 2HH1 ARG A 88 29.533 -38.912 -8.654 1.00 0.00 H
ATOM 1155 1HH2 ARG A 88 31.648 -36.271 -7.987 1.00 0.00 H
ATOM 1156 2HH2 ARG A 88 31.418 -37.789 -8.833 1.00 0.00 H
ATOM 1157 N VAL A 89 24.020 -32.434 -4.178 1.00 0.00 N
ATOM 1158 CA VAL A 89 22.613 -32.169 -3.885 1.00 0.00 C
ATOM 1159 CB VAL A 89 22.448 -30.758 -3.287 1.00 0.00 C
ATOM 1160 CG1 VAL A 89 21.008 -30.510 -2.871 1.00 0.00 C
ATOM 1161 CG2 VAL A 89 23.328 -30.570 -2.045 1.00 0.00 C
ATOM 1162 C VAL A 89 21.788 -32.354 -5.166 1.00 0.00 C
ATOM 1163 O VAL A 89 22.168 -31.806 -6.201 1.00 0.00 O
ATOM 1164 H VAL A 89 24.515 -31.713 -4.683 1.00 0.00 H
ATOM 1165 HA VAL A 89 22.246 -32.905 -3.169 1.00 0.00 H
ATOM 1166 HB VAL A 89 22.732 -30.013 -4.030 1.00 0.00 H
ATOM 1167 1HG1 VAL A 89 20.714 -31.244 -2.121 1.00 0.00 H
ATOM 1168 2HG1 VAL A 89 20.919 -29.507 -2.452 1.00 0.00 H
ATOM 1169 3HG1 VAL A 89 20.358 -30.599 -3.741 1.00 0.00 H
ATOM 1170 1HG2 VAL A 89 24.374 -30.711 -2.316 1.00 0.00 H
ATOM 1171 2HG2 VAL A 89 23.188 -29.565 -1.648 1.00 0.00 H
ATOM 1172 3HG2 VAL A 89 23.048 -31.302 -1.287 1.00 0.00 H
ATOM 1173 N PRO A 90 20.698 -33.136 -5.139 1.00 0.00 N
ATOM 1174 CD PRO A 90 20.206 -33.925 -4.024 1.00 0.00 C
ATOM 1175 CG PRO A 90 18.821 -34.417 -4.430 1.00 0.00 C
ATOM 1176 CB PRO A 90 18.887 -34.427 -5.948 1.00 0.00 C
ATOM 1177 CA PRO A 90 19.776 -33.223 -6.269 1.00 0.00 C
ATOM 1178 C PRO A 90 18.975 -31.920 -6.436 1.00 0.00 C
ATOM 1179 O PRO A 90 19.070 -31.006 -5.618 1.00 0.00 O
ATOM 1180 HA PRO A 90 20.318 -33.548 -7.157 1.00 0.00 H
ATOM 1181 1HB PRO A 90 17.882 -34.323 -6.357 1.00 0.00 H
ATOM 1182 2HB PRO A 90 19.322 -35.368 -6.287 1.00 0.00 H
ATOM 1183 1HG PRO A 90 18.065 -33.732 -4.046 1.00 0.00 H
ATOM 1184 2HG PRO A 90 18.653 -35.412 -4.018 1.00 0.00 H
ATOM 1185 1HD PRO A 90 20.156 -33.301 -3.131 1.00 0.00 H
ATOM 1186 2HD PRO A 90 20.881 -34.762 -3.844 1.00 0.00 H
ATOM 1187 N GLU A 91 18.158 -31.850 -7.469 1.00 0.00 N
ATOM 1188 CA GLU A 91 17.206 -30.745 -7.634 1.00 0.00 C
ATOM 1189 CB GLU A 91 16.335 -31.001 -8.877 1.00 0.00 C
ATOM 1190 CG GLU A 91 15.305 -29.882 -9.121 1.00 0.00 C
ATOM 1191 CD GLU A 91 14.434 -30.077 -10.369 1.00 0.00 C
ATOM 1192 OE1 GLU A 91 13.340 -29.483 -10.427 1.00 0.00 O
ATOM 1193 OE2 GLU A 91 14.843 -30.745 -11.338 1.00 0.00 O1-
ATOM 1194 C GLU A 91 16.334 -30.590 -6.383 1.00 0.00 C
ATOM 1195 O GLU A 91 15.870 -31.572 -5.810 1.00 0.00 O
ATOM 1196 H GLU A 91 18.176 -32.571 -8.177 1.00 0.00 H
ATOM 1197 HA GLU A 91 17.752 -29.810 -7.760 1.00 0.00 H
ATOM 1198 1HB GLU A 91 16.971 -31.068 -9.760 1.00 0.00 H
ATOM 1199 2HB GLU A 91 15.789 -31.936 -8.752 1.00 0.00 H
ATOM 1200 1HG GLU A 91 14.628 -29.819 -8.269 1.00 0.00 H
ATOM 1201 2HG GLU A 91 15.824 -28.931 -9.244 1.00 0.00 H
ATOM 1202 N TRP A 92 16.068 -29.351 -5.996 1.00 0.00 N
ATOM 1203 CA TRP A 92 15.188 -28.993 -4.886 1.00 0.00 C
ATOM 1204 CB TRP A 92 16.001 -28.354 -3.753 1.00 0.00 C
ATOM 1205 CG TRP A 92 16.694 -27.073 -4.116 1.00 0.00 C
ATOM 1206 CD1 TRP A 92 16.161 -25.838 -4.063 1.00 0.00 C
ATOM 1207 NE1 TRP A 92 17.084 -24.902 -4.522 1.00 0.00 N
ATOM 1208 CE2 TRP A 92 18.256 -25.512 -4.886 1.00 0.00 C
ATOM 1209 CZ2 TRP A 92 19.469 -25.010 -5.408 1.00 0.00 C
ATOM 1210 CH2 TRP A 92 20.497 -25.911 -5.693 1.00 0.00 C
ATOM 1211 CZ3 TRP A 92 20.333 -27.278 -5.444 1.00 0.00 C
ATOM 1212 CE3 TRP A 92 19.116 -27.777 -4.925 1.00 0.00 C
ATOM 1213 CD2 TRP A 92 18.053 -26.892 -4.640 1.00 0.00 C
ATOM 1214 C TRP A 92 14.056 -28.073 -5.343 1.00 0.00 C
ATOM 1215 O TRP A 92 14.187 -27.331 -6.314 1.00 0.00 O
ATOM 1216 H TRP A 92 16.487 -28.570 -6.481 1.00 0.00 H
ATOM 1217 HA TRP A 92 14.694 -29.888 -4.509 1.00 0.00 H
ATOM 1218 1HB TRP A 92 15.342 -28.126 -2.916 1.00 0.00 H
ATOM 1219 2HB TRP A 92 16.777 -29.047 -3.427 1.00 0.00 H
ATOM 1220 HD1 TRP A 92 15.144 -25.699 -3.697 1.00 0.00 H
ATOM 1221 HE1 TRP A 92 16.928 -23.906 -4.585 1.00 0.00 H
ATOM 1222 HE3 TRP A 92 18.998 -28.845 -4.744 1.00 0.00 H
ATOM 1223 HZ2 TRP A 92 19.587 -23.940 -5.579 1.00 0.00 H
ATOM 1224 HZ3 TRP A 92 21.148 -27.972 -5.651 1.00 0.00 H
ATOM 1225 HH2 TRP A 92 21.436 -25.551 -6.113 1.00 0.00 H
ATOM 1226 N SER A 93 12.939 -28.091 -4.608 1.00 0.00 N
ATOM 1227 CA SER A 93 11.837 -27.148 -4.806 1.00 0.00 C
ATOM 1228 CB SER A 93 10.525 -27.786 -4.352 1.00 0.00 C
ATOM 1229 OG SER A 93 10.634 -28.382 -3.080 1.00 0.00 O
ATOM 1230 C SER A 93 12.072 -25.829 -4.060 1.00 0.00 C
ATOM 1231 O SER A 93 11.858 -24.753 -4.611 1.00 0.00 O
ATOM 1232 H SER A 93 12.827 -28.778 -3.877 1.00 0.00 H
ATOM 1233 HA SER A 93 11.766 -26.888 -5.862 1.00 0.00 H
ATOM 1234 1HB SER A 93 9.748 -27.024 -4.302 1.00 0.00 H
ATOM 1235 2HB SER A 93 10.231 -28.559 -5.062 1.00 0.00 H
ATOM 1236 HG SER A 93 9.790 -28.770 -2.836 1.00 0.00 H
ATOM 1237 N TYR A 94 12.552 -25.923 -2.817 1.00 0.00 N
ATOM 1238 CA TYR A 94 12.911 -24.798 -1.962 1.00 0.00 C
ATOM 1239 CB TYR A 94 11.673 -24.279 -1.207 1.00 0.00 C
ATOM 1240 CG TYR A 94 10.989 -25.281 -0.302 1.00 0.00 C
ATOM 1241 CD1 TYR A 94 10.109 -26.244 -0.841 1.00 0.00 C
ATOM 1242 CE1 TYR A 94 9.437 -27.155 -0.004 1.00 0.00 C
ATOM 1243 CZ TYR A 94 9.653 -27.092 1.377 1.00 0.00 C
ATOM 1244 OH TYR A 94 9.004 -27.986 2.212 1.00 0.00 O
ATOM 1245 CE2 TYR A 94 10.521 -26.136 1.933 1.00 0.00 C
ATOM 1246 CD2 TYR A 94 11.181 -25.233 1.089 1.00 0.00 C
ATOM 1247 C TYR A 94 14.032 -25.212 -1.003 1.00 0.00 C
ATOM 1248 O TYR A 94 14.319 -26.402 -0.842 1.00 0.00 O
ATOM 1249 H TYR A 94 12.691 -26.831 -2.397 1.00 0.00 H
ATOM 1250 HA TYR A 94 13.317 -23.991 -2.573 1.00 0.00 H
ATOM 1251 1HB TYR A 94 11.959 -23.440 -0.572 1.00 0.00 H
ATOM 1252 2HB TYR A 94 10.921 -23.951 -1.924 1.00 0.00 H
ATOM 1253 HD1 TYR A 94 9.944 -26.289 -1.918 1.00 0.00 H
ATOM 1254 HD2 TYR A 94 11.848 -24.487 1.522 1.00 0.00 H
ATOM 1255 HE1 TYR A 94 8.761 -27.893 -0.434 1.00 0.00 H
ATOM 1256 HE2 TYR A 94 10.675 -26.102 3.011 1.00 0.00 H
ATOM 1257 HH TYR A 94 8.435 -28.597 1.738 1.00 0.00 H
ATOM 1258 N ILE A 95 14.701 -24.236 -0.395 1.00 0.00 N
ATOM 1259 CA ILE A 95 15.783 -24.461 0.574 1.00 0.00 C
ATOM 1260 CB ILE A 95 17.033 -23.638 0.211 1.00 0.00 C
ATOM 1261 CG2 ILE A 95 18.146 -23.862 1.239 1.00 0.00 C
ATOM 1262 CG1 ILE A 95 17.528 -23.987 -1.217 1.00 0.00 C
ATOM 1263 CD1 ILE A 95 18.684 -23.113 -1.724 1.00 0.00 C
ATOM 1264 C ILE A 95 15.251 -24.132 1.968 1.00 0.00 C
ATOM 1265 O ILE A 95 14.532 -23.152 2.142 1.00 0.00 O
ATOM 1266 H ILE A 95 14.474 -23.271 -0.590 1.00 0.00 H
ATOM 1267 HA ILE A 95 16.052 -25.518 0.580 1.00 0.00 H
ATOM 1268 HB ILE A 95 16.778 -22.578 0.194 1.00 0.00 H
ATOM 1269 1HG1 ILE A 95 17.880 -25.019 -1.239 1.00 0.00 H
ATOM 1270 2HG1 ILE A 95 16.709 -23.868 -1.926 1.00 0.00 H
ATOM 1271 1HG2 ILE A 95 18.415 -24.918 1.260 1.00 0.00 H
ATOM 1272 2HG2 ILE A 95 19.020 -23.271 0.964 1.00 0.00 H
ATOM 1273 3HG2 ILE A 95 17.798 -23.556 2.225 1.00 0.00 H
ATOM 1274 1HD1 ILE A 95 19.540 -23.220 -1.058 1.00 0.00 H
ATOM 1275 2HD1 ILE A 95 18.965 -23.428 -2.729 1.00 0.00 H
ATOM 1276 3HD1 ILE A 95 18.369 -22.070 -1.745 1.00 0.00 H
ATOM 1277 N VAL A 96 15.634 -24.920 2.966 1.00 0.00 N
ATOM 1278 CA VAL A 96 15.311 -24.668 4.366 1.00 0.00 C
ATOM 1279 CB VAL A 96 14.426 -25.774 4.964 1.00 0.00 C
ATOM 1280 CG1 VAL A 96 13.991 -25.415 6.380 1.00 0.00 C
ATOM 1281 CG2 VAL A 96 13.168 -26.008 4.114 1.00 0.00 C
ATOM 1282 C VAL A 96 16.595 -24.499 5.164 1.00 0.00 C
ATOM 1283 O VAL A 96 17.412 -25.414 5.246 1.00 0.00 O
ATOM 1284 H VAL A 96 16.180 -25.748 2.775 1.00 0.00 H
ATOM 1285 HA VAL A 96 14.776 -23.722 4.452 1.00 0.00 H
ATOM 1286 HB VAL A 96 14.985 -26.710 4.995 1.00 0.00 H
ATOM 1287 1HG1 VAL A 96 13.425 -24.484 6.362 1.00 0.00 H
ATOM 1288 2HG1 VAL A 96 13.366 -26.213 6.782 1.00 0.00 H
ATOM 1289 3HG1 VAL A 96 14.872 -25.292 7.011 1.00 0.00 H
ATOM 1290 1HG2 VAL A 96 13.459 -26.305 3.107 1.00 0.00 H
ATOM 1291 2HG2 VAL A 96 12.565 -26.796 4.565 1.00 0.00 H
ATOM 1292 3HG2 VAL A 96 12.585 -25.088 4.067 1.00 0.00 H
ATOM 1293 N GLU A 97 16.762 -23.330 5.783 1.00 0.00 N
ATOM 1294 CA GLU A 97 17.867 -22.989 6.674 1.00 0.00 C
ATOM 1295 CB GLU A 97 18.678 -21.832 6.057 1.00 0.00 C
ATOM 1296 CG GLU A 97 20.014 -21.596 6.772 1.00 0.00 C
ATOM 1297 CD GLU A 97 20.757 -20.358 6.236 1.00 0.00 C
ATOM 1298 OE1 GLU A 97 21.952 -20.457 5.913 1.00 0.00 O
ATOM 1299 OE2 GLU A 97 20.142 -19.271 6.184 1.00 0.00 O1-
ATOM 1300 C GLU A 97 17.308 -22.644 8.060 1.00 0.00 C
ATOM 1301 O GLU A 97 16.277 -21.982 8.191 1.00 0.00 O
ATOM 1302 H GLU A 97 16.090 -22.588 5.650 1.00 0.00 H
ATOM 1303 HA GLU A 97 18.511 -23.859 6.804 1.00 0.00 H
ATOM 1304 1HB GLU A 97 18.894 -22.056 5.012 1.00 0.00 H
ATOM 1305 2HB GLU A 97 18.100 -20.910 6.118 1.00 0.00 H
ATOM 1306 1HG GLU A 97 19.835 -21.445 7.837 1.00 0.00 H
ATOM 1307 2HG GLU A 97 20.660 -22.463 6.632 1.00 0.00 H
ATOM 1308 N ARG A 98 17.997 -23.089 9.109 1.00 0.00 N
ATOM 1309 CA ARG A 98 17.638 -22.708 10.476 1.00 0.00 C
ATOM 1310 CB ARG A 98 18.297 -23.653 11.497 1.00 0.00 C
ATOM 1311 CG ARG A 98 17.763 -25.089 11.377 1.00 0.00 C
ATOM 1312 CD ARG A 98 18.320 -25.954 12.500 1.00 0.00 C
ATOM 1313 NE ARG A 98 17.869 -27.362 12.376 1.00 0.00 N
ATOM 1314 CZ ARG A 98 18.294 -28.368 13.117 1.00 0.00 C
ATOM 1315 NH1 ARG A 98 19.076 -28.204 14.131 1.00 0.00 N
ATOM 1316 NH2 ARG A 98 17.952 -29.584 12.822 1.00 0.00 N1+
ATOM 1317 C ARG A 98 17.980 -21.236 10.741 1.00 0.00 C
ATOM 1318 O ARG A 98 18.769 -20.630 10.016 1.00 0.00 O
ATOM 1319 H ARG A 98 18.787 -23.704 8.970 1.00 0.00 H
ATOM 1320 HA ARG A 98 16.556 -22.760 10.596 1.00 0.00 H
ATOM 1321 1HB ARG A 98 19.374 -23.675 11.330 1.00 0.00 H
ATOM 1322 2HB ARG A 98 18.094 -23.296 12.506 1.00 0.00 H
ATOM 1323 1HG ARG A 98 16.675 -25.079 11.442 1.00 0.00 H
ATOM 1324 2HG ARG A 98 18.065 -25.511 10.419 1.00 0.00 H
ATOM 1325 1HD ARG A 98 19.409 -25.937 12.466 1.00 0.00 H
ATOM 1326 2HD ARG A 98 17.980 -25.566 13.460 1.00 0.00 H
ATOM 1327 HE ARG A 98 17.180 -27.588 11.673 1.00 0.00 H
ATOM 1328 1HH1 ARG A 98 19.385 -27.276 14.382 1.00 0.00 H
ATOM 1329 2HH1 ARG A 98 19.376 -29.005 14.669 1.00 0.00 H
ATOM 1330 1HH2 ARG A 98 17.359 -29.759 12.023 1.00 0.00 H
ATOM 1331 2HH2 ARG A 98 18.281 -30.350 13.392 1.00 0.00 H
ATOM 1332 N ALA A 99 17.416 -20.656 11.791 1.00 0.00 N
ATOM 1333 CA ALA A 99 17.704 -19.271 12.172 1.00 0.00 C
ATOM 1334 CB ALA A 99 16.774 -18.870 13.320 1.00 0.00 C
ATOM 1335 C ALA A 99 19.191 -19.068 12.529 1.00 0.00 C
ATOM 1336 O ALA A 99 19.822 -18.142 12.028 1.00 0.00 O
ATOM 1337 H ALA A 99 16.761 -21.172 12.361 1.00 0.00 H
ATOM 1338 HA ALA A 99 17.537 -18.616 11.317 1.00 0.00 H
ATOM 1339 1HB ALA A 99 16.943 -19.529 14.172 1.00 0.00 H
ATOM 1340 2HB ALA A 99 16.979 -17.840 13.612 1.00 0.00 H
ATOM 1341 3HB ALA A 99 15.737 -18.955 12.996 1.00 0.00 H
ATOM 1342 N ASN A 100 19.756 -19.988 13.339 1.00 0.00 N
ATOM 1343 CA ASN A 100 21.145 -19.970 13.799 1.00 0.00 C
ATOM 1344 CB ASN A 100 21.172 -19.597 15.294 1.00 0.00 C
ATOM 1345 CG ASN A 100 20.675 -18.186 15.560 1.00 0.00 C
ATOM 1346 OD1 ASN A 100 20.985 -17.243 14.871 1.00 0.00 O
ATOM 1347 ND2 ASN A 100 19.888 -18.008 16.597 1.00 0.00 N
ATOM 1348 C ASN A 100 21.797 -21.340 13.539 1.00 0.00 C
ATOM 1349 O ASN A 100 21.919 -22.141 14.470 1.00 0.00 O
ATOM 1350 H ASN A 100 19.209 -20.767 13.677 1.00 0.00 H
ATOM 1351 HA ASN A 100 21.709 -19.233 13.226 1.00 0.00 H
ATOM 1352 1HB ASN A 100 20.536 -20.284 15.852 1.00 0.00 H
ATOM 1353 2HB ASN A 100 22.194 -19.664 15.668 1.00 0.00 H
ATOM 1354 1HD2 ASN A 100 19.536 -17.085 16.807 1.00 0.00 H
ATOM 1355 2HD2 ASN A 100 19.638 -18.795 17.178 1.00 0.00 H
ATOM 1356 N PRO A 101 22.167 -21.657 12.285 1.00 0.00 N
ATOM 1357 CD PRO A 101 22.088 -20.813 11.100 1.00 0.00 C
ATOM 1358 CG PRO A 101 22.921 -21.518 10.034 1.00 0.00 C
ATOM 1359 CB PRO A 101 22.859 -22.992 10.445 1.00 0.00 C
ATOM 1360 CA PRO A 101 22.800 -22.932 11.974 1.00 0.00 C
ATOM 1361 C PRO A 101 24.183 -23.024 12.634 1.00 0.00 C
ATOM 1362 O PRO A 101 24.971 -22.081 12.577 1.00 0.00 O
ATOM 1363 HA PRO A 101 22.118 -23.746 12.218 1.00 0.00 H
ATOM 1364 1HB PRO A 101 23.749 -23.508 10.085 1.00 0.00 H
ATOM 1365 2HB PRO A 101 21.972 -23.453 10.012 1.00 0.00 H
ATOM 1366 1HG PRO A 101 23.937 -21.122 10.045 1.00 0.00 H
ATOM 1367 2HG PRO A 101 22.476 -21.347 9.053 1.00 0.00 H
ATOM 1368 1HD PRO A 101 22.489 -19.826 11.329 1.00 0.00 H
ATOM 1369 2HD PRO A 101 21.048 -20.719 10.789 1.00 0.00 H
ATOM 1370 N ALA A 102 24.496 -24.158 13.244 1.00 0.00 N
ATOM 1371 CA ALA A 102 25.759 -24.371 13.950 1.00 0.00 C
ATOM 1372 CB ALA A 102 25.621 -25.648 14.797 1.00 0.00 C
ATOM 1373 C ALA A 102 26.965 -24.462 12.997 1.00 0.00 C
ATOM 1374 O ALA A 102 28.049 -23.980 13.307 1.00 0.00 O
ATOM 1375 H ALA A 102 23.846 -24.932 13.236 1.00 0.00 H
ATOM 1376 HA ALA A 102 25.965 -23.515 14.592 1.00 0.00 H
ATOM 1377 1HB ALA A 102 25.407 -26.495 14.145 1.00 0.00 H
ATOM 1378 2HB ALA A 102 26.551 -25.830 15.335 1.00 0.00 H
ATOM 1379 3HB ALA A 102 24.807 -25.525 15.511 1.00 0.00 H
ATOM 1380 N ASN A 103 26.782 -25.070 11.827 1.00 0.00 N
ATOM 1381 CA ASN A 103 27.829 -25.305 10.838 1.00 0.00 C
ATOM 1382 CB ASN A 103 27.708 -26.738 10.302 1.00 0.00 C
ATOM 1383 CG ASN A 103 27.881 -27.787 11.383 1.00 0.00 C
ATOM 1384 OD1 ASN A 103 28.730 -27.707 12.249 1.00 0.00 O
ATOM 1385 ND2 ASN A 103 27.086 -28.836 11.348 1.00 0.00 N
ATOM 1386 C ASN A 103 27.788 -24.233 9.740 1.00 0.00 C
ATOM 1387 O ASN A 103 27.301 -24.459 8.623 1.00 0.00 O
ATOM 1388 H ASN A 103 25.865 -25.407 11.571 1.00 0.00 H
ATOM 1389 HA ASN A 103 28.806 -25.171 11.303 1.00 0.00 H
ATOM 1390 1HB ASN A 103 26.723 -26.878 9.857 1.00 0.00 H
ATOM 1391 2HB ASN A 103 28.475 -26.910 9.546 1.00 0.00 H
ATOM 1392 1HD2 ASN A 103 27.173 -29.555 12.052 1.00 0.00 H
ATOM 1393 2HD2 ASN A 103 26.394 -28.917 10.617 1.00 0.00 H
ATOM 1394 N ASP A 104 28.327 -23.066 10.072 1.00 0.00 N
ATOM 1395 CA ASP A 104 28.505 -21.951 9.140 1.00 0.00 C
ATOM 1396 CB ASP A 104 28.007 -20.662 9.841 1.00 0.00 C
ATOM 1397 CG ASP A 104 27.995 -19.443 8.908 1.00 0.00 C
ATOM 1398 OD1 ASP A 104 27.730 -19.634 7.700 1.00 0.00 O
ATOM 1399 OD2 ASP A 104 28.247 -18.332 9.401 1.00 0.00 O1-
ATOM 1400 C ASP A 104 29.966 -21.916 8.646 1.00 0.00 C
ATOM 1401 O ASP A 104 30.475 -22.917 8.112 1.00 0.00 O
ATOM 1402 H ASP A 104 28.642 -22.907 11.018 1.00 0.00 H
ATOM 1403 HA ASP A 104 27.926 -22.137 8.236 1.00 0.00 H
ATOM 1404 1HB ASP A 104 26.990 -20.814 10.202 1.00 0.00 H
ATOM 1405 2HB ASP A 104 28.660 -20.430 10.682 1.00 0.00 H
ATOM 1406 N LEU A 105 30.691 -20.809 8.825 1.00 0.00 N
ATOM 1407 CA LEU A 105 32.125 -20.716 8.575 1.00 0.00 C
ATOM 1408 CB LEU A 105 32.517 -19.256 8.278 1.00 0.00 C
ATOM 1409 CG LEU A 105 31.838 -18.640 7.047 1.00 0.00 C
ATOM 1410 CD1 LEU A 105 32.295 -17.189 6.884 1.00 0.00 C
ATOM 1411 CD2 LEU A 105 32.184 -19.383 5.760 1.00 0.00 C
ATOM 1412 C LEU A 105 32.893 -21.294 9.773 1.00 0.00 C
ATOM 1413 O LEU A 105 33.094 -20.622 10.786 1.00 0.00 O
ATOM 1414 H LEU A 105 30.248 -19.963 9.155 1.00 0.00 H
ATOM 1415 HA LEU A 105 32.386 -21.337 7.718 1.00 0.00 H
ATOM 1416 1HB LEU A 105 32.251 -18.628 9.129 1.00 0.00 H
ATOM 1417 2HB LEU A 105 33.591 -19.196 8.105 1.00 0.00 H
ATOM 1418 HG LEU A 105 30.756 -18.667 7.176 1.00 0.00 H
ATOM 1419 1HD1 LEU A 105 33.377 -17.160 6.753 1.00 0.00 H
ATOM 1420 2HD1 LEU A 105 31.813 -16.751 6.009 1.00 0.00 H
ATOM 1421 3HD1 LEU A 105 32.021 -16.619 7.772 1.00 0.00 H
ATOM 1422 1HD2 LEU A 105 31.858 -20.420 5.840 1.00 0.00 H
ATOM 1423 2HD2 LEU A 105 31.679 -18.908 4.919 1.00 0.00 H
ATOM 1424 3HD2 LEU A 105 33.262 -19.352 5.601 1.00 0.00 H
ATOM 1425 N CYX A 106 33.353 -22.555 9.668 1.00 0.00 N
ATOM 1426 CA CYX A 106 34.126 -23.204 10.732 1.00 0.00 C
ATOM 1427 CB CYX A 106 34.368 -24.670 10.358 1.00 0.00 C
ATOM 1428 SG CYX A 106 35.200 -24.942 8.776 1.00 0.00 S
ATOM 1429 C CYX A 106 35.428 -22.465 11.045 1.00 0.00 C
ATOM 1430 O CYX A 106 35.776 -22.288 12.215 1.00 0.00 O
ATOM 1431 H CYX A 106 33.170 -23.091 8.832 1.00 0.00 H
ATOM 1432 HA CYX A 106 33.570 -23.153 11.668 1.00 0.00 H
ATOM 1433 1HB CYX A 106 34.991 -25.141 11.118 1.00 0.00 H
ATOM 1434 2HB CYX A 106 33.413 -25.192 10.297 1.00 0.00 H
ATOM 1435 N TYR A 107 36.132 -21.962 10.024 1.00 0.00 N
ATOM 1436 CA TYR A 107 37.173 -20.970 10.222 1.00 0.00 C
ATOM 1437 CB TYR A 107 38.286 -21.153 9.188 1.00 0.00 C
ATOM 1438 CG TYR A 107 39.542 -20.383 9.518 1.00 0.00 C
ATOM 1439 CD1 TYR A 107 39.603 -19.004 9.254 1.00 0.00 C
ATOM 1440 CE1 TYR A 107 40.711 -18.253 9.675 1.00 0.00 C
ATOM 1441 CZ TYR A 107 41.770 -18.890 10.360 1.00 0.00 C
ATOM 1442 OH TYR A 107 42.784 -18.133 10.858 1.00 0.00 O
ATOM 1443 CE2 TYR A 107 41.723 -20.283 10.601 1.00 0.00 C
ATOM 1444 CD2 TYR A 107 40.605 -21.026 10.179 1.00 0.00 C
ATOM 1445 C TYR A 107 36.523 -19.589 10.155 1.00 0.00 C
ATOM 1446 O TYR A 107 35.818 -19.305 9.186 1.00 0.00 O
ATOM 1447 H TYR A 107 35.946 -22.271 9.081 1.00 0.00 H
ATOM 1448 HA TYR A 107 37.595 -21.079 11.221 1.00 0.00 H
ATOM 1449 1HB TYR A 107 38.555 -22.207 9.126 1.00 0.00 H
ATOM 1450 2HB TYR A 107 37.938 -20.809 8.214 1.00 0.00 H
ATOM 1451 HD1 TYR A 107 38.787 -18.515 8.722 1.00 0.00 H
ATOM 1452 HD2 TYR A 107 40.563 -22.099 10.365 1.00 0.00 H
ATOM 1453 HE1 TYR A 107 40.753 -17.183 9.472 1.00 0.00 H
ATOM 1454 HE2 TYR A 107 42.551 -20.776 11.111 1.00 0.00 H
ATOM 1455 HH TYR A 107 42.673 -17.196 10.685 1.00 0.00 H
ATOM 1456 N PRO A 108 36.697 -18.737 11.178 1.00 0.00 N
ATOM 1457 CD PRO A 108 37.566 -18.900 12.341 1.00 0.00 C
ATOM 1458 CG PRO A 108 37.622 -17.522 12.989 1.00 0.00 C
ATOM 1459 CB PRO A 108 36.247 -16.942 12.668 1.00 0.00 C
ATOM 1460 CA PRO A 108 35.955 -17.489 11.269 1.00 0.00 C
ATOM 1461 C PRO A 108 36.334 -16.492 10.171 1.00 0.00 C
ATOM 1462 O PRO A 108 37.495 -16.387 9.777 1.00 0.00 O
ATOM 1463 HA PRO A 108 34.887 -17.704 11.316 1.00 0.00 H
ATOM 1464 1HB PRO A 108 36.298 -15.853 12.687 1.00 0.00 H
ATOM 1465 2HB PRO A 108 35.525 -17.284 13.410 1.00 0.00 H
ATOM 1466 1HG PRO A 108 38.438 -16.948 12.553 1.00 0.00 H
ATOM 1467 2HG PRO A 108 37.787 -17.631 14.061 1.00 0.00 H
ATOM 1468 1HD PRO A 108 38.551 -19.233 12.015 1.00 0.00 H
ATOM 1469 2HD PRO A 108 37.137 -19.642 13.015 1.00 0.00 H
ATOM 1470 N GLY A 109 35.374 -15.713 9.736 1.00 0.00 N
ATOM 1471 CA GLY A 109 35.527 -14.723 8.679 1.00 0.00 C
ATOM 1472 C GLY A 109 34.181 -14.239 8.155 1.00 0.00 C
ATOM 1473 O GLY A 109 33.222 -14.114 8.921 1.00 0.00 O
ATOM 1474 H GLY A 109 34.450 -15.776 10.139 1.00 0.00 H
ATOM 1475 1HA GLY A 109 36.073 -13.861 9.064 1.00 0.00 H
ATOM 1476 2HA GLY A 109 36.079 -15.160 7.848 1.00 0.00 H
ATOM 1477 N SER A 110 34.144 -14.005 6.849 1.00 0.00 N
ATOM 1478 CA SER A 110 32.928 -13.556 6.167 1.00 0.00 C
ATOM 1479 CB SER A 110 32.907 -12.018 6.094 1.00 0.00 C
ATOM 1480 OG SER A 110 33.924 -11.528 5.244 1.00 0.00 O
ATOM 1481 C SER A 110 32.804 -14.177 4.775 1.00 0.00 C
ATOM 1482 O SER A 110 33.782 -14.624 4.183 1.00 0.00 O
ATOM 1483 H SER A 110 34.975 -14.135 6.288 1.00 0.00 H
ATOM 1484 HA SER A 110 32.054 -13.902 6.717 1.00 0.00 H
ATOM 1485 1HB SER A 110 31.944 -11.685 5.709 1.00 0.00 H
ATOM 1486 2HB SER A 110 33.062 -11.605 7.091 1.00 0.00 H
ATOM 1487 HG SER A 110 33.885 -10.569 5.219 1.00 0.00 H
ATOM 1488 N LEU A 111 31.585 -14.188 4.245 1.00 0.00 N
ATOM 1489 CA LEU A 111 31.311 -14.391 2.825 1.00 0.00 C
ATOM 1490 CB LEU A 111 30.347 -15.574 2.650 1.00 0.00 C
ATOM 1491 CG LEU A 111 29.918 -15.843 1.196 1.00 0.00 C
ATOM 1492 CD1 LEU A 111 31.093 -16.029 0.235 1.00 0.00 C
ATOM 1493 CD2 LEU A 111 29.090 -17.127 1.147 1.00 0.00 C
ATOM 1494 C LEU A 111 30.777 -13.064 2.271 1.00 0.00 C
ATOM 1495 O LEU A 111 29.707 -12.619 2.677 1.00 0.00 O
ATOM 1496 H LEU A 111 30.777 -14.051 4.835 1.00 0.00 H
ATOM 1497 HA LEU A 111 32.244 -14.604 2.302 1.00 0.00 H
ATOM 1498 1HB LEU A 111 30.821 -16.487 3.013 1.00 0.00 H
ATOM 1499 2HB LEU A 111 29.436 -15.388 3.218 1.00 0.00 H
ATOM 1500 HG LEU A 111 29.328 -15.003 0.829 1.00 0.00 H
ATOM 1501 1HD1 LEU A 111 31.696 -16.877 0.558 1.00 0.00 H
ATOM 1502 2HD1 LEU A 111 30.715 -16.214 -0.770 1.00 0.00 H
ATOM 1503 3HD1 LEU A 111 31.706 -15.128 0.231 1.00 0.00 H
ATOM 1504 1HD2 LEU A 111 28.206 -17.014 1.774 1.00 0.00 H
ATOM 1505 2HD2 LEU A 111 28.783 -17.323 0.119 1.00 0.00 H
ATOM 1506 3HD2 LEU A 111 29.690 -17.961 1.512 1.00 0.00 H
ATOM 1507 N ASN A 112 31.545 -12.413 1.404 1.00 0.00 N
ATOM 1508 CA ASN A 112 31.214 -11.103 0.866 1.00 0.00 C
ATOM 1509 CB ASN A 112 32.420 -10.562 0.094 1.00 0.00 C
ATOM 1510 CG ASN A 112 32.288 -9.078 -0.182 1.00 0.00 C
ATOM 1511 OD1 ASN A 112 32.526 -8.264 0.686 1.00 0.00 O
ATOM 1512 ND2 ASN A 112 31.881 -8.693 -1.364 1.00 0.00 N
ATOM 1513 C ASN A 112 29.942 -11.151 0.004 1.00 0.00 C
ATOM 1514 O ASN A 112 29.751 -12.120 -0.724 1.00 0.00 O
ATOM 1515 H ASN A 112 32.409 -12.827 1.085 1.00 0.00 H
ATOM 1516 HA ASN A 112 30.967 -10.426 1.684 1.00 0.00 H
ATOM 1517 1HB ASN A 112 33.327 -10.723 0.677 1.00 0.00 H
ATOM 1518 2HB ASN A 112 32.504 -11.082 -0.860 1.00 0.00 H
ATOM 1519 1HD2 ASN A 112 31.787 -7.708 -1.567 1.00 0.00 H
ATOM 1520 2HD2 ASN A 112 31.663 -9.383 -2.069 1.00 0.00 H
ATOM 1521 N ASP A 113 29.103 -10.120 0.085 1.00 0.00 N
ATOM 1522 CA ASP A 113 27.808 -10.056 -0.607 1.00 0.00 C
ATOM 1523 CB ASP A 113 28.005 -9.705 -2.094 1.00 0.00 C
ATOM 1524 CG ASP A 113 28.765 -8.392 -2.307 1.00 0.00 C
ATOM 1525 OD1 ASP A 113 28.362 -7.372 -1.704 1.00 0.00 O
ATOM 1526 OD2 ASP A 113 29.743 -8.405 -3.075 1.00 0.00 O1-
ATOM 1527 C ASP A 113 26.943 -11.312 -0.372 1.00 0.00 C
ATOM 1528 O ASP A 113 26.323 -11.852 -1.291 1.00 0.00 O
ATOM 1529 H ASP A 113 29.342 -9.317 0.649 1.00 0.00 H
ATOM 1530 HA ASP A 113 27.185 -9.291 -0.143 1.00 0.00 H
ATOM 1531 1HB ASP A 113 28.572 -10.497 -2.583 1.00 0.00 H
ATOM 1532 2HB ASP A 113 27.032 -9.604 -2.576 1.00 0.00 H
ATOM 1533 N TYR A 114 26.934 -11.819 0.871 1.00 0.00 N
ATOM 1534 CA TYR A 114 26.270 -13.086 1.208 1.00 0.00 C
ATOM 1535 CB TYR A 114 26.580 -13.450 2.663 1.00 0.00 C
ATOM 1536 CG TYR A 114 26.038 -14.786 3.126 1.00 0.00 C
ATOM 1537 CD1 TYR A 114 25.526 -14.931 4.434 1.00 0.00 C
ATOM 1538 CE1 TYR A 114 25.085 -16.176 4.896 1.00 0.00 C
ATOM 1539 CZ TYR A 114 25.138 -17.293 4.047 1.00 0.00 C
ATOM 1540 OH TYR A 114 24.719 -18.517 4.499 1.00 0.00 O
ATOM 1541 CE2 TYR A 114 25.620 -17.172 2.737 1.00 0.00 C
ATOM 1542 CD2 TYR A 114 26.077 -15.923 2.287 1.00 0.00 C
ATOM 1543 C TYR A 114 24.764 -13.034 0.979 1.00 0.00 C
ATOM 1544 O TYR A 114 24.184 -13.958 0.409 1.00 0.00 O
ATOM 1545 H TYR A 114 27.397 -11.326 1.621 1.00 0.00 H
ATOM 1546 HA TYR A 114 26.636 -13.874 0.549 1.00 0.00 H
ATOM 1547 1HB TYR A 114 27.660 -13.489 2.806 1.00 0.00 H
ATOM 1548 2HB TYR A 114 26.153 -12.698 3.325 1.00 0.00 H
ATOM 1549 HD1 TYR A 114 25.470 -14.067 5.096 1.00 0.00 H
ATOM 1550 HD2 TYR A 114 26.466 -15.838 1.272 1.00 0.00 H
ATOM 1551 HE1 TYR A 114 24.701 -16.276 5.911 1.00 0.00 H
ATOM 1552 HE2 TYR A 114 25.639 -18.042 2.081 1.00 0.00 H
ATOM 1553 HH TYR A 114 24.411 -18.496 5.408 1.00 0.00 H
ATOM 1554 N GLU A 115 24.123 -11.946 1.376 1.00 0.00 N
ATOM 1555 CA GLU A 115 22.681 -11.756 1.239 1.00 0.00 C
ATOM 1556 CB GLU A 115 22.231 -10.530 2.041 1.00 0.00 C
ATOM 1557 CG GLU A 115 22.498 -10.618 3.564 1.00 0.00 C
ATOM 1558 CD GLU A 115 23.957 -10.410 4.001 1.00 0.00 C
ATOM 1559 OE1 GLU A 115 24.276 -10.765 5.154 1.00 0.00 O
ATOM 1560 OE2 GLU A 115 24.765 -9.923 3.185 1.00 0.00 O1-
ATOM 1561 C GLU A 115 22.269 -11.646 -0.242 1.00 0.00 C
ATOM 1562 O GLU A 115 21.224 -12.168 -0.627 1.00 0.00 O
ATOM 1563 H GLU A 115 24.635 -11.187 1.802 1.00 0.00 H
ATOM 1564 HA GLU A 115 22.160 -12.638 1.613 1.00 0.00 H
ATOM 1565 1HB GLU A 115 22.758 -9.647 1.681 1.00 0.00 H
ATOM 1566 2HB GLU A 115 21.158 -10.388 1.918 1.00 0.00 H
ATOM 1567 1HG GLU A 115 21.913 -9.856 4.080 1.00 0.00 H
ATOM 1568 2HG GLU A 115 22.209 -11.604 3.928 1.00 0.00 H
ATOM 1569 N GLU A 116 23.117 -11.063 -1.101 1.00 0.00 N
ATOM 1570 CA GLU A 116 22.904 -11.066 -2.559 1.00 0.00 C
ATOM 1571 CB GLU A 116 23.887 -10.113 -3.262 1.00 0.00 C
ATOM 1572 CG GLU A 116 23.565 -8.629 -3.046 1.00 0.00 C
ATOM 1573 CD GLU A 116 22.196 -8.204 -3.607 1.00 0.00 C
ATOM 1574 OE1 GLU A 116 21.527 -7.370 -2.965 1.00 0.00 O
ATOM 1575 OE2 GLU A 116 21.788 -8.728 -4.670 1.00 0.00 O1-
ATOM 1576 C GLU A 116 23.031 -12.477 -3.155 1.00 0.00 C
ATOM 1577 O GLU A 116 22.224 -12.866 -3.998 1.00 0.00 O
ATOM 1578 H GLU A 116 23.943 -10.595 -0.757 1.00 0.00 H
ATOM 1579 HA GLU A 116 21.887 -10.743 -2.779 1.00 0.00 H
ATOM 1580 1HB GLU A 116 24.895 -10.285 -2.883 1.00 0.00 H
ATOM 1581 2HB GLU A 116 23.868 -10.297 -4.336 1.00 0.00 H
ATOM 1582 1HG GLU A 116 23.561 -8.409 -1.979 1.00 0.00 H
ATOM 1583 2HG GLU A 116 24.321 -8.018 -3.540 1.00 0.00 H
ATOM 1584 N LEU A 117 24.006 -13.276 -2.686 1.00 0.00 N
ATOM 1585 CA LEU A 117 24.134 -14.678 -3.096 1.00 0.00 C
ATOM 1586 CB LEU A 117 25.420 -15.252 -2.482 1.00 0.00 C
ATOM 1587 CG LEU A 117 25.652 -16.751 -2.767 1.00 0.00 C
ATOM 1588 CD1 LEU A 117 25.718 -17.071 -4.254 1.00 0.00 C
ATOM 1589 CD2 LEU A 117 26.964 -17.186 -2.124 1.00 0.00 C
ATOM 1590 C LEU A 117 22.892 -15.491 -2.692 1.00 0.00 C
ATOM 1591 O LEU A 117 22.360 -16.244 -3.504 1.00 0.00 O
ATOM 1592 H LEU A 117 24.682 -12.915 -2.028 1.00 0.00 H
ATOM 1593 HA LEU A 117 24.184 -14.736 -4.183 1.00 0.00 H
ATOM 1594 1HB LEU A 117 26.283 -14.717 -2.878 1.00 0.00 H
ATOM 1595 2HB LEU A 117 25.389 -15.137 -1.398 1.00 0.00 H
ATOM 1596 HG LEU A 117 24.836 -17.333 -2.339 1.00 0.00 H
ATOM 1597 1HD1 LEU A 117 26.539 -16.517 -4.710 1.00 0.00 H
ATOM 1598 2HD1 LEU A 117 25.883 -18.140 -4.389 1.00 0.00 H
ATOM 1599 3HD1 LEU A 117 24.779 -16.786 -4.729 1.00 0.00 H
ATOM 1600 1HD2 LEU A 117 26.913 -17.022 -1.048 1.00 0.00 H
ATOM 1601 2HD2 LEU A 117 27.133 -18.244 -2.323 1.00 0.00 H
ATOM 1602 3HD2 LEU A 117 27.785 -16.603 -2.542 1.00 0.00 H
ATOM 1603 N LYS A 118 22.402 -15.315 -1.470 1.00 0.00 N
ATOM 1604 CA LYS A 118 21.168 -15.966 -1.003 1.00 0.00 C
ATOM 1605 CB LYS A 118 20.972 -15.715 0.500 1.00 0.00 C
ATOM 1606 CG LYS A 118 22.056 -16.431 1.327 1.00 0.00 C
ATOM 1607 CD LYS A 118 21.891 -16.225 2.825 1.00 0.00 C
ATOM 1608 CE LYS A 118 20.797 -17.152 3.375 1.00 0.00 C
ATOM 1609 NZ LYS A 118 20.834 -17.207 4.851 1.00 0.00 N1+
ATOM 1610 C LYS A 118 19.951 -15.500 -1.813 1.00 0.00 C
ATOM 1611 O LYS A 118 19.106 -16.318 -2.155 1.00 0.00 O
ATOM 1612 H LYS A 118 22.879 -14.712 -0.816 1.00 0.00 H
ATOM 1613 HA LYS A 118 21.235 -17.040 -1.179 1.00 0.00 H
ATOM 1614 1HB LYS A 118 21.030 -14.645 0.700 1.00 0.00 H
ATOM 1615 2HB LYS A 118 19.995 -16.089 0.807 1.00 0.00 H
ATOM 1616 1HG LYS A 118 22.013 -17.502 1.133 1.00 0.00 H
ATOM 1617 2HG LYS A 118 23.039 -16.050 1.047 1.00 0.00 H
ATOM 1618 1HD LYS A 118 22.831 -16.447 3.329 1.00 0.00 H
ATOM 1619 2HD LYS A 118 21.610 -15.190 3.021 1.00 0.00 H
ATOM 1620 1HE LYS A 118 19.819 -16.783 3.067 1.00 0.00 H
ATOM 1621 2HE LYS A 118 20.945 -18.159 2.987 1.00 0.00 H
ATOM 1622 1HZ LYS A 118 20.690 -16.280 5.226 1.00 0.00 H
ATOM 1623 2HZ LYS A 118 20.106 -17.822 5.184 1.00 0.00 H
ATOM 1624 3HZ LYS A 118 21.733 -17.555 5.152 1.00 0.00 H
ATOM 1625 N HIS A 119 19.908 -14.231 -2.193 1.00 0.00 N
ATOM 1626 CA HIS A 119 18.857 -13.726 -3.073 1.00 0.00 C
ATOM 1627 CB HIS A 119 18.930 -12.201 -3.164 1.00 0.00 C
ATOM 1628 CG HIS A 119 17.705 -11.627 -3.805 1.00 0.00 C
ATOM 1629 ND1 HIS A 119 16.479 -11.449 -3.193 1.00 0.00 N
ATOM 1630 CE1 HIS A 119 15.630 -10.947 -4.090 1.00 0.00 C
ATOM 1631 NE2 HIS A 119 16.243 -10.794 -5.274 1.00 0.00 N
ATOM 1632 CD2 HIS A 119 17.554 -11.218 -5.114 1.00 0.00 C
ATOM 1633 C HIS A 119 18.909 -14.383 -4.455 1.00 0.00 C
ATOM 1634 O HIS A 119 17.876 -14.783 -4.983 1.00 0.00 O
ATOM 1635 H HIS A 119 20.615 -13.584 -1.874 1.00 0.00 H
ATOM 1636 HA HIS A 119 17.883 -14.012 -2.677 1.00 0.00 H
ATOM 1637 1HB HIS A 119 19.023 -11.780 -2.163 1.00 0.00 H
ATOM 1638 2HB HIS A 119 19.796 -11.913 -3.761 1.00 0.00 H
ATOM 1639 HD1 HIS A 119 16.260 -11.662 -2.230 1.00 0.00 H
ATOM 1640 HD2 HIS A 119 18.226 -11.175 -5.971 1.00 0.00 H
ATOM 1641 HE1 HIS A 119 14.602 -10.725 -3.804 1.00 0.00 H
ATOM 1642 N MET A 120 20.112 -14.583 -5.037 1.00 0.00 N
ATOM 1643 CA MET A 120 20.257 -15.321 -6.295 1.00 0.00 C
ATOM 1644 CB MET A 120 21.703 -15.271 -6.796 1.00 0.00 C
ATOM 1645 CG MET A 120 22.079 -13.892 -7.334 1.00 0.00 C
ATOM 1646 SD MET A 120 23.696 -13.892 -8.149 1.00 0.00 S
ATOM 1647 CE MET A 120 23.945 -12.118 -8.297 1.00 0.00 C
ATOM 1648 C MET A 120 19.795 -16.780 -6.169 1.00 0.00 C
ATOM 1649 O MET A 120 19.151 -17.295 -7.083 1.00 0.00 O
ATOM 1650 H MET A 120 20.949 -14.218 -4.605 1.00 0.00 H
ATOM 1651 HA MET A 120 19.609 -14.880 -7.053 1.00 0.00 H
ATOM 1652 1HB MET A 120 22.381 -15.511 -5.976 1.00 0.00 H
ATOM 1653 2HB MET A 120 21.835 -15.996 -7.600 1.00 0.00 H
ATOM 1654 1HG MET A 120 21.334 -13.570 -8.062 1.00 0.00 H
ATOM 1655 2HG MET A 120 22.115 -13.178 -6.512 1.00 0.00 H
ATOM 1656 1HE MET A 120 23.943 -11.667 -7.305 1.00 0.00 H
ATOM 1657 2HE MET A 120 24.902 -11.924 -8.781 1.00 0.00 H
ATOM 1658 3HE MET A 120 23.142 -11.686 -8.894 1.00 0.00 H
ATOM 1659 N LEU A 121 20.058 -17.448 -5.034 1.00 0.00 N
ATOM 1660 CA LEU A 121 19.585 -18.812 -4.774 1.00 0.00 C
ATOM 1661 CB LEU A 121 20.122 -19.311 -3.420 1.00 0.00 C
ATOM 1662 CG LEU A 121 21.591 -19.752 -3.452 1.00 0.00 C
ATOM 1663 CD1 LEU A 121 22.078 -19.981 -2.016 1.00 0.00 C
ATOM 1664 CD2 LEU A 121 21.761 -21.070 -4.207 1.00 0.00 C
ATOM 1665 C LEU A 121 18.056 -18.941 -4.808 1.00 0.00 C
ATOM 1666 O LEU A 121 17.555 -20.000 -5.170 1.00 0.00 O
ATOM 1667 H LEU A 121 20.607 -17.011 -4.307 1.00 0.00 H
ATOM 1668 HA LEU A 121 19.936 -19.476 -5.564 1.00 0.00 H
ATOM 1669 1HB LEU A 121 20.044 -18.513 -2.682 1.00 0.00 H
ATOM 1670 2HB LEU A 121 19.537 -20.169 -3.090 1.00 0.00 H
ATOM 1671 HG LEU A 121 22.194 -18.976 -3.924 1.00 0.00 H
ATOM 1672 1HD1 LEU A 121 21.472 -20.756 -1.545 1.00 0.00 H
ATOM 1673 2HD1 LEU A 121 23.121 -20.295 -2.031 1.00 0.00 H
ATOM 1674 3HD1 LEU A 121 21.986 -19.055 -1.448 1.00 0.00 H
ATOM 1675 1HD2 LEU A 121 21.414 -20.949 -5.233 1.00 0.00 H
ATOM 1676 2HD2 LEU A 121 22.813 -21.354 -4.210 1.00 0.00 H
ATOM 1677 3HD2 LEU A 121 21.177 -21.848 -3.715 1.00 0.00 H
ATOM 1678 N SER A 122 17.314 -17.880 -4.526 1.00 0.00 N
ATOM 1679 CA SER A 122 15.847 -17.884 -4.649 1.00 0.00 C
ATOM 1680 CB SER A 122 15.256 -16.600 -4.054 1.00 0.00 C
ATOM 1681 OG SER A 122 15.404 -15.491 -4.925 1.00 0.00 O
ATOM 1682 C SER A 122 15.335 -18.077 -6.094 1.00 0.00 C
ATOM 1683 O SER A 122 14.149 -18.295 -6.305 1.00 0.00 O
ATOM 1684 H SER A 122 17.753 -17.026 -4.213 1.00 0.00 H
ATOM 1685 HA SER A 122 15.440 -18.743 -4.114 1.00 0.00 H
ATOM 1686 1HB SER A 122 14.192 -16.743 -3.865 1.00 0.00 H
ATOM 1687 2HB SER A 122 15.762 -16.366 -3.118 1.00 0.00 H
ATOM 1688 HG SER A 122 15.023 -14.711 -4.517 1.00 0.00 H
ATOM 1689 N ARG A 123 16.239 -18.026 -7.079 1.00 0.00 N
ATOM 1690 CA ARG A 123 15.959 -18.241 -8.511 1.00 0.00 C
ATOM 1691 CB ARG A 123 16.422 -17.003 -9.299 1.00 0.00 C
ATOM 1692 CG ARG A 123 15.740 -15.682 -8.890 1.00 0.00 C
ATOM 1693 CD ARG A 123 14.354 -15.552 -9.485 1.00 0.00 C
ATOM 1694 NE ARG A 123 13.835 -14.184 -9.275 1.00 0.00 N
ATOM 1695 CZ ARG A 123 12.857 -13.593 -9.960 1.00 0.00 C
ATOM 1696 NH1 ARG A 123 12.244 -14.198 -10.942 1.00 0.00 N
ATOM 1697 NH2 ARG A 123 12.487 -12.387 -9.652 1.00 0.00 N1+
ATOM 1698 C ARG A 123 16.617 -19.507 -9.072 1.00 0.00 C
ATOM 1699 O ARG A 123 16.655 -19.686 -10.293 1.00 0.00 O
ATOM 1700 H ARG A 123 17.207 -17.827 -6.868 1.00 0.00 H
ATOM 1701 HA ARG A 123 14.888 -18.389 -8.654 1.00 0.00 H
ATOM 1702 1HB ARG A 123 17.493 -16.860 -9.156 1.00 0.00 H
ATOM 1703 2HB ARG A 123 16.214 -17.148 -10.359 1.00 0.00 H
ATOM 1704 1HG ARG A 123 15.650 -15.639 -7.805 1.00 0.00 H
ATOM 1705 2HG ARG A 123 16.340 -14.840 -9.238 1.00 0.00 H
ATOM 1706 1HD ARG A 123 14.397 -15.757 -10.555 1.00 0.00 H
ATOM 1707 2HD ARG A 123 13.684 -16.266 -9.005 1.00 0.00 H
ATOM 1708 HE ARG A 123 14.245 -13.620 -8.544 1.00 0.00 H
ATOM 1709 1HH1 ARG A 123 12.510 -15.139 -11.197 1.00 0.00 H
ATOM 1710 2HH1 ARG A 123 11.506 -13.723 -11.443 1.00 0.00 H
ATOM 1711 1HH2 ARG A 123 12.942 -11.902 -8.892 1.00 0.00 H
ATOM 1712 2HH2 ARG A 123 11.746 -11.941 -10.173 1.00 0.00 H
ATOM 1713 N ILE A 124 17.198 -20.371 -8.215 1.00 0.00 N
ATOM 1714 CA ILE A 124 17.949 -21.557 -8.613 1.00 0.00 C
ATOM 1715 CB ILE A 124 19.452 -21.392 -8.267 1.00 0.00 C
ATOM 1716 CG2 ILE A 124 20.236 -22.679 -8.602 1.00 0.00 C
ATOM 1717 CG1 ILE A 124 20.062 -20.190 -9.029 1.00 0.00 C
ATOM 1718 CD1 ILE A 124 21.475 -19.796 -8.582 1.00 0.00 C
ATOM 1719 C ILE A 124 17.328 -22.791 -7.941 1.00 0.00 C
ATOM 1720 O ILE A 124 17.045 -22.777 -6.749 1.00 0.00 O
ATOM 1721 H ILE A 124 17.128 -20.219 -7.219 1.00 0.00 H
ATOM 1722 HA ILE A 124 17.850 -21.707 -9.688 1.00 0.00 H
ATOM 1723 HB ILE A 124 19.559 -21.183 -7.203 1.00 0.00 H
ATOM 1724 1HG1 ILE A 124 20.123 -20.426 -10.091 1.00 0.00 H
ATOM 1725 2HG1 ILE A 124 19.431 -19.312 -8.887 1.00 0.00 H
ATOM 1726 1HG2 ILE A 124 20.143 -22.895 -9.666 1.00 0.00 H
ATOM 1727 2HG2 ILE A 124 21.287 -22.540 -8.351 1.00 0.00 H
ATOM 1728 3HG2 ILE A 124 19.832 -23.512 -8.026 1.00 0.00 H
ATOM 1729 1HD1 ILE A 124 22.151 -20.638 -8.730 1.00 0.00 H
ATOM 1730 2HD1 ILE A 124 21.819 -18.946 -9.171 1.00 0.00 H
ATOM 1731 3HD1 ILE A 124 21.460 -19.524 -7.526 1.00 0.00 H
ATOM 1732 N ASN A 125 17.168 -23.870 -8.710 1.00 0.00 N
ATOM 1733 CA ASN A 125 16.636 -25.147 -8.220 1.00 0.00 C
ATOM 1734 CB ASN A 125 15.363 -25.499 -9.000 1.00 0.00 C
ATOM 1735 CG ASN A 125 14.254 -24.491 -8.822 1.00 0.00 C
ATOM 1736 OD1 ASN A 125 14.046 -23.638 -9.660 1.00 0.00 O
ATOM 1737 ND2 ASN A 125 13.510 -24.558 -7.743 1.00 0.00 N
ATOM 1738 C ASN A 125 17.647 -26.297 -8.299 1.00 0.00 C
ATOM 1739 O ASN A 125 17.405 -27.349 -7.715 1.00 0.00 O
ATOM 1740 H ASN A 125 17.418 -23.834 -9.688 1.00 0.00 H
ATOM 1741 HA ASN A 125 16.401 -25.061 -7.159 1.00 0.00 H
ATOM 1742 1HB ASN A 125 15.591 -25.550 -10.065 1.00 0.00 H
ATOM 1743 2HB ASN A 125 14.985 -26.465 -8.664 1.00 0.00 H
ATOM 1744 1HD2 ASN A 125 12.763 -23.892 -7.606 1.00 0.00 H
ATOM 1745 2HD2 ASN A 125 13.688 -25.275 -7.055 1.00 0.00 H
ATOM 1746 N HIS A 126 18.770 -26.133 -9.005 1.00 0.00 N
ATOM 1747 CA HIS A 126 19.752 -27.211 -9.116 1.00 0.00 C
ATOM 1748 CB HIS A 126 19.280 -28.222 -10.171 1.00 0.00 C
ATOM 1749 CG HIS A 126 19.919 -29.589 -10.119 1.00 0.00 C
ATOM 1750 ND1 HIS A 126 19.723 -30.574 -11.079 1.00 0.00 N
ATOM 1751 CE1 HIS A 126 20.400 -31.660 -10.711 1.00 0.00 C
ATOM 1752 NE2 HIS A 126 21.013 -31.442 -9.544 1.00 0.00 N
ATOM 1753 CD2 HIS A 126 20.719 -30.136 -9.150 1.00 0.00 C
ATOM 1754 C HIS A 126 21.151 -26.684 -9.428 1.00 0.00 C
ATOM 1755 O HIS A 126 21.340 -25.886 -10.351 1.00 0.00 O
ATOM 1756 H HIS A 126 18.949 -25.255 -9.471 1.00 0.00 H
ATOM 1757 HA HIS A 126 19.854 -27.711 -8.152 1.00 0.00 H
ATOM 1758 1HB HIS A 126 18.208 -28.387 -10.062 1.00 0.00 H
ATOM 1759 2HB HIS A 126 19.488 -27.831 -11.167 1.00 0.00 H
ATOM 1760 HD1 HIS A 126 19.162 -30.485 -11.915 1.00 0.00 H
ATOM 1761 HD2 HIS A 126 21.127 -29.761 -8.212 1.00 0.00 H
ATOM 1762 HE1 HIS A 126 20.390 -32.548 -11.343 1.00 0.00 H
ATOM 1763 N PHE A 127 22.146 -27.191 -8.694 1.00 0.00 N
ATOM 1764 CA PHE A 127 23.566 -27.058 -8.988 1.00 0.00 C
ATOM 1765 CB PHE A 127 24.309 -26.517 -7.758 1.00 0.00 C
ATOM 1766 CG PHE A 127 24.132 -25.050 -7.462 1.00 0.00 C
ATOM 1767 CD1 PHE A 127 24.288 -24.088 -8.480 1.00 0.00 C
ATOM 1768 CE1 PHE A 127 24.202 -22.719 -8.172 1.00 0.00 C
ATOM 1769 CZ PHE A 127 23.970 -22.307 -6.857 1.00 0.00 C
ATOM 1770 CE2 PHE A 127 23.824 -23.256 -5.835 1.00 0.00 C
ATOM 1771 CD2 PHE A 127 23.910 -24.624 -6.145 1.00 0.00 C
ATOM 1772 C PHE A 127 24.161 -28.405 -9.384 1.00 0.00 C
ATOM 1773 O PHE A 127 23.872 -29.438 -8.781 1.00 0.00 O
ATOM 1774 H PHE A 127 21.939 -27.717 -7.857 1.00 0.00 H
ATOM 1775 HA PHE A 127 23.702 -26.369 -9.822 1.00 0.00 H
ATOM 1776 1HB PHE A 127 23.969 -27.045 -6.867 1.00 0.00 H
ATOM 1777 2HB PHE A 127 25.381 -26.669 -7.884 1.00 0.00 H
ATOM 1778 HD1 PHE A 127 24.475 -24.406 -9.506 1.00 0.00 H
ATOM 1779 HD2 PHE A 127 23.802 -25.357 -5.346 1.00 0.00 H
ATOM 1780 HE1 PHE A 127 24.318 -21.975 -8.960 1.00 0.00 H
ATOM 1781 HE2 PHE A 127 23.645 -22.931 -4.810 1.00 0.00 H
ATOM 1782 HZ PHE A 127 23.901 -21.245 -6.623 1.00 0.00 H
ATOM 1783 N GLU A 128 25.094 -28.382 -10.350 1.00 0.00 N
ATOM 1784 CA GLU A 128 26.018 -29.480 -10.586 1.00 0.00 C
ATOM 1785 CB GLU A 128 25.950 -29.919 -12.049 1.00 0.00 C
ATOM 1786 CG GLU A 128 26.771 -31.195 -12.317 1.00 0.00 C
ATOM 1787 CD GLU A 128 26.959 -31.442 -13.822 1.00 0.00 C
ATOM 1788 OE1 GLU A 128 28.070 -31.862 -14.220 1.00 0.00 O
ATOM 1789 OE2 GLU A 128 26.053 -31.119 -14.619 1.00 0.00 O1-
ATOM 1790 C GLU A 128 27.425 -29.029 -10.188 1.00 0.00 C
ATOM 1791 O GLU A 128 27.995 -28.124 -10.799 1.00 0.00 O
ATOM 1792 H GLU A 128 25.177 -27.577 -10.953 1.00 0.00 H
ATOM 1793 HA GLU A 128 25.753 -30.323 -9.947 1.00 0.00 H
ATOM 1794 1HB GLU A 128 24.913 -30.123 -12.320 1.00 0.00 H
ATOM 1795 2HB GLU A 128 26.342 -29.126 -12.686 1.00 0.00 H
ATOM 1796 1HG GLU A 128 27.755 -31.097 -11.860 1.00 0.00 H
ATOM 1797 2HG GLU A 128 26.256 -32.056 -11.890 1.00 0.00 H
ATOM 1798 N LYS A 129 28.014 -29.662 -9.160 1.00 0.00 N
ATOM 1799 CA LYS A 129 29.371 -29.345 -8.718 1.00 0.00 C
ATOM 1800 CB LYS A 129 29.569 -29.768 -7.253 1.00 0.00 C
ATOM 1801 CG LYS A 129 30.835 -29.117 -6.669 1.00 0.00 C
ATOM 1802 CD LYS A 129 30.963 -29.333 -5.157 1.00 0.00 C
ATOM 1803 CE LYS A 129 31.432 -30.741 -4.807 1.00 0.00 C
ATOM 1804 NZ LYS A 129 31.669 -30.856 -3.350 1.00 0.00 N1+
ATOM 1805 C LYS A 129 30.400 -29.957 -9.658 1.00 0.00 C
ATOM 1806 O LYS A 129 30.395 -31.158 -9.890 1.00 0.00 O
ATOM 1807 H LYS A 129 27.517 -30.386 -8.661 1.00 0.00 H
ATOM 1808 HA LYS A 129 29.540 -28.271 -8.803 1.00 0.00 H
ATOM 1809 1HB LYS A 129 28.707 -29.456 -6.664 1.00 0.00 H
ATOM 1810 2HB LYS A 129 29.673 -30.852 -7.199 1.00 0.00 H
ATOM 1811 1HG LYS A 129 31.717 -29.545 -7.144 1.00 0.00 H
ATOM 1812 2HG LYS A 129 30.809 -28.043 -6.852 1.00 0.00 H
ATOM 1813 1HD LYS A 129 31.686 -28.627 -4.749 1.00 0.00 H
ATOM 1814 2HD LYS A 129 29.994 -29.175 -4.684 1.00 0.00 H
ATOM 1815 1HE LYS A 129 30.670 -31.462 -5.102 1.00 0.00 H
ATOM 1816 2HE LYS A 129 32.360 -30.958 -5.336 1.00 0.00 H
ATOM 1817 1HZ LYS A 129 30.811 -30.661 -2.853 1.00 0.00 H
ATOM 1818 2HZ LYS A 129 31.978 -31.793 -3.132 1.00 0.00 H
ATOM 1819 3HZ LYS A 129 32.378 -30.193 -3.071 1.00 0.00 H
ATOM 1820 N ILE A 130 31.341 -29.136 -10.147 1.00 0.00 N
ATOM 1821 CA ILE A 130 32.437 -29.544 -11.023 1.00 0.00 C
ATOM 1822 CB ILE A 130 32.236 -29.032 -12.471 1.00 0.00 C
ATOM 1823 CG2 ILE A 130 30.958 -29.647 -13.063 1.00 0.00 C
ATOM 1824 CG1 ILE A 130 32.215 -27.490 -12.568 1.00 0.00 C
ATOM 1825 CD1 ILE A 130 32.303 -26.972 -14.011 1.00 0.00 C
ATOM 1826 C ILE A 130 33.780 -29.090 -10.452 1.00 0.00 C
ATOM 1827 O ILE A 130 33.877 -28.051 -9.803 1.00 0.00 O
ATOM 1828 H ILE A 130 31.324 -28.153 -9.915 1.00 0.00 H
ATOM 1829 HA ILE A 130 32.496 -30.632 -11.050 1.00 0.00 H
ATOM 1830 HB ILE A 130 33.093 -29.320 -13.080 1.00 0.00 H
ATOM 1831 1HG1 ILE A 130 31.288 -27.111 -12.140 1.00 0.00 H
ATOM 1832 2HG1 ILE A 130 33.063 -27.079 -12.020 1.00 0.00 H
ATOM 1833 1HG2 ILE A 130 30.100 -29.359 -12.455 1.00 0.00 H
ATOM 1834 2HG2 ILE A 130 30.818 -29.286 -14.082 1.00 0.00 H
ATOM 1835 3HG2 ILE A 130 31.048 -30.734 -13.072 1.00 0.00 H
ATOM 1836 1HD1 ILE A 130 31.457 -27.349 -14.585 1.00 0.00 H
ATOM 1837 2HD1 ILE A 130 32.283 -25.883 -14.009 1.00 0.00 H
ATOM 1838 3HD1 ILE A 130 33.232 -27.317 -14.466 1.00 0.00 H
ATOM 1839 N GLN A 131 34.856 -29.858 -10.713 1.00 0.00 N
ATOM 1840 CA GLN A 131 36.217 -29.430 -10.414 1.00 0.00 C
ATOM 1841 CB GLN A 131 37.115 -30.659 -10.253 1.00 0.00 C
ATOM 1842 CG GLN A 131 38.495 -30.297 -9.687 1.00 0.00 C
[truncated: 23,926 more rows]

## Sheet: I199T Texas
HEADER I199T
REMARK 99
SEQRES 1 A 508 ACE VAL LYS SER ASP GLN ILE CYX ILE GLY TYR HIS ALA
SEQRES 2 A 508 ASN NLN SER THR GLU GLN VAL ASP THR ILE MET GLU LYS
SEQRES 3 A 508 NLN VAL THR VAL THR HIS ALA GLN ASP ILE LEU GLU LYS
SEQRES 4 A 508 THR HIS ASN GLY LYS LEU CYX ASP LEU ASN GLY VAL LYS
SEQRES 5 A 508 PRO LEU ILE LEU LYS ASP CYX SER VAL ALA GLY TRP LEU
SEQRES 6 A 508 LEU GLY ASN PRO MET CYX ASP GLU PHE ILE ARG VAL PRO
SEQRES 7 A 508 GLU TRP SER TYR ILE VAL GLU ARG ALA ASN PRO ALA ASN
SEQRES 8 A 508 ASP LEU CYX TYR PRO GLY SER LEU ASN ASP TYR GLU GLU
SEQRES 9 A 508 LEU LYS HIS MET LEU SER ARG ILE ASN HIS PHE GLU LYS
SEQRES 10 A 508 ILE GLN ILE ILE PRO LYS SER SER TRP PRO ASN HIS GLU
SEQRES 11 A 508 THR SER LEU GLY VAL SER ALA ALA CYX PRO TYR GLN GLY
SEQRES 12 A 508 ALA PRO SER PHE PHE ARG ASN VAL VAL TRP LEU ILE LYS
SEQRES 13 A 508 LYS ASN ASP ALA TYR PRO THR ILE LYS ILE SER TYR NLN
SEQRES 14 A 508 ASN THR ASN ARG GLU ASP LEU LEU ILE LEU TRP GLY ILE
SEQRES 15 A 508 HIS HIS SER ASN ASN ALA GLU GLU GLN THR ASN LEU TYR
SEQRES 16 A 508 LYS ASN PRO THR THR TYR ILE SER VAL GLY THR SER THR
SEQRES 17 A 508 LEU ASN GLN ARG LEU ALA PRO LYS ILE ALA THR ARG SER
SEQRES 18 A 508 GLN VAL ASN GLY GLN ARG GLY ARG MET ASP PHE PHE TRP
SEQRES 19 A 508 THR ILE LEU LYS PRO ASP ASP ALA ILE HIS PHE GLU SER
SEQRES 20 A 508 ASN GLY ASN PHE ILE ALA PRO GLU TYR ALA TYR LYS ILE
SEQRES 21 A 508 VAL LYS LYS GLY ASP SER THR ILE MET LYS SER GLY VAL
SEQRES 22 A 508 GLU TYR GLY HIS CYX ASN THR LYS CYX GLN THR PRO VAL
SEQRES 23 A 508 GLY ALA ILE NLN SER SER MET PRO PHE HIS ASN ILE HIS
SEQRES 24 A 508 PRO LEU THR ILE GLY GLU CYX PRO LYS TYR VAL LYS SER
SEQRES 25 A 508 ASN LYS LEU VAL LEU ALA THR GLY LEU ARG ASN SER PRO
SEQRES 26 A 508 LEU ARG GLU LYS ARG ARG LYS ARG GLY LEU PHE GLY ALA
SEQRES 27 A 508 ILE ALA GLY PHE ILE GLU GLY GLY TRP GLN GLY MET VAL
SEQRES 28 A 508 ASP GLY TRP TYR GLY TYR HIS HIS SER ASN GLU GLN GLY
SEQRES 29 A 508 SER GLY TYR ALA ALA ASP LYS GLU SER THR GLN LYS ALA
SEQRES 30 A 508 ILE ASP GLY VAL THR ASN LYS VAL ASN SER ILE ILE ASP
SEQRES 31 A 508 LYS MET ASN THR GLN PHE GLU ALA VAL GLY ARG GLU PHE
SEQRES 32 A 508 ASN ASN LEU GLU ARG ARG ILE GLU ASN LEU ASN LYS LYS
SEQRES 33 A 508 MET GLU ASP GLY PHE LEU ASP VAL TRP THR TYR ASN ALA
SEQRES 34 A 508 GLU LEU LEU VAL LEU MET GLU ASN GLU ARG THR LEU ASP
SEQRES 35 A 508 PHE HIS ASP SER ASN VAL LYS ASN LEU TYR ASP LYS VAL
SEQRES 36 A 508 ARG LEU GLN LEU ARG ASP ASN ALA LYS GLU LEU GLY ASN
SEQRES 37 A 508 GLY CYX PHE GLU PHE TYR HIS LYS CYX ASP ASN GLU CYX
SEQRES 38 A 508 MET GLU SER VAL ARG NLN GLY THR TYR ASP TYR PRO GLN
SEQRES 39 A 508 TYR SER GLU GLU ALA ARG LEU LYS ARG GLU GLU ILE SER
SEQRES 40 A 508 NME
SEQRES 1 B 508 ACE VAL LYS SER ASP GLN ILE CYX ILE GLY TYR HIS ALA
SEQRES 2 B 508 ASN NLN SER THR GLU GLN VAL ASP THR ILE MET GLU LYS
SEQRES 3 B 508 NLN VAL THR VAL THR HIS ALA GLN ASP ILE LEU GLU LYS
SEQRES 4 B 508 THR HIS ASN GLY LYS LEU CYX ASP LEU ASN GLY VAL LYS
SEQRES 5 B 508 PRO LEU ILE LEU LYS ASP CYX SER VAL ALA GLY TRP LEU
SEQRES 6 B 508 LEU GLY ASN PRO MET CYX ASP GLU PHE ILE ARG VAL PRO
SEQRES 7 B 508 GLU TRP SER TYR ILE VAL GLU ARG ALA ASN PRO ALA ASN
SEQRES 8 B 508 ASP LEU CYX TYR PRO GLY SER LEU ASN ASP TYR GLU GLU
SEQRES 9 B 508 LEU LYS HIS MET LEU SER ARG ILE ASN HIS PHE GLU LYS
SEQRES 10 B 508 ILE GLN ILE ILE PRO LYS SER SER TRP PRO ASN HIS GLU
SEQRES 11 B 508 THR SER LEU GLY VAL SER ALA ALA CYX PRO TYR GLN GLY
SEQRES 12 B 508 ALA PRO SER PHE PHE ARG ASN VAL VAL TRP LEU ILE LYS
SEQRES 13 B 508 LYS ASN ASP ALA TYR PRO THR ILE LYS ILE SER TYR NLN
SEQRES 14 B 508 ASN THR ASN ARG GLU ASP LEU LEU ILE LEU TRP GLY ILE
SEQRES 15 B 508 HIS HIS SER ASN ASN ALA GLU GLU GLN THR ASN LEU TYR
SEQRES 16 B 508 LYS ASN PRO THR THR TYR ILE SER VAL GLY THR SER THR
SEQRES 17 B 508 LEU ASN GLN ARG LEU ALA PRO LYS ILE ALA THR ARG SER
SEQRES 18 B 508 GLN VAL ASN GLY GLN ARG GLY ARG MET ASP PHE PHE TRP
SEQRES 19 B 508 THR ILE LEU LYS PRO ASP ASP ALA ILE HIS PHE GLU SER
SEQRES 20 B 508 ASN GLY ASN PHE ILE ALA PRO GLU TYR ALA TYR LYS ILE
SEQRES 21 B 508 VAL LYS LYS GLY ASP SER THR ILE MET LYS SER GLY VAL
SEQRES 22 B 508 GLU TYR GLY HIS CYX ASN THR LYS CYX GLN THR PRO VAL
SEQRES 23 B 508 GLY ALA ILE NLN SER SER MET PRO PHE HIS ASN ILE HIS
SEQRES 24 B 508 PRO LEU THR ILE GLY GLU CYX PRO LYS TYR VAL LYS SER
SEQRES 25 B 508 ASN LYS LEU VAL LEU ALA THR GLY LEU ARG ASN SER PRO
SEQRES 26 B 508 LEU ARG GLU LYS ARG ARG LYS ARG GLY LEU PHE GLY ALA
SEQRES 27 B 508 ILE ALA GLY PHE ILE GLU GLY GLY TRP GLN GLY MET VAL
SEQRES 28 B 508 ASP GLY TRP TYR GLY TYR HIS HIS SER ASN GLU GLN GLY
SEQRES 29 B 508 SER GLY TYR ALA ALA ASP LYS GLU SER THR GLN LYS ALA
SEQRES 30 B 508 ILE ASP GLY VAL THR ASN LYS VAL ASN SER ILE ILE ASP
SEQRES 31 B 508 LYS MET ASN THR GLN PHE GLU ALA VAL GLY ARG GLU PHE
SEQRES 32 B 508 ASN ASN LEU GLU ARG ARG ILE GLU ASN LEU ASN LYS LYS
SEQRES 33 B 508 MET GLU ASP GLY PHE LEU ASP VAL TRP THR TYR ASN ALA
SEQRES 34 B 508 GLU LEU LEU VAL LEU MET GLU ASN GLU ARG THR LEU ASP
SEQRES 35 B 508 PHE HIS ASP SER ASN VAL LYS ASN LEU TYR ASP LYS VAL
SEQRES 36 B 508 ARG LEU GLN LEU ARG ASP ASN ALA LYS GLU LEU GLY ASN
SEQRES 37 B 508 GLY CYX PHE GLU PHE TYR HIS LYS CYX ASP ASN GLU CYX
SEQRES 38 B 508 MET GLU SER VAL ARG NLN GLY THR TYR ASP TYR PRO GLN
SEQRES 39 B 508 TYR SER GLU GLU ALA ARG LEU LYS ARG GLU GLU ILE SER
SEQRES 40 B 508 NME
SEQRES 1 C 508 ACE VAL LYS SER ASP GLN ILE CYX ILE GLY TYR HIS ALA
SEQRES 2 C 508 ASN NLN SER THR GLU GLN VAL ASP THR ILE MET GLU LYS
SEQRES 3 C 508 NLN VAL THR VAL THR HIS ALA GLN ASP ILE LEU GLU LYS
SEQRES 4 C 508 THR HIS ASN GLY LYS LEU CYX ASP LEU ASN GLY VAL LYS
SEQRES 5 C 508 PRO LEU ILE LEU LYS ASP CYX SER VAL ALA GLY TRP LEU
SEQRES 6 C 508 LEU GLY ASN PRO MET CYX ASP GLU PHE ILE ARG VAL PRO
SEQRES 7 C 508 GLU TRP SER TYR ILE VAL GLU ARG ALA ASN PRO ALA ASN
SEQRES 8 C 508 ASP LEU CYX TYR PRO GLY SER LEU ASN ASP TYR GLU GLU
SEQRES 9 C 508 LEU LYS HIS MET LEU SER ARG ILE ASN HIS PHE GLU LYS
SEQRES 10 C 508 ILE GLN ILE ILE PRO LYS SER SER TRP PRO ASN HIS GLU
SEQRES 11 C 508 THR SER LEU GLY VAL SER ALA ALA CYX PRO TYR GLN GLY
SEQRES 12 C 508 ALA PRO SER PHE PHE ARG ASN VAL VAL TRP LEU ILE LYS
SEQRES 13 C 508 LYS ASN ASP ALA TYR PRO THR ILE LYS ILE SER TYR NLN
SEQRES 14 C 508 ASN THR ASN ARG GLU ASP LEU LEU ILE LEU TRP GLY ILE
SEQRES 15 C 508 HIS HIS SER ASN ASN ALA GLU GLU GLN THR ASN LEU TYR
SEQRES 16 C 508 LYS ASN PRO THR THR TYR ILE SER VAL GLY THR SER THR
SEQRES 17 C 508 LEU ASN GLN ARG LEU ALA PRO LYS ILE ALA THR ARG SER
SEQRES 18 C 508 GLN VAL ASN GLY GLN ARG GLY ARG MET ASP PHE PHE TRP
SEQRES 19 C 508 THR ILE LEU LYS PRO ASP ASP ALA ILE HIS PHE GLU SER
SEQRES 20 C 508 ASN GLY ASN PHE ILE ALA PRO GLU TYR ALA TYR LYS ILE
SEQRES 21 C 508 VAL LYS LYS GLY ASP SER THR ILE MET LYS SER GLY VAL
SEQRES 22 C 508 GLU TYR GLY HIS CYX ASN THR LYS CYX GLN THR PRO VAL
SEQRES 23 C 508 GLY ALA ILE NLN SER SER MET PRO PHE HIS ASN ILE HIS
SEQRES 24 C 508 PRO LEU THR ILE GLY GLU CYX PRO LYS TYR VAL LYS SER
SEQRES 25 C 508 ASN LYS LEU VAL LEU ALA THR GLY LEU ARG ASN SER PRO
SEQRES 26 C 508 LEU ARG GLU LYS ARG ARG LYS ARG GLY LEU PHE GLY ALA
SEQRES 27 C 508 ILE ALA GLY PHE ILE GLU GLY GLY TRP GLN GLY MET VAL
SEQRES 28 C 508 ASP GLY TRP TYR GLY TYR HIS HIS SER ASN GLU GLN GLY
SEQRES 29 C 508 SER GLY TYR ALA ALA ASP LYS GLU SER THR GLN LYS ALA
SEQRES 30 C 508 ILE ASP GLY VAL THR ASN LYS VAL ASN SER ILE ILE ASP
SEQRES 31 C 508 LYS MET ASN THR GLN PHE GLU ALA VAL GLY ARG GLU PHE
SEQRES 32 C 508 ASN ASN LEU GLU ARG ARG ILE GLU ASN LEU ASN LYS LYS
SEQRES 33 C 508 MET GLU ASP GLY PHE LEU ASP VAL TRP THR TYR ASN ALA
SEQRES 34 C 508 GLU LEU LEU VAL LEU MET GLU ASN GLU ARG THR LEU ASP
SEQRES 35 C 508 PHE HIS ASP SER ASN VAL LYS ASN LEU TYR ASP LYS VAL
SEQRES 36 C 508 ARG LEU GLN LEU ARG ASP ASN ALA LYS GLU LEU GLY ASN
SEQRES 37 C 508 GLY CYX PHE GLU PHE TYR HIS LYS CYX ASP ASN GLU CYX
SEQRES 38 C 508 MET GLU SER VAL ARG NLN GLY THR TYR ASP TYR PRO GLN
SEQRES 39 C 508 TYR SER GLU GLU ALA ARG LEU LYS ARG GLU GLU ILE SER
SEQRES 40 C 508 NME
SSBOND 1 CYS A 20 CYS A 482 1555 1555 2.00
SSBOND 2 CYS A 58 CYS A 290 1555 1555 2.04
SSBOND 3 CYS A 71 CYS A 83 1555 1555 2.03
SSBOND 4 CYS A 106 CYS A 151 1555 1555 1.93
SSBOND 5 CYS A 294 CYS A 318 1555 1555 2.03
SSBOND 6 CYS A 489 CYS A 493 1555 1555 2.04
SSBOND 7 CYS B 20 CYS B 482 1555 1555 2.00
SSBOND 8 CYS B 58 CYS B 290 1555 1555 2.04
SSBOND 9 CYS B 71 CYS B 83 1555 1555 2.01
SSBOND 10 CYS B 106 CYS B 151 1555 1555 1.92
SSBOND 11 CYS B 294 CYS B 318 1555 1555 2.03
SSBOND 12 CYS B 489 CYS B 493 1555 1555 2.03
SSBOND 13 CYS C 20 CYS C 482 1555 1555 1.98
SSBOND 14 CYS C 58 CYS C 290 1555 1555 2.04
SSBOND 15 CYS C 71 CYS C 83 1555 1555 2.02
SSBOND 16 CYS C 106 CYS C 151 1555 1555 1.92
SSBOND 17 CYS C 294 CYS C 318 1555 1555 2.03
SSBOND 18 CYS C 489 CYS C 493 1555 1555 2.03
LINK ND2 NLN A 27 C1 0YB A 1 1555 1555 1.43
LINK ND2 NLN A 39 C1 0YB D 1 1555 1555 1.44
LINK ND2 NLN A 181 C1 0YB F 1 1555 1555 1.44
LINK ND2 NLN A 302 C1 0YB G 1 1555 1555 1.43
LINK ND2 NLN A 499 C1 0YB H 1 1555 1555 1.45
LINK ND2 NLN B 27 C1 0YB B 1 1555 1555 1.43
LINK ND2 NLN B 39 C1 0YB I 1 1555 1555 1.44
LINK ND2 NLN B 181 C1 0YB K 1 1555 1555 1.44
LINK ND2 NLN B 302 C1 0YB L 1 1555 1555 1.43
LINK ND2 NLN B 499 C1 0YB M 1 1555 1555 1.44
LINK ND2 NLN C 27 C1 0YB C 1 1555 1555 1.43
LINK ND2 NLN C 39 C1 0YB N 1 1555 1555 1.44
LINK ND2 NLN C 181 C1 0YB P 1 1555 1555 1.43
LINK ND2 NLN C 302 C1 0YB Q 1 1555 1555 1.43
LINK ND2 NLN C 499 C1 0YB R 1 1555 1555 1.43
LINK O3 3LA C 1 C2 0SA C 2 1555 1555 1.50
LINK O3 3LA S 1 C2 0SA S 2 1555 1555 1.49
LINK O3 3LA T 1 C2 0SA T 2 1555 1555 1.49
ATOM 1 CH3 ACE A 13 -66.891 -20.586 12.174 1.00 0.00 C
ATOM 2 C ACE A 13 -66.117 -21.042 10.986 1.00 0.00 C
ATOM 3 O ACE A 13 -65.011 -21.566 11.113 1.00 0.00 O
ATOM 4 1HH3 ACE A 13 -66.324 -20.796 13.081 1.00 0.00 H
ATOM 5 2HH3 ACE A 13 -67.073 -19.515 12.082 1.00 0.00 H
ATOM 6 3HH3 ACE A 13 -67.844 -21.115 12.193 1.00 0.00 H
ATOM 7 N VAL A 14 -66.691 -20.849 9.785 1.00 0.00 N
ATOM 8 CA VAL A 14 -66.000 -21.267 8.571 1.00 0.00 C
ATOM 9 CB VAL A 14 -66.826 -21.024 7.297 1.00 0.00 C
ATOM 10 CG1 VAL A 14 -66.077 -21.523 6.065 1.00 0.00 C
ATOM 11 CG2 VAL A 14 -68.166 -21.775 7.359 1.00 0.00 C
ATOM 12 C VAL A 14 -64.707 -20.485 8.566 1.00 0.00 C
ATOM 13 O VAL A 14 -64.702 -19.260 8.453 1.00 0.00 O
ATOM 14 H VAL A 14 -67.601 -20.415 9.724 1.00 0.00 H
ATOM 15 HA VAL A 14 -65.781 -22.333 8.626 1.00 0.00 H
ATOM 16 HB VAL A 14 -67.017 -19.956 7.185 1.00 0.00 H
ATOM 17 1HG1 VAL A 14 -65.887 -22.591 6.163 1.00 0.00 H
ATOM 18 2HG1 VAL A 14 -66.679 -21.341 5.174 1.00 0.00 H
ATOM 19 3HG1 VAL A 14 -65.129 -20.992 5.976 1.00 0.00 H
ATOM 20 1HG2 VAL A 14 -68.739 -21.427 8.219 1.00 0.00 H
ATOM 21 2HG2 VAL A 14 -68.732 -21.587 6.446 1.00 0.00 H
ATOM 22 3HG2 VAL A 14 -67.979 -22.844 7.456 1.00 0.00 H
ATOM 23 N LYS A 15 -63.614 -21.188 8.798 1.00 0.00 N
ATOM 24 CA LYS A 15 -62.293 -20.594 8.850 1.00 0.00 C
ATOM 25 CB LYS A 15 -61.291 -21.656 9.327 1.00 0.00 C
ATOM 26 CG LYS A 15 -60.169 -21.047 10.167 1.00 0.00 C
ATOM 27 CD LYS A 15 -59.225 -22.158 10.626 1.00 0.00 C
ATOM 28 CE LYS A 15 -58.146 -21.596 11.544 1.00 0.00 C
ATOM 29 NZ LYS A 15 -57.151 -22.636 11.892 1.00 0.00 N1+
ATOM 30 C LYS A 15 -61.989 -20.047 7.460 1.00 0.00 C
ATOM 31 O LYS A 15 -62.029 -20.801 6.487 1.00 0.00 O
ATOM 32 H LYS A 15 -63.676 -22.184 8.950 1.00 0.00 H
ATOM 33 HA LYS A 15 -62.298 -19.754 9.545 1.00 0.00 H
ATOM 34 1HB LYS A 15 -61.809 -22.397 9.936 1.00 0.00 H
ATOM 35 2HB LYS A 15 -60.842 -22.146 8.463 1.00 0.00 H
ATOM 36 1HG LYS A 15 -59.617 -20.323 9.568 1.00 0.00 H
ATOM 37 2HG LYS A 15 -60.595 -20.548 11.037 1.00 0.00 H
ATOM 38 1HD LYS A 15 -59.791 -22.915 11.168 1.00 0.00 H
ATOM 39 2HD LYS A 15 -58.749 -22.612 9.758 1.00 0.00 H
ATOM 40 1HE LYS A 15 -57.633 -20.776 11.042 1.00 0.00 H
ATOM 41 2HE LYS A 15 -58.605 -21.230 12.462 1.00 0.00 H
ATOM 42 1HZ LYS A 15 -56.713 -22.978 11.049 1.00 0.00 H
ATOM 43 2HZ LYS A 15 -56.449 -22.239 12.500 1.00 0.00 H
ATOM 44 3HZ LYS A 15 -57.613 -23.399 12.365 1.00 0.00 H
ATOM 45 N SER A 16 -61.740 -18.764 7.357 1.00 0.00 N
ATOM 46 CA SER A 16 -61.391 -18.103 6.103 1.00 0.00 C
ATOM 47 CB SER A 16 -61.258 -16.598 6.329 1.00 0.00 C
ATOM 48 OG SER A 16 -60.564 -16.366 7.535 1.00 0.00 O
ATOM 49 C SER A 16 -60.108 -18.693 5.521 1.00 0.00 C
ATOM 50 O SER A 16 -59.165 -19.014 6.250 1.00 0.00 O
ATOM 51 H SER A 16 -61.784 -18.174 8.175 1.00 0.00 H
ATOM 52 HA SER A 16 -62.171 -18.288 5.365 1.00 0.00 H
ATOM 53 1HB SER A 16 -60.707 -16.153 5.500 1.00 0.00 H
ATOM 54 2HB SER A 16 -62.250 -16.150 6.387 1.00 0.00 H
ATOM 55 HG SER A 16 -60.480 -15.420 7.679 1.00 0.00 H
ATOM 56 N ASP A 17 -60.091 -18.834 4.212 1.00 0.00 N
ATOM 57 CA ASP A 17 -58.908 -19.281 3.502 1.00 0.00 C
ATOM 58 CB ASP A 17 -59.256 -19.613 2.049 1.00 0.00 C
ATOM 59 CG ASP A 17 -60.174 -20.836 1.896 1.00 0.00 C
ATOM 60 OD1 ASP A 17 -60.318 -21.617 2.865 1.00 0.00 O
ATOM 61 OD2 ASP A 17 -60.709 -21.027 0.793 1.00 0.00 O1-
ATOM 62 C ASP A 17 -57.806 -18.227 3.610 1.00 0.00 C
ATOM 63 O ASP A 17 -58.064 -17.017 3.624 1.00 0.00 O
ATOM 64 H ASP A 17 -60.919 -18.628 3.671 1.00 0.00 H
ATOM 65 HA ASP A 17 -58.509 -20.173 3.985 1.00 0.00 H
ATOM 66 1HB ASP A 17 -59.769 -18.765 1.594 1.00 0.00 H
ATOM 67 2HB ASP A 17 -58.342 -19.824 1.495 1.00 0.00 H
ATOM 68 N GLN A 18 -56.574 -18.678 3.710 1.00 0.00 N
ATOM 69 CA GLN A 18 -55.449 -17.792 3.989 1.00 0.00 C
ATOM 70 CB GLN A 18 -55.194 -17.782 5.505 1.00 0.00 C
ATOM 71 CG GLN A 18 -54.097 -16.802 5.926 1.00 0.00 C
ATOM 72 CD GLN A 18 -53.811 -16.814 7.435 1.00 0.00 C
ATOM 73 OE1 GLN A 18 -54.646 -17.080 8.265 1.00 0.00 O
ATOM 74 NE2 GLN A 18 -52.598 -16.513 7.831 1.00 0.00 N
ATOM 75 C GLN A 18 -54.204 -18.199 3.198 1.00 0.00 C
ATOM 76 O GLN A 18 -53.860 -19.374 3.116 1.00 0.00 O
ATOM 77 H GLN A 18 -56.386 -19.663 3.592 1.00 0.00 H
ATOM 78 HA GLN A 18 -55.686 -16.785 3.647 1.00 0.00 H
ATOM 79 1HB GLN A 18 -56.108 -17.497 6.026 1.00 0.00 H
ATOM 80 2HB GLN A 18 -54.888 -18.777 5.829 1.00 0.00 H
ATOM 81 1HG GLN A 18 -53.167 -17.055 5.416 1.00 0.00 H
ATOM 82 2HG GLN A 18 -54.393 -15.787 5.659 1.00 0.00 H
ATOM 83 1HE2 GLN A 18 -52.378 -16.512 8.817 1.00 0.00 H
ATOM 84 2HE2 GLN A 18 -51.890 -16.283 7.149 1.00 0.00 H
ATOM 85 N ILE A 19 -53.476 -17.197 2.688 1.00 0.00 N
ATOM 86 CA ILE A 19 -52.123 -17.363 2.152 1.00 0.00 C
ATOM 87 CB ILE A 19 -52.102 -17.195 0.622 1.00 0.00 C
ATOM 88 CG2 ILE A 19 -52.377 -15.746 0.185 1.00 0.00 C
ATOM 89 CG1 ILE A 19 -50.768 -17.702 0.035 1.00 0.00 C
ATOM 90 CD1 ILE A 19 -50.788 -17.846 -1.490 1.00 0.00 C
ATOM 91 C ILE A 19 -51.164 -16.435 2.894 1.00 0.00 C
ATOM 92 O ILE A 19 -51.466 -15.275 3.132 1.00 0.00 O
ATOM 93 H ILE A 19 -53.856 -16.262 2.658 1.00 0.00 H
ATOM 94 HA ILE A 19 -51.755 -18.359 2.396 1.00 0.00 H
ATOM 95 HB ILE A 19 -52.867 -17.831 0.175 1.00 0.00 H
ATOM 96 1HG1 ILE A 19 -49.971 -17.003 0.286 1.00 0.00 H
ATOM 97 2HG1 ILE A 19 -50.536 -18.682 0.452 1.00 0.00 H
ATOM 98 1HG2 ILE A 19 -51.615 -15.089 0.606 1.00 0.00 H
ATOM 99 2HG2 ILE A 19 -52.351 -15.683 -0.902 1.00 0.00 H
ATOM 100 3HG2 ILE A 19 -53.359 -15.439 0.543 1.00 0.00 H
ATOM 101 1HD1 ILE A 19 -50.997 -16.878 -1.945 1.00 0.00 H
ATOM 102 2HD1 ILE A 19 -49.818 -18.207 -1.834 1.00 0.00 H
ATOM 103 3HD1 ILE A 19 -51.562 -18.557 -1.779 1.00 0.00 H
ATOM 104 N CYX A 20 -49.993 -16.944 3.258 1.00 0.00 N
ATOM 105 CA CYX A 20 -48.939 -16.188 3.905 1.00 0.00 C
ATOM 106 CB CYX A 20 -48.651 -16.756 5.296 1.00 0.00 C
ATOM 107 SG CYX A 20 -50.069 -16.783 6.437 1.00 0.00 S
ATOM 108 C CYX A 20 -47.673 -16.196 3.052 1.00 0.00 C
ATOM 109 O CYX A 20 -47.361 -17.194 2.413 1.00 0.00 O
ATOM 110 H CYX A 20 -49.791 -17.919 3.087 1.00 0.00 H
ATOM 111 HA CYX A 20 -49.245 -15.147 4.003 1.00 0.00 H
ATOM 112 1HB CYX A 20 -48.309 -17.787 5.205 1.00 0.00 H
ATOM 113 2HB CYX A 20 -47.877 -16.160 5.780 1.00 0.00 H
ATOM 114 N ILE A 21 -46.906 -15.105 3.103 1.00 0.00 N
ATOM 115 CA ILE A 21 -45.546 -15.007 2.575 1.00 0.00 C
ATOM 116 CB ILE A 21 -45.332 -13.705 1.772 1.00 0.00 C
ATOM 117 CG2 ILE A 21 -43.859 -13.524 1.370 1.00 0.00 C
ATOM 118 CG1 ILE A 21 -46.174 -13.685 0.479 1.00 0.00 C
ATOM 119 CD1 ILE A 21 -47.611 -13.269 0.718 1.00 0.00 C
ATOM 120 C ILE A 21 -44.580 -15.130 3.747 1.00 0.00 C
ATOM 121 O ILE A 21 -44.796 -14.523 4.801 1.00 0.00 O
ATOM 122 H ILE A 21 -47.257 -14.260 3.533 1.00 0.00 H
ATOM 123 HA ILE A 21 -45.351 -15.852 1.914 1.00 0.00 H
ATOM 124 HB ILE A 21 -45.630 -12.850 2.379 1.00 0.00 H
ATOM 125 1HG1 ILE A 21 -45.738 -12.979 -0.228 1.00 0.00 H
ATOM 126 2HG1 ILE A 21 -46.186 -14.681 0.037 1.00 0.00 H
ATOM 127 1HG2 ILE A 21 -43.545 -14.365 0.751 1.00 0.00 H
ATOM 128 2HG2 ILE A 21 -43.747 -12.598 0.806 1.00 0.00 H
ATOM 129 3HG2 ILE A 21 -43.240 -13.481 2.266 1.00 0.00 H
ATOM 130 1HD1 ILE A 21 -47.633 -12.266 1.144 1.00 0.00 H
ATOM 131 2HD1 ILE A 21 -48.153 -13.273 -0.228 1.00 0.00 H
ATOM 132 3HD1 ILE A 21 -48.082 -13.968 1.409 1.00 0.00 H
ATOM 133 N GLY A 22 -43.522 -15.906 3.555 1.00 0.00 N
ATOM 134 CA GLY A 22 -42.507 -16.086 4.568 1.00 0.00 C
ATOM 135 C GLY A 22 -41.161 -16.512 3.992 1.00 0.00 C
ATOM 136 O GLY A 22 -40.945 -16.505 2.778 1.00 0.00 O
ATOM 137 H GLY A 22 -43.407 -16.394 2.678 1.00 0.00 H
ATOM 138 1HA GLY A 22 -42.357 -15.149 5.104 1.00 0.00 H
ATOM 139 2HA GLY A 22 -42.826 -16.857 5.270 1.00 0.00 H
ATOM 140 N TYR A 23 -40.263 -16.863 4.891 1.00 0.00 N
ATOM 141 CA TYR A 23 -38.876 -17.173 4.566 1.00 0.00 C
ATOM 142 CB TYR A 23 -38.008 -15.921 4.751 1.00 0.00 C
ATOM 143 CG TYR A 23 -38.154 -15.245 6.092 1.00 0.00 C
ATOM 144 CD1 TYR A 23 -39.109 -14.222 6.273 1.00 0.00 C
ATOM 145 CE1 TYR A 23 -39.243 -13.565 7.495 1.00 0.00 C
ATOM 146 CZ TYR A 23 -38.418 -13.934 8.576 1.00 0.00 C
ATOM 147 OH TYR A 23 -38.536 -13.289 9.776 1.00 0.00 O
ATOM 148 CE2 TYR A 23 -37.469 -14.963 8.421 1.00 0.00 C
ATOM 149 CD2 TYR A 23 -37.339 -15.610 7.182 1.00 0.00 C
ATOM 150 C TYR A 23 -38.367 -18.353 5.388 1.00 0.00 C
ATOM 151 O TYR A 23 -38.898 -18.676 6.456 1.00 0.00 O
ATOM 152 H TYR A 23 -40.523 -16.929 5.864 1.00 0.00 H
ATOM 153 HA TYR A 23 -38.811 -17.507 3.531 1.00 0.00 H
ATOM 154 1HB TYR A 23 -36.957 -16.188 4.646 1.00 0.00 H
ATOM 155 2HB TYR A 23 -38.272 -15.181 3.996 1.00 0.00 H
ATOM 156 HD1 TYR A 23 -39.760 -13.932 5.448 1.00 0.00 H
ATOM 157 HD2 TYR A 23 -36.599 -16.403 7.068 1.00 0.00 H
ATOM 158 HE1 TYR A 23 -39.981 -12.772 7.609 1.00 0.00 H
ATOM 159 HE2 TYR A 23 -36.839 -15.255 9.262 1.00 0.00 H
ATOM 160 HH TYR A 23 -39.210 -12.605 9.770 1.00 0.00 H
ATOM 161 N HIS A 24 -37.325 -18.981 4.889 1.00 0.00 N
ATOM 162 CA HIS A 24 -36.706 -20.140 5.497 1.00 0.00 C
ATOM 163 CB HIS A 24 -35.647 -20.676 4.526 1.00 0.00 C
ATOM 164 CG HIS A 24 -34.927 -21.898 5.032 1.00 0.00 C
ATOM 165 ND1 HIS A 24 -35.493 -23.127 5.281 1.00 0.00 N
ATOM 166 CE1 HIS A 24 -34.530 -23.935 5.742 1.00 0.00 C
ATOM 167 NE2 HIS A 24 -33.365 -23.277 5.801 1.00 0.00 N
ATOM 168 CD2 HIS A 24 -33.599 -21.982 5.359 1.00 0.00 C
ATOM 169 C HIS A 24 -36.096 -19.835 6.871 1.00 0.00 C
ATOM 170 O HIS A 24 -35.490 -18.786 7.089 1.00 0.00 O
ATOM 171 H HIS A 24 -36.907 -18.660 4.027 1.00 0.00 H
ATOM 172 HA HIS A 24 -37.463 -20.901 5.685 1.00 0.00 H
ATOM 173 1HB HIS A 24 -36.121 -20.946 3.583 1.00 0.00 H
ATOM 174 2HB HIS A 24 -34.895 -19.907 4.347 1.00 0.00 H
ATOM 175 HD1 HIS A 24 -36.462 -23.373 5.141 1.00 0.00 H
ATOM 176 HD2 HIS A 24 -32.773 -21.272 5.334 1.00 0.00 H
ATOM 177 HE1 HIS A 24 -34.764 -24.966 6.004 1.00 0.00 H
ATOM 178 N ALA A 25 -36.196 -20.786 7.780 1.00 0.00 N
ATOM 179 CA ALA A 25 -35.411 -20.856 9.003 1.00 0.00 C
ATOM 180 CB ALA A 25 -36.242 -20.351 10.185 1.00 0.00 C
ATOM 181 C ALA A 25 -34.939 -22.297 9.223 1.00 0.00 C
ATOM 182 O ALA A 25 -35.585 -23.252 8.789 1.00 0.00 O
ATOM 183 H ALA A 25 -36.857 -21.539 7.653 1.00 0.00 H
ATOM 184 HA ALA A 25 -34.520 -20.236 8.899 1.00 0.00 H
ATOM 185 1HB ALA A 25 -37.132 -20.970 10.294 1.00 0.00 H
ATOM 186 2HB ALA A 25 -35.648 -20.406 11.097 1.00 0.00 H
ATOM 187 3HB ALA A 25 -36.537 -19.317 10.006 1.00 0.00 H
ATOM 188 N ASN A 26 -33.814 -22.452 9.914 1.00 0.00 N
ATOM 189 CA ASN A 26 -33.264 -23.757 10.266 1.00 0.00 C
ATOM 190 CB ASN A 26 -32.330 -24.222 9.127 1.00 0.00 C
ATOM 191 CG ASN A 26 -31.069 -23.394 8.963 1.00 0.00 C
ATOM 192 OD1 ASN A 26 -30.652 -22.680 9.851 1.00 0.00 O
ATOM 193 ND2 ASN A 26 -30.415 -23.506 7.832 1.00 0.00 N
ATOM 194 C ASN A 26 -32.635 -23.725 11.672 1.00 0.00 C
ATOM 195 O ASN A 26 -32.836 -22.770 12.435 1.00 0.00 O
ATOM 196 H ASN A 26 -33.295 -21.643 10.222 1.00 0.00 H
ATOM 197 HA ASN A 26 -34.077 -24.472 10.394 1.00 0.00 H
ATOM 198 1HB ASN A 26 -32.010 -25.248 9.314 1.00 0.00 H
ATOM 199 2HB ASN A 26 -32.862 -24.176 8.177 1.00 0.00 H
ATOM 200 1HD2 ASN A 26 -29.571 -22.970 7.685 1.00 0.00 H
ATOM 201 2HD2 ASN A 26 -30.759 -24.127 7.114 1.00 0.00 H
ATOM 202 N NLN A 27 -31.886 -24.768 12.025 1.00 0.00 N
ATOM 203 CA NLN A 27 -31.201 -24.873 13.312 1.00 0.00 C
ATOM 204 CB NLN A 27 -31.340 -26.300 13.841 1.00 0.00 C
ATOM 205 CG NLN A 27 -32.783 -26.577 14.229 1.00 0.00 C
ATOM 206 OD1 NLN A 27 -33.496 -25.667 14.643 1.00 0.00 O
ATOM 207 ND2 NLN A 27 -33.217 -27.832 14.136 1.00 0.00 N
ATOM 208 C NLN A 27 -29.742 -24.392 13.268 1.00 0.00 C
ATOM 209 O NLN A 27 -28.960 -24.743 14.142 1.00 0.00 O
ATOM 210 H NLN A 27 -31.767 -25.543 11.388 1.00 0.00 H
ATOM 211 HA NLN A 27 -31.649 -24.176 14.020 1.00 0.00 H
ATOM 212 1HB NLN A 27 -31.037 -27.006 13.068 1.00 0.00 H
ATOM 213 2HB NLN A 27 -30.704 -26.427 14.718 1.00 0.00 H
ATOM 214 HD2 NLN A 27 -32.562 -28.550 13.861 1.00 0.00 H
ATOM 215 N SER A 28 -29.339 -23.634 12.243 1.00 0.00 N
ATOM 216 CA SER A 28 -27.974 -23.126 12.118 1.00 0.00 C
ATOM 217 CB SER A 28 -27.791 -22.376 10.801 1.00 0.00 C
ATOM 218 OG SER A 28 -26.430 -22.065 10.627 1.00 0.00 O
ATOM 219 C SER A 28 -27.620 -22.208 13.286 1.00 0.00 C
ATOM 220 O SER A 28 -28.403 -21.358 13.700 1.00 0.00 O
ATOM 221 H SER A 28 -29.989 -23.389 11.510 1.00 0.00 H
ATOM 222 HA SER A 28 -27.272 -23.960 12.147 1.00 0.00 H
ATOM 223 1HB SER A 28 -28.130 -23.003 9.975 1.00 0.00 H
ATOM 224 2HB SER A 28 -28.376 -21.457 10.821 1.00 0.00 H
ATOM 225 HG SER A 28 -26.313 -21.593 9.799 1.00 0.00 H
ATOM 226 N THR A 29 -26.399 -22.385 13.785 1.00 0.00 N
ATOM 227 CA THR A 29 -25.761 -21.508 14.773 1.00 0.00 C
ATOM 228 CB THR A 29 -25.308 -22.250 16.028 1.00 0.00 C
ATOM 229 CG2 THR A 29 -26.509 -22.759 16.825 1.00 0.00 C
ATOM 230 OG1 THR A 29 -24.445 -23.328 15.722 1.00 0.00 O
ATOM 231 C THR A 29 -24.629 -20.684 14.157 1.00 0.00 C
ATOM 232 O THR A 29 -23.889 -20.018 14.887 1.00 0.00 O
ATOM 233 H THR A 29 -25.840 -23.170 13.485 1.00 0.00 H
ATOM 234 HA THR A 29 -26.465 -20.736 15.082 1.00 0.00 H
ATOM 235 HB THR A 29 -24.729 -21.577 16.660 1.00 0.00 H
ATOM 236 1HG2 THR A 29 -27.093 -23.441 16.206 1.00 0.00 H
ATOM 237 2HG2 THR A 29 -26.159 -23.284 17.714 1.00 0.00 H
ATOM 238 3HG2 THR A 29 -27.131 -21.916 17.122 1.00 0.00 H
ATOM 239 HG1 THR A 29 -24.183 -23.769 16.534 1.00 0.00 H
ATOM 240 N GLU A 30 -24.460 -20.739 12.828 1.00 0.00 N
ATOM 241 CA GLU A 30 -23.482 -19.949 12.097 1.00 0.00 C
ATOM 242 CB GLU A 30 -23.573 -20.252 10.604 1.00 0.00 C
ATOM 243 CG GLU A 30 -23.109 -21.662 10.252 1.00 0.00 C
ATOM 244 CD GLU A 30 -22.883 -21.752 8.752 1.00 0.00 C
ATOM 245 OE1 GLU A 30 -21.701 -21.653 8.358 1.00 0.00 O
ATOM 246 OE2 GLU A 30 -23.891 -21.847 8.020 1.00 0.00 O1-
ATOM 247 C GLU A 30 -23.700 -18.455 12.333 1.00 0.00 C
ATOM 248 O GLU A 30 -24.828 -17.958 12.296 1.00 0.00 O
ATOM 249 H GLU A 30 -25.032 -21.357 12.271 1.00 0.00 H
ATOM 250 HA GLU A 30 -22.480 -20.193 12.450 1.00 0.00 H
ATOM 251 1HB GLU A 30 -24.608 -20.152 10.275 1.00 0.00 H
ATOM 252 2HB GLU A 30 -22.948 -19.551 10.051 1.00 0.00 H
ATOM 253 1HG GLU A 30 -22.179 -21.881 10.777 1.00 0.00 H
ATOM 254 2HG GLU A 30 -23.872 -22.382 10.551 1.00 0.00 H
ATOM 255 N GLN A 31 -22.610 -17.731 12.596 1.00 0.00 N
ATOM 256 CA GLN A 31 -22.704 -16.301 12.837 1.00 0.00 C
ATOM 257 CB GLN A 31 -22.788 -15.915 14.326 1.00 0.00 C
ATOM 258 CG GLN A 31 -22.861 -17.087 15.314 1.00 0.00 C
ATOM 259 CD GLN A 31 -23.782 -16.822 16.502 1.00 0.00 C
ATOM 260 OE1 GLN A 31 -24.766 -17.531 16.702 1.00 0.00 O
ATOM 261 NE2 GLN A 31 -23.403 -15.862 17.350 1.00 0.00 N
ATOM 262 C GLN A 31 -21.645 -15.522 12.067 1.00 0.00 C
ATOM 263 O GLN A 31 -20.436 -15.776 12.185 1.00 0.00 O
ATOM 264 H GLN A 31 -21.704 -18.177 12.630 1.00 0.00 H
ATOM 265 HA GLN A 31 -23.599 -15.908 12.355 1.00 0.00 H
ATOM 266 1HB GLN A 31 -21.906 -15.337 14.603 1.00 0.00 H
ATOM 267 2HB GLN A 31 -23.683 -15.316 14.497 1.00 0.00 H
ATOM 268 1HG GLN A 31 -23.236 -17.972 14.801 1.00 0.00 H
ATOM 269 2HG GLN A 31 -21.867 -17.291 15.711 1.00 0.00 H
ATOM 270 1HE2 GLN A 31 -23.976 -15.647 18.153 1.00 0.00 H
ATOM 271 2HE2 GLN A 31 -22.545 -15.356 17.183 1.00 0.00 H
ATOM 272 N VAL A 32 -22.098 -14.518 11.326 1.00 0.00 N
ATOM 273 CA VAL A 32 -21.246 -13.644 10.537 1.00 0.00 C
ATOM 274 CB VAL A 32 -21.754 -13.528 9.085 1.00 0.00 C
ATOM 275 CG1 VAL A 32 -21.336 -14.789 8.338 1.00 0.00 C
ATOM 276 CG2 VAL A 32 -23.268 -13.482 8.876 1.00 0.00 C
ATOM 277 C VAL A 32 -20.861 -12.360 11.299 1.00 0.00 C
ATOM 278 O VAL A 32 -20.758 -12.384 12.532 1.00 0.00 O
ATOM 279 H VAL A 32 -23.089 -14.325 11.289 1.00 0.00 H
ATOM 280 HA VAL A 32 -20.232 -14.044 10.519 1.00 0.00 H
ATOM 281 HB VAL A 32 -21.313 -12.649 8.615 1.00 0.00 H
ATOM 282 1HG1 VAL A 32 -21.775 -15.661 8.821 1.00 0.00 H
ATOM 283 2HG1 VAL A 32 -21.683 -14.732 7.306 1.00 0.00 H
ATOM 284 3HG1 VAL A 32 -20.249 -14.876 8.350 1.00 0.00 H
ATOM 285 1HG2 VAL A 32 -23.681 -12.619 9.398 1.00 0.00 H
ATOM 286 2HG2 VAL A 32 -23.486 -13.401 7.811 1.00 0.00 H
ATOM 287 3HG2 VAL A 32 -23.718 -14.394 9.269 1.00 0.00 H
ATOM 288 N ASP A 33 -20.539 -11.243 10.666 1.00 0.00 N
ATOM 289 CA ASP A 33 -21.520 -10.157 10.744 1.00 0.00 C
ATOM 290 CB ASP A 33 -21.836 -9.710 12.189 1.00 0.00 C
ATOM 291 CG ASP A 33 -23.309 -9.372 12.365 1.00 0.00 C
ATOM 292 OD1 ASP A 33 -24.012 -9.183 11.367 1.00 0.00 O
ATOM 293 OD2 ASP A 33 -23.761 -9.396 13.517 1.00 0.00 O1-
ATOM 294 C ASP A 33 -21.117 -8.948 9.901 1.00 0.00 C
ATOM 295 O ASP A 33 -20.473 -9.105 8.863 1.00 0.00 O
ATOM 296 H ASP A 33 -20.105 -11.320 9.760 1.00 0.00 H
ATOM 297 HA ASP A 33 -22.436 -10.531 10.287 1.00 0.00 H
ATOM 298 1HB ASP A 33 -21.648 -10.447 12.935 1.00 0.00 H
ATOM 299 2HB ASP A 33 -21.178 -8.898 12.476 1.00 0.00 H
ATOM 300 N THR A 34 -21.557 -7.767 10.326 1.00 0.00 N
ATOM 301 CA THR A 34 -21.672 -6.554 9.563 1.00 0.00 C
ATOM 302 CB THR A 34 -23.155 -6.260 9.278 1.00 0.00 C
ATOM 303 CG2 THR A 34 -23.894 -7.461 8.685 1.00 0.00 C
ATOM 304 OG1 THR A 34 -23.830 -5.820 10.438 1.00 0.00 O
ATOM 305 C THR A 34 -20.983 -5.391 10.268 1.00 0.00 C
ATOM 306 O THR A 34 -20.315 -5.505 11.306 1.00 0.00 O
ATOM 307 H THR A 34 -22.004 -7.723 11.231 1.00 0.00 H
ATOM 308 HA THR A 34 -21.139 -6.667 8.619 1.00 0.00 H
ATOM 309 HB THR A 34 -23.232 -5.437 8.568 1.00 0.00 H
ATOM 310 1HG2 THR A 34 -23.848 -8.297 9.384 1.00 0.00 H
ATOM 311 2HG2 THR A 34 -24.935 -7.195 8.506 1.00 0.00 H
ATOM 312 3HG2 THR A 34 -23.425 -7.749 7.744 1.00 0.00 H
ATOM 313 HG1 THR A 34 -24.750 -5.646 10.226 1.00 0.00 H
ATOM 314 N ILE A 35 -21.101 -4.221 9.659 1.00 0.00 N
ATOM 315 CA ILE A 35 -20.622 -2.951 10.225 1.00 0.00 C
ATOM 316 CB ILE A 35 -20.586 -1.846 9.137 1.00 0.00 C
ATOM 317 CG2 ILE A 35 -20.268 -0.466 9.745 1.00 0.00 C
ATOM 318 CG1 ILE A 35 -19.522 -2.227 8.077 1.00 0.00 C
ATOM 319 CD1 ILE A 35 -19.403 -1.239 6.918 1.00 0.00 C
ATOM 320 C ILE A 35 -21.472 -2.531 11.449 1.00 0.00 C
ATOM 321 O ILE A 35 -20.937 -2.047 12.442 1.00 0.00 O
ATOM 322 H ILE A 35 -21.542 -4.166 8.752 1.00 0.00 H
ATOM 323 HA ILE A 35 -19.617 -3.087 10.624 1.00 0.00 H
ATOM 324 HB ILE A 35 -21.556 -1.790 8.643 1.00 0.00 H
ATOM 325 1HG1 ILE A 35 -18.541 -2.282 8.550 1.00 0.00 H
ATOM 326 2HG1 ILE A 35 -19.771 -3.196 7.644 1.00 0.00 H
ATOM 327 1HG2 ILE A 35 -19.295 -0.500 10.235 1.00 0.00 H
ATOM 328 2HG2 ILE A 35 -20.250 0.284 8.955 1.00 0.00 H
ATOM 329 3HG2 ILE A 35 -21.033 -0.205 10.476 1.00 0.00 H
ATOM 330 1HD1 ILE A 35 -19.129 -0.257 7.303 1.00 0.00 H
ATOM 331 2HD1 ILE A 35 -18.636 -1.583 6.224 1.00 0.00 H
ATOM 332 3HD1 ILE A 35 -20.358 -1.171 6.398 1.00 0.00 H
ATOM 333 N MET A 36 -22.788 -2.753 11.398 1.00 0.00 N
ATOM 334 CA MET A 36 -23.727 -2.324 12.441 1.00 0.00 C
ATOM 335 CB MET A 36 -25.041 -1.886 11.783 1.00 0.00 C
ATOM 336 CG MET A 36 -24.875 -0.660 10.876 1.00 0.00 C
ATOM 337 SD MET A 36 -26.421 -0.078 10.121 1.00 0.00 S
ATOM 338 CE MET A 36 -27.260 0.565 11.578 1.00 0.00 C
ATOM 339 C MET A 36 -24.024 -3.380 13.506 1.00 0.00 C
ATOM 340 O MET A 36 -24.594 -3.048 14.551 1.00 0.00 O
ATOM 341 H MET A 36 -23.188 -3.240 10.609 1.00 0.00 H
ATOM 342 HA MET A 36 -23.299 -1.489 12.995 1.00 0.00 H
ATOM 343 1HB MET A 36 -25.432 -2.700 11.173 1.00 0.00 H
ATOM 344 2HB MET A 36 -25.767 -1.631 12.556 1.00 0.00 H
ATOM 345 1HG MET A 36 -24.470 0.169 11.455 1.00 0.00 H
ATOM 346 2HG MET A 36 -24.192 -0.901 10.061 1.00 0.00 H
ATOM 347 1HE MET A 36 -26.660 1.358 12.024 1.00 0.00 H
ATOM 348 2HE MET A 36 -28.233 0.965 11.291 1.00 0.00 H
ATOM 349 3HE MET A 36 -27.397 -0.237 12.303 1.00 0.00 H
ATOM 350 N GLU A 37 -23.739 -4.650 13.240 1.00 0.00 N
ATOM 351 CA GLU A 37 -24.069 -5.784 14.090 1.00 0.00 C
ATOM 352 CB GLU A 37 -25.383 -6.425 13.623 1.00 0.00 C
ATOM 353 CG GLU A 37 -26.169 -7.064 14.776 1.00 0.00 C
ATOM 354 CD GLU A 37 -27.661 -7.264 14.481 1.00 0.00 C
ATOM 355 OE1 GLU A 37 -28.350 -7.873 15.321 1.00 0.00 O
ATOM 356 OE2 GLU A 37 -28.170 -6.720 13.475 1.00 0.00 O1-
ATOM 357 C GLU A 37 -22.889 -6.756 14.090 1.00 0.00 C
ATOM 358 O GLU A 37 -22.120 -6.810 13.129 1.00 0.00 O
ATOM 359 H GLU A 37 -23.253 -4.891 12.388 1.00 0.00 H
ATOM 360 HA GLU A 37 -24.182 -5.445 15.120 1.00 0.00 H
ATOM 361 1HB GLU A 37 -26.017 -5.665 13.166 1.00 0.00 H
ATOM 362 2HB GLU A 37 -25.167 -7.205 12.893 1.00 0.00 H
ATOM 363 1HG GLU A 37 -25.752 -8.045 15.001 1.00 0.00 H
ATOM 364 2HG GLU A 37 -26.099 -6.429 15.659 1.00 0.00 H
ATOM 365 N LYS A 38 -22.681 -7.413 15.243 1.00 0.00 N
ATOM 366 CA LYS A 38 -21.652 -8.432 15.504 1.00 0.00 C
ATOM 367 CB LYS A 38 -20.645 -7.927 16.560 1.00 0.00 C
ATOM 368 CG LYS A 38 -19.249 -7.569 16.014 1.00 0.00 C
ATOM 369 CD LYS A 38 -19.202 -6.602 14.820 1.00 0.00 C
ATOM 370 CE LYS A 38 -19.988 -5.309 15.057 1.00 0.00 C
ATOM 371 NZ LYS A 38 -20.036 -4.505 13.818 1.00 0.00 N1+
ATOM 372 C LYS A 38 -22.338 -9.733 15.944 1.00 0.00 C
ATOM 373 O LYS A 38 -23.163 -9.719 16.848 1.00 0.00 O
ATOM 374 H LYS A 38 -23.450 -7.421 15.899 1.00 0.00 H
ATOM 375 HA LYS A 38 -21.126 -8.655 14.583 1.00 0.00 H
ATOM 376 1HB LYS A 38 -21.059 -7.064 17.084 1.00 0.00 H
ATOM 377 2HB LYS A 38 -20.503 -8.706 17.313 1.00 0.00 H
ATOM 378 1HG LYS A 38 -18.670 -7.135 16.831 1.00 0.00 H
ATOM 379 2HG LYS A 38 -18.752 -8.493 15.716 1.00 0.00 H
ATOM 380 1HD LYS A 38 -18.160 -6.355 14.612 1.00 0.00 H
ATOM 381 2HD LYS A 38 -19.604 -7.109 13.941 1.00 0.00 H
ATOM 382 1HE LYS A 38 -21.003 -5.581 15.351 1.00 0.00 H
ATOM 383 2HE LYS A 38 -19.530 -4.739 15.871 1.00 0.00 H
ATOM 384 1HZ LYS A 38 -20.366 -5.076 13.036 1.00 0.00 H
ATOM 385 2HZ LYS A 38 -20.639 -3.697 13.888 1.00 0.00 H
ATOM 386 3HZ LYS A 38 -19.121 -4.142 13.574 1.00 0.00 H
ATOM 387 N NLN A 39 -21.875 -10.860 15.411 1.00 0.00 N
ATOM 388 CA NLN A 39 -22.430 -12.197 15.633 1.00 0.00 C
ATOM 389 CB NLN A 39 -21.976 -12.696 17.008 1.00 0.00 C
ATOM 390 CG NLN A 39 -20.484 -13.001 17.055 1.00 0.00 C
ATOM 391 OD1 NLN A 39 -19.830 -13.251 16.037 1.00 0.00 O
ATOM 392 ND2 NLN A 39 -19.944 -13.002 18.261 1.00 0.00 N
ATOM 393 C NLN A 39 -23.927 -12.433 15.290 1.00 0.00 C
ATOM 394 O NLN A 39 -24.614 -13.170 15.998 1.00 0.00 O
ATOM 395 H NLN A 39 -21.215 -10.773 14.661 1.00 0.00 H
ATOM 396 HA NLN A 39 -21.948 -12.842 14.901 1.00 0.00 H
ATOM 397 1HB NLN A 39 -22.237 -11.966 17.774 1.00 0.00 H
ATOM 398 2HB NLN A 39 -22.504 -13.599 17.262 1.00 0.00 H
ATOM 399 HD2 NLN A 39 -20.512 -12.704 19.049 1.00 0.00 H
ATOM 400 N VAL A 40 -24.381 -11.967 14.118 1.00 0.00 N
ATOM 401 CA VAL A 40 -25.699 -12.272 13.579 1.00 0.00 C
ATOM 402 CB VAL A 40 -26.190 -11.257 12.542 1.00 0.00 C
ATOM 403 CG1 VAL A 40 -27.236 -11.823 11.575 1.00 0.00 C
ATOM 404 CG2 VAL A 40 -26.898 -10.136 13.289 1.00 0.00 C
ATOM 405 C VAL A 40 -25.756 -13.714 13.118 1.00 0.00 C
ATOM 406 O VAL A 40 -24.947 -14.171 12.306 1.00 0.00 O
ATOM 407 H VAL A 40 -23.790 -11.320 13.617 1.00 0.00 H
ATOM 408 HA VAL A 40 -26.429 -12.287 14.389 1.00 0.00 H
ATOM 409 HB VAL A 40 -25.347 -10.913 11.942 1.00 0.00 H
ATOM 410 1HG1 VAL A 40 -28.107 -12.159 12.137 1.00 0.00 H
ATOM 411 2HG1 VAL A 40 -27.536 -11.048 10.870 1.00 0.00 H
ATOM 412 3HG1 VAL A 40 -26.809 -12.664 11.029 1.00 0.00 H
ATOM 413 1HG2 VAL A 40 -26.200 -9.663 13.981 1.00 0.00 H
ATOM 414 2HG2 VAL A 40 -27.260 -9.395 12.576 1.00 0.00 H
ATOM 415 3HG2 VAL A 40 -27.740 -10.545 13.846 1.00 0.00 H
ATOM 416 N THR A 41 -26.729 -14.434 13.664 1.00 0.00 N
ATOM 417 CA THR A 41 -26.978 -15.815 13.274 1.00 0.00 C
ATOM 418 CB THR A 41 -27.821 -16.568 14.303 1.00 0.00 C
ATOM 419 CG2 THR A 41 -27.757 -18.075 14.064 1.00 0.00 C
ATOM 420 OG1 THR A 41 -27.437 -16.288 15.633 1.00 0.00 O
ATOM 421 C THR A 41 -27.671 -15.837 11.921 1.00 0.00 C
ATOM 422 O THR A 41 -28.714 -15.197 11.741 1.00 0.00 O
ATOM 423 H THR A 41 -27.323 -14.026 14.372 1.00 0.00 H
ATOM 424 HA THR A 41 -26.029 -16.340 13.168 1.00 0.00 H
ATOM 425 HB THR A 41 -28.860 -16.246 14.228 1.00 0.00 H
ATOM 426 1HG2 THR A 41 -26.723 -18.412 14.144 1.00 0.00 H
ATOM 427 2HG2 THR A 41 -28.364 -18.588 14.809 1.00 0.00 H
ATOM 428 3HG2 THR A 41 -28.136 -18.302 13.068 1.00 0.00 H
ATOM 429 HG1 THR A 41 -27.994 -16.783 16.238 1.00 0.00 H
ATOM 430 N VAL A 42 -27.121 -16.606 10.984 1.00 0.00 N
ATOM 431 CA VAL A 42 -27.683 -16.821 9.659 1.00 0.00 C
ATOM 432 CB VAL A 42 -26.735 -16.342 8.554 1.00 0.00 C
ATOM 433 CG1 VAL A 42 -26.654 -14.815 8.541 1.00 0.00 C
ATOM 434 CG2 VAL A 42 -25.332 -16.944 8.655 1.00 0.00 C
ATOM 435 C VAL A 42 -28.152 -18.259 9.458 1.00 0.00 C
ATOM 436 O VAL A 42 -27.935 -19.135 10.295 1.00 0.00 O
ATOM 437 H VAL A 42 -26.254 -17.088 11.171 1.00 0.00 H
ATOM 438 HA VAL A 42 -28.620 -16.271 9.568 1.00 0.00 H
ATOM 439 HB VAL A 42 -27.102 -16.685 7.586 1.00 0.00 H
ATOM 440 1HG1 VAL A 42 -26.282 -14.463 9.503 1.00 0.00 H
ATOM 441 2HG1 VAL A 42 -25.977 -14.494 7.750 1.00 0.00 H
ATOM 442 3HG1 VAL A 42 -27.646 -14.400 8.361 1.00 0.00 H
ATOM 443 1HG2 VAL A 42 -25.396 -18.030 8.584 1.00 0.00 H
ATOM 444 2HG2 VAL A 42 -24.713 -16.563 7.843 1.00 0.00 H
ATOM 445 3HG2 VAL A 42 -24.886 -16.668 9.611 1.00 0.00 H
ATOM 446 N THR A 43 -28.878 -18.504 8.367 1.00 0.00 N
ATOM 447 CA THR A 43 -29.255 -19.867 7.961 1.00 0.00 C
ATOM 448 CB THR A 43 -30.490 -19.864 7.055 1.00 0.00 C
ATOM 449 CG2 THR A 43 -31.724 -19.318 7.763 1.00 0.00 C
ATOM 450 OG1 THR A 43 -30.275 -19.064 5.906 1.00 0.00 O
ATOM 451 C THR A 43 -28.117 -20.594 7.251 1.00 0.00 C
ATOM 452 O THR A 43 -27.980 -21.802 7.408 1.00 0.00 O
ATOM 453 H THR A 43 -29.189 -17.739 7.785 1.00 0.00 H
ATOM 454 HA THR A 43 -29.480 -20.461 8.846 1.00 0.00 H
ATOM 455 HB THR A 43 -30.708 -20.883 6.735 1.00 0.00 H
ATOM 456 1HG2 THR A 43 -31.537 -18.292 8.082 1.00 0.00 H
ATOM 457 2HG2 THR A 43 -32.574 -19.337 7.081 1.00 0.00 H
ATOM 458 3HG2 THR A 43 -31.945 -19.933 8.635 1.00 0.00 H
ATOM 459 HG1 THR A 43 -31.060 -19.078 5.355 1.00 0.00 H
ATOM 460 N HIS A 44 -27.329 -19.866 6.474 1.00 0.00 N
ATOM 461 CA HIS A 44 -26.197 -20.377 5.708 1.00 0.00 C
ATOM 462 CB HIS A 44 -26.621 -20.731 4.273 1.00 0.00 C
ATOM 463 CG HIS A 44 -27.805 -21.652 4.169 1.00 0.00 C
ATOM 464 ND1 HIS A 44 -29.124 -21.262 4.270 1.00 0.00 N
ATOM 465 CE1 HIS A 44 -29.899 -22.354 4.158 1.00 0.00 C
ATOM 466 NE2 HIS A 44 -29.132 -23.434 3.976 1.00 0.00 N
ATOM 467 CD2 HIS A 44 -27.803 -23.002 3.981 1.00 0.00 C
ATOM 468 C HIS A 44 -25.084 -19.325 5.680 1.00 0.00 C
ATOM 469 O HIS A 44 -25.352 -18.139 5.484 1.00 0.00 O
ATOM 470 H HIS A 44 -27.492 -18.874 6.377 1.00 0.00 H
ATOM 471 HA HIS A 44 -25.808 -21.275 6.189 1.00 0.00 H
ATOM 472 1HB HIS A 44 -26.886 -19.820 3.737 1.00 0.00 H
ATOM 473 2HB HIS A 44 -25.795 -21.226 3.762 1.00 0.00 H
ATOM 474 HD1 HIS A 44 -29.454 -20.317 4.407 1.00 0.00 H
ATOM 475 HD2 HIS A 44 -27.014 -23.741 3.845 1.00 0.00 H
ATOM 476 HE1 HIS A 44 -30.983 -22.262 4.220 1.00 0.00 H
ATOM 477 N ALA A 45 -23.851 -19.801 5.787 1.00 0.00 N
ATOM 478 CA ALA A 45 -22.650 -19.009 5.675 1.00 0.00 C
ATOM 479 CB ALA A 45 -22.157 -18.617 7.067 1.00 0.00 C
ATOM 480 C ALA A 45 -21.589 -19.745 4.857 1.00 0.00 C
ATOM 481 O ALA A 45 -21.751 -20.892 4.431 1.00 0.00 O
ATOM 482 H ALA A 45 -23.703 -20.785 5.960 1.00 0.00 H
ATOM 483 HA ALA A 45 -22.862 -18.107 5.100 1.00 0.00 H
ATOM 484 1HB ALA A 45 -21.942 -19.517 7.644 1.00 0.00 H
ATOM 485 2HB ALA A 45 -21.250 -18.019 6.977 1.00 0.00 H
ATOM 486 3HB ALA A 45 -22.926 -18.036 7.576 1.00 0.00 H
ATOM 487 N GLN A 46 -20.515 -19.030 4.535 1.00 0.00 N
ATOM 488 CA GLN A 46 -19.331 -19.620 3.932 1.00 0.00 C
ATOM 489 CB GLN A 46 -19.376 -19.392 2.408 1.00 0.00 C
ATOM 490 CG GLN A 46 -18.179 -20.044 1.700 1.00 0.00 C
ATOM 491 CD GLN A 46 -18.262 -19.960 0.175 1.00 0.00 C
ATOM 492 OE1 GLN A 46 -19.277 -19.666 -0.425 1.00 0.00 O
ATOM 493 NE2 GLN A 46 -17.168 -20.240 -0.502 1.00 0.00 N
ATOM 494 C GLN A 46 -18.081 -19.051 4.602 1.00 0.00 C
ATOM 495 O GLN A 46 -17.771 -17.868 4.443 1.00 0.00 O
ATOM 496 H GLN A 46 -20.500 -18.035 4.708 1.00 0.00 H
ATOM 497 HA GLN A 46 -19.310 -20.689 4.143 1.00 0.00 H
ATOM 498 1HB GLN A 46 -20.291 -19.824 2.003 1.00 0.00 H
ATOM 499 2HB GLN A 46 -19.356 -18.323 2.199 1.00 0.00 H
ATOM 500 1HG GLN A 46 -17.260 -19.546 2.007 1.00 0.00 H
ATOM 501 2HG GLN A 46 -18.128 -21.099 1.969 1.00 0.00 H
ATOM 502 1HE2 GLN A 46 -17.178 -20.197 -1.511 1.00 0.00 H
ATOM 503 2HE2 GLN A 46 -16.325 -20.496 -0.009 1.00 0.00 H
ATOM 504 N ASP A 47 -17.361 -19.898 5.347 1.00 0.00 N
ATOM 505 CA ASP A 47 -16.018 -19.550 5.815 1.00 0.00 C
ATOM 506 CB ASP A 47 -15.554 -20.507 6.929 1.00 0.00 C
ATOM 507 CG ASP A 47 -14.350 -19.981 7.736 1.00 0.00 C
ATOM 508 OD1 ASP A 47 -13.674 -19.034 7.289 1.00 0.00 O
ATOM 509 OD2 ASP A 47 -14.096 -20.485 8.857 1.00 0.00 O1-
ATOM 510 C ASP A 47 -15.066 -19.544 4.606 1.00 0.00 C
ATOM 511 O ASP A 47 -15.101 -20.447 3.769 1.00 0.00 O
ATOM 512 H ASP A 47 -17.741 -20.799 5.598 1.00 0.00 H
ATOM 513 HA ASP A 47 -16.021 -18.533 6.207 1.00 0.00 H
ATOM 514 1HB ASP A 47 -16.371 -20.668 7.633 1.00 0.00 H
ATOM 515 2HB ASP A 47 -15.260 -21.460 6.491 1.00 0.00 H
ATOM 516 N ILE A 48 -14.243 -18.499 4.501 1.00 0.00 N
ATOM 517 CA ILE A 48 -13.277 -18.315 3.417 1.00 0.00 C
ATOM 518 CB ILE A 48 -13.660 -17.116 2.510 1.00 0.00 C
ATOM 519 CG2 ILE A 48 -15.001 -17.404 1.800 1.00 0.00 C
ATOM 520 CG1 ILE A 48 -13.726 -15.788 3.293 1.00 0.00 C
ATOM 521 CD1 ILE A 48 -13.886 -14.550 2.388 1.00 0.00 C
ATOM 522 C ILE A 48 -11.835 -18.219 3.934 1.00 0.00 C
ATOM 523 O ILE A 48 -10.927 -17.917 3.166 1.00 0.00 O
ATOM 524 H ILE A 48 -14.262 -17.768 5.198 1.00 0.00 H
ATOM 525 HA ILE A 48 -13.243 -19.214 2.802 1.00 0.00 H
ATOM 526 HB ILE A 48 -12.882 -16.962 1.762 1.00 0.00 H
ATOM 527 1HG1 ILE A 48 -14.579 -15.808 3.973 1.00 0.00 H
ATOM 528 2HG1 ILE A 48 -12.808 -15.657 3.867 1.00 0.00 H
ATOM 529 1HG2 ILE A 48 -15.782 -17.557 2.545 1.00 0.00 H
ATOM 530 2HG2 ILE A 48 -15.265 -16.559 1.164 1.00 0.00 H
ATOM 531 3HG2 ILE A 48 -14.903 -18.301 1.188 1.00 0.00 H
ATOM 532 1HD1 ILE A 48 -14.808 -14.637 1.813 1.00 0.00 H
ATOM 533 2HD1 ILE A 48 -13.926 -13.652 3.004 1.00 0.00 H
ATOM 534 3HD1 ILE A 48 -13.038 -14.486 1.707 1.00 0.00 H
ATOM 535 N LEU A 49 -11.611 -18.471 5.226 1.00 0.00 N
ATOM 536 CA LEU A 49 -10.323 -18.350 5.898 1.00 0.00 C
ATOM 537 CB LEU A 49 -10.459 -17.330 7.034 1.00 0.00 C
ATOM 538 CG LEU A 49 -9.139 -17.047 7.778 1.00 0.00 C
ATOM 539 CD1 LEU A 49 -8.135 -16.311 6.892 1.00 0.00 C
ATOM 540 CD2 LEU A 49 -9.405 -16.178 9.004 1.00 0.00 C
ATOM 541 C LEU A 49 -9.828 -19.706 6.411 1.00 0.00 C
ATOM 542 O LEU A 49 -10.334 -20.229 7.403 1.00 0.00 O
ATOM 543 H LEU A 49 -12.370 -18.771 5.821 1.00 0.00 H
ATOM 544 HA LEU A 49 -9.571 -18.013 5.184 1.00 0.00 H
ATOM 545 1HB LEU A 49 -10.812 -16.381 6.631 1.00 0.00 H
ATOM 546 2HB LEU A 49 -11.172 -17.699 7.771 1.00 0.00 H
ATOM 547 HG LEU A 49 -8.690 -17.989 8.094 1.00 0.00 H
ATOM 548 1HD1 LEU A 49 -8.560 -15.359 6.574 1.00 0.00 H
ATOM 549 2HD1 LEU A 49 -7.218 -16.130 7.453 1.00 0.00 H
ATOM 550 3HD1 LEU A 49 -7.910 -16.918 6.015 1.00 0.00 H
ATOM 551 1HD2 LEU A 49 -10.091 -16.695 9.675 1.00 0.00 H
ATOM 552 2HD2 LEU A 49 -8.467 -15.983 9.523 1.00 0.00 H
ATOM 553 3HD2 LEU A 49 -9.849 -15.233 8.690 1.00 0.00 H
ATOM 554 N GLU A 50 -8.766 -20.226 5.789 1.00 0.00 N
ATOM 555 CA GLU A 50 -8.035 -21.379 6.319 1.00 0.00 C
ATOM 556 CB GLU A 50 -7.168 -21.998 5.219 1.00 0.00 C
ATOM 557 CG GLU A 50 -6.429 -23.270 5.663 1.00 0.00 C
ATOM 558 CD GLU A 50 -7.398 -24.299 6.247 1.00 0.00 C
ATOM 559 OE1 GLU A 50 -7.491 -24.353 7.494 1.00 0.00 O
ATOM 560 OE2 GLU A 50 -8.087 -24.991 5.468 1.00 0.00 O1-
ATOM 561 C GLU A 50 -7.192 -20.971 7.529 1.00 0.00 C
ATOM 562 O GLU A 50 -6.447 -19.993 7.495 1.00 0.00 O
ATOM 563 H GLU A 50 -8.440 -19.822 4.922 1.00 0.00 H
ATOM 564 HA GLU A 50 -8.744 -22.124 6.679 1.00 0.00 H
ATOM 565 1HB GLU A 50 -7.795 -22.267 4.369 1.00 0.00 H
ATOM 566 2HB GLU A 50 -6.414 -21.278 4.900 1.00 0.00 H
ATOM 567 1HG GLU A 50 -5.924 -23.716 4.806 1.00 0.00 H
ATOM 568 2HG GLU A 50 -5.693 -23.015 6.425 1.00 0.00 H
ATOM 569 N LYS A 51 -7.288 -21.751 8.608 1.00 0.00 N
ATOM 570 CA LYS A 51 -6.608 -21.499 9.889 1.00 0.00 C
ATOM 571 CB LYS A 51 -7.659 -21.214 10.984 1.00 0.00 C
ATOM 572 CG LYS A 51 -8.585 -20.032 10.635 1.00 0.00 C
ATOM 573 CD LYS A 51 -9.874 -20.053 11.449 1.00 0.00 C
ATOM 574 CE LYS A 51 -10.932 -19.264 10.675 1.00 0.00 C
ATOM 575 NZ LYS A 51 -12.330 -19.645 10.990 1.00 0.00 N1+
ATOM 576 C LYS A 51 -5.704 -22.658 10.311 1.00 0.00 C
ATOM 577 O LYS A 51 -5.036 -22.574 11.341 1.00 0.00 O
ATOM 578 H LYS A 51 -7.861 -22.582 8.580 1.00 0.00 H
ATOM 579 HA LYS A 51 -5.947 -20.639 9.787 1.00 0.00 H
ATOM 580 1HB LYS A 51 -8.285 -22.094 11.125 1.00 0.00 H
ATOM 581 2HB LYS A 51 -7.154 -20.973 11.919 1.00 0.00 H
ATOM 582 1HG LYS A 51 -8.070 -19.094 10.840 1.00 0.00 H
ATOM 583 2HG LYS A 51 -8.850 -20.077 9.579 1.00 0.00 H
ATOM 584 1HD LYS A 51 -10.199 -21.084 11.589 1.00 0.00 H
ATOM 585 2HD LYS A 51 -9.698 -19.594 12.422 1.00 0.00 H
ATOM 586 1HE LYS A 51 -10.833 -18.203 10.901 1.00 0.00 H
ATOM 587 2HE LYS A 51 -10.793 -19.422 9.605 1.00 0.00 H
ATOM 588 1HZ LYS A 51 -12.507 -19.492 11.973 1.00 0.00 H
ATOM 589 2HZ LYS A 51 -12.964 -19.082 10.442 1.00 0.00 H
ATOM 590 3HZ LYS A 51 -12.471 -20.621 10.771 1.00 0.00 H
ATOM 591 N THR A 52 -5.686 -23.740 9.540 1.00 0.00 N
ATOM 592 CA THR A 52 -4.989 -24.972 9.896 1.00 0.00 C
ATOM 593 CB THR A 52 -5.948 -26.160 10.049 1.00 0.00 C
ATOM 594 CG2 THR A 52 -7.082 -25.874 11.035 1.00 0.00 C
ATOM 595 OG1 THR A 52 -6.530 -26.539 8.837 1.00 0.00 O
ATOM 596 C THR A 52 -3.867 -25.298 8.904 1.00 0.00 C
ATOM 597 O THR A 52 -3.940 -25.027 7.710 1.00 0.00 O
ATOM 598 H THR A 52 -6.172 -23.737 8.654 1.00 0.00 H
ATOM 599 HA THR A 52 -4.469 -24.835 10.844 1.00 0.00 H
ATOM 600 HB THR A 52 -5.397 -27.027 10.414 1.00 0.00 H
ATOM 601 1HG2 THR A 52 -7.661 -25.019 10.685 1.00 0.00 H
ATOM 602 2HG2 THR A 52 -7.731 -26.747 11.106 1.00 0.00 H
ATOM 603 3HG2 THR A 52 -6.664 -25.652 12.017 1.00 0.00 H
ATOM 604 HG1 THR A 52 -7.119 -27.283 8.984 1.00 0.00 H
ATOM 605 N HIS A 53 -2.798 -25.903 9.425 1.00 0.00 N
ATOM 606 CA HIS A 53 -1.684 -26.447 8.665 1.00 0.00 C
ATOM 607 CB HIS A 53 -0.543 -25.419 8.605 1.00 0.00 C
ATOM 608 CG HIS A 53 0.087 -25.148 9.942 1.00 0.00 C
ATOM 609 ND1 HIS A 53 1.173 -25.809 10.474 1.00 0.00 N
ATOM 610 CE1 HIS A 53 1.431 -25.289 11.684 1.00 0.00 C
ATOM 611 NE2 HIS A 53 0.553 -24.324 11.963 1.00 0.00 N
ATOM 612 CD2 HIS A 53 -0.299 -24.216 10.875 1.00 0.00 C
ATOM 613 C HIS A 53 -1.238 -27.767 9.298 1.00 0.00 C
ATOM 614 O HIS A 53 -1.588 -28.076 10.438 1.00 0.00 O
ATOM 615 H HIS A 53 -2.717 -26.013 10.426 1.00 0.00 H
ATOM 616 HA HIS A 53 -2.014 -26.679 7.653 1.00 0.00 H
ATOM 617 1HB HIS A 53 0.241 -25.785 7.942 1.00 0.00 H
ATOM 618 2HB HIS A 53 -0.927 -24.472 8.226 1.00 0.00 H
ATOM 619 HD1 HIS A 53 1.688 -26.557 10.032 1.00 0.00 H
ATOM 620 HD2 HIS A 53 -1.091 -23.468 10.907 1.00 0.00 H
ATOM 621 HE1 HIS A 53 2.262 -25.671 12.276 1.00 0.00 H
ATOM 622 N ASN A 54 -0.442 -28.557 8.574 1.00 0.00 N
ATOM 623 CA ASN A 54 -0.026 -29.882 9.051 1.00 0.00 C
ATOM 624 CB ASN A 54 0.089 -30.838 7.853 1.00 0.00 C
ATOM 625 CG ASN A 54 1.298 -30.599 6.970 1.00 0.00 C
ATOM 626 OD1 ASN A 54 2.130 -29.729 7.190 1.00 0.00 O
ATOM 627 ND2 ASN A 54 1.432 -31.397 5.937 1.00 0.00 N
ATOM 628 C ASN A 54 1.225 -29.885 9.953 1.00 0.00 C
ATOM 629 O ASN A 54 1.599 -30.949 10.443 1.00 0.00 O
ATOM 630 H ASN A 54 -0.205 -28.276 7.627 1.00 0.00 H
ATOM 631 HA ASN A 54 -0.825 -30.273 9.685 1.00 0.00 H
ATOM 632 1HB ASN A 54 0.155 -31.856 8.233 1.00 0.00 H
ATOM 633 2HB ASN A 54 -0.813 -30.767 7.244 1.00 0.00 H
ATOM 634 1HD2 ASN A 54 2.222 -31.228 5.335 1.00 0.00 H
ATOM 635 2HD2 ASN A 54 0.699 -32.046 5.700 1.00 0.00 H
ATOM 636 N GLY A 55 1.895 -28.737 10.139 1.00 0.00 N
ATOM 637 CA GLY A 55 3.105 -28.612 10.960 1.00 0.00 C
ATOM 638 C GLY A 55 4.352 -29.306 10.402 1.00 0.00 C
ATOM 639 O GLY A 55 5.253 -29.639 11.165 1.00 0.00 O
ATOM 640 H GLY A 55 1.568 -27.890 9.696 1.00 0.00 H
ATOM 641 1HA GLY A 55 3.363 -27.559 11.071 1.00 0.00 H
ATOM 642 2HA GLY A 55 2.925 -29.047 11.943 1.00 0.00 H
ATOM 643 N LYS A 56 4.433 -29.566 9.093 1.00 0.00 N
ATOM 644 CA LYS A 56 5.515 -30.321 8.445 1.00 0.00 C
ATOM 645 CB LYS A 56 4.998 -31.698 8.002 1.00 0.00 C
ATOM 646 CG LYS A 56 4.521 -32.576 9.174 1.00 0.00 C
ATOM 647 CD LYS A 56 3.965 -33.898 8.655 1.00 0.00 C
ATOM 648 CE LYS A 56 3.412 -34.726 9.819 1.00 0.00 C
ATOM 649 NZ LYS A 56 2.837 -36.001 9.335 1.00 0.00 N1+
ATOM 650 C LYS A 56 6.111 -29.576 7.252 1.00 0.00 C
ATOM 651 O LYS A 56 5.426 -28.804 6.581 1.00 0.00 O
ATOM 652 H LYS A 56 3.713 -29.234 8.467 1.00 0.00 H
ATOM 653 HA LYS A 56 6.337 -30.455 9.148 1.00 0.00 H
ATOM 654 1HB LYS A 56 4.155 -31.569 7.324 1.00 0.00 H
ATOM 655 2HB LYS A 56 5.795 -32.239 7.491 1.00 0.00 H
ATOM 656 1HG LYS A 56 5.358 -32.780 9.841 1.00 0.00 H
ATOM 657 2HG LYS A 56 3.738 -32.053 9.724 1.00 0.00 H
ATOM 658 1HD LYS A 56 3.163 -33.702 7.943 1.00 0.00 H
ATOM 659 2HD LYS A 56 4.759 -34.458 8.162 1.00 0.00 H
ATOM 660 1HE LYS A 56 4.216 -34.948 10.521 1.00 0.00 H
ATOM 661 2HE LYS A 56 2.632 -34.161 10.329 1.00 0.00 H
ATOM 662 1HZ LYS A 56 3.554 -36.537 8.867 1.00 0.00 H
ATOM 663 2HZ LYS A 56 2.480 -36.528 10.119 1.00 0.00 H
ATOM 664 3HZ LYS A 56 2.086 -35.808 8.689 1.00 0.00 H
ATOM 665 N LEU A 57 7.386 -29.879 6.946 1.00 0.00 N
ATOM 666 CA LEU A 57 7.997 -29.554 5.659 1.00 0.00 C
ATOM 667 CB LEU A 57 9.500 -29.303 5.834 1.00 0.00 C
ATOM 668 CG LEU A 57 9.848 -28.138 6.771 1.00 0.00 C
ATOM 669 CD1 LEU A 57 11.367 -28.054 6.932 1.00 0.00 C
ATOM 670 CD2 LEU A 57 9.343 -26.796 6.244 1.00 0.00 C
ATOM 671 C LEU A 57 7.726 -30.706 4.690 1.00 0.00 C
ATOM 672 O LEU A 57 8.126 -31.844 4.951 1.00 0.00 O
ATOM 673 H LEU A 57 7.968 -30.353 7.621 1.00 0.00 H
ATOM 674 HA LEU A 57 7.531 -28.657 5.251 1.00 0.00 H
ATOM 675 1HB LEU A 57 9.971 -30.193 6.250 1.00 0.00 H
ATOM 676 2HB LEU A 57 9.946 -29.074 4.867 1.00 0.00 H
ATOM 677 HG LEU A 57 9.387 -28.303 7.745 1.00 0.00 H
ATOM 678 1HD1 LEU A 57 11.827 -27.889 5.958 1.00 0.00 H
ATOM 679 2HD1 LEU A 57 11.617 -27.228 7.597 1.00 0.00 H
ATOM 680 3HD1 LEU A 57 11.740 -28.987 7.356 1.00 0.00 H
ATOM 681 1HD2 LEU A 57 8.258 -26.832 6.140 1.00 0.00 H
ATOM 682 2HD2 LEU A 57 9.615 -26.005 6.942 1.00 0.00 H
ATOM 683 3HD2 LEU A 57 9.794 -26.594 5.273 1.00 0.00 H
ATOM 684 N CYX A 58 7.035 -30.429 3.590 1.00 0.00 N
ATOM 685 CA CYX A 58 6.645 -31.414 2.582 1.00 0.00 C
ATOM 686 CB CYX A 58 5.123 -31.346 2.383 1.00 0.00 C
ATOM 687 SG CYX A 58 4.082 -31.643 3.840 1.00 0.00 S
ATOM 688 C CYX A 58 7.368 -31.178 1.250 1.00 0.00 C
ATOM 689 O CYX A 58 7.811 -30.061 0.962 1.00 0.00 O
ATOM 690 H CYX A 58 6.728 -29.473 3.440 1.00 0.00 H
ATOM 691 HA CYX A 58 6.905 -32.419 2.917 1.00 0.00 H
ATOM 692 1HB CYX A 58 4.883 -30.354 2.001 1.00 0.00 H
ATOM 693 2HB CYX A 58 4.846 -32.061 1.613 1.00 0.00 H
ATOM 694 N ASP A 59 7.363 -32.189 0.385 1.00 0.00 N
ATOM 695 CA ASP A 59 7.720 -32.031 -1.024 1.00 0.00 C
ATOM 696 CB ASP A 59 7.704 -33.380 -1.751 1.00 0.00 C
ATOM 697 CG ASP A 59 8.697 -34.426 -1.214 1.00 0.00 C
ATOM 698 OD1 ASP A 59 9.471 -34.122 -0.284 1.00 0.00 O
ATOM 699 OD2 ASP A 59 8.709 -35.556 -1.734 1.00 0.00 O1-
ATOM 700 C ASP A 59 6.729 -31.047 -1.663 1.00 0.00 C
ATOM 701 O ASP A 59 5.527 -31.102 -1.393 1.00 0.00 O
ATOM 702 H ASP A 59 7.082 -33.109 0.693 1.00 0.00 H
ATOM 703 HA ASP A 59 8.721 -31.607 -1.100 1.00 0.00 H
ATOM 704 1HB ASP A 59 6.712 -33.824 -1.671 1.00 0.00 H
ATOM 705 2HB ASP A 59 7.950 -33.229 -2.802 1.00 0.00 H
ATOM 706 N LEU A 60 7.228 -30.147 -2.505 1.00 0.00 N
ATOM 707 CA LEU A 60 6.380 -29.206 -3.226 1.00 0.00 C
ATOM 708 CB LEU A 60 7.018 -27.814 -3.203 1.00 0.00 C
ATOM 709 CG LEU A 60 6.124 -26.719 -3.803 1.00 0.00 C
ATOM 710 CD1 LEU A 60 4.940 -26.397 -2.893 1.00 0.00 C
ATOM 711 CD2 LEU A 60 6.940 -25.444 -3.998 1.00 0.00 C
ATOM 712 C LEU A 60 6.166 -29.746 -4.635 1.00 0.00 C
ATOM 713 O LEU A 60 7.120 -29.854 -5.407 1.00 0.00 O
ATOM 714 H LEU A 60 8.199 -30.246 -2.779 1.00 0.00 H
ATOM 715 HA LEU A 60 5.412 -29.144 -2.730 1.00 0.00 H
ATOM 716 1HB LEU A 60 7.269 -27.544 -2.178 1.00 0.00 H
ATOM 717 2HB LEU A 60 7.929 -27.871 -3.784 1.00 0.00 H
ATOM 718 HG LEU A 60 5.751 -27.037 -4.777 1.00 0.00 H
ATOM 719 1HD1 LEU A 60 5.291 -26.084 -1.909 1.00 0.00 H
ATOM 720 2HD1 LEU A 60 4.353 -25.594 -3.332 1.00 0.00 H
ATOM 721 3HD1 LEU A 60 4.297 -27.268 -2.793 1.00 0.00 H
ATOM 722 1HD2 LEU A 60 7.767 -25.631 -4.683 1.00 0.00 H
ATOM 723 2HD2 LEU A 60 6.303 -24.671 -4.426 1.00 0.00 H
ATOM 724 3HD2 LEU A 60 7.335 -25.104 -3.041 1.00 0.00 H
ATOM 725 N ASN A 61 4.923 -30.094 -4.966 1.00 0.00 N
ATOM 726 CA ASN A 61 4.546 -30.694 -6.249 1.00 0.00 C
ATOM 727 CB ASN A 61 4.471 -29.598 -7.331 1.00 0.00 C
ATOM 728 CG ASN A 61 3.394 -28.565 -7.047 1.00 0.00 C
ATOM 729 OD1 ASN A 61 2.302 -28.880 -6.601 1.00 0.00 O
ATOM 730 ND2 ASN A 61 3.660 -27.308 -7.329 1.00 0.00 N
ATOM 731 C ASN A 61 5.437 -31.904 -6.631 1.00 0.00 C
ATOM 732 O ASN A 61 5.829 -32.073 -7.782 1.00 0.00 O
ATOM 733 H ASN A 61 4.172 -29.957 -4.305 1.00 0.00 H
ATOM 734 HA ASN A 61 3.573 -31.176 -6.153 1.00 0.00 H
ATOM 735 1HB ASN A 61 5.426 -29.076 -7.387 1.00 0.00 H
ATOM 736 2HB ASN A 61 4.249 -30.054 -8.296 1.00 0.00 H
ATOM 737 1HD2 ASN A 61 2.966 -26.596 -7.152 1.00 0.00 H
ATOM 738 2HD2 ASN A 61 4.558 -27.061 -7.720 1.00 0.00 H
ATOM 739 N GLY A 62 5.795 -32.741 -5.650 1.00 0.00 N
ATOM 740 CA GLY A 62 6.610 -33.942 -5.821 1.00 0.00 C
ATOM 741 C GLY A 62 8.124 -33.725 -5.769 1.00 0.00 C
ATOM 742 O GLY A 62 8.859 -34.715 -5.724 1.00 0.00 O
ATOM 743 H GLY A 62 5.499 -32.564 -4.701 1.00 0.00 H
ATOM 744 1HA GLY A 62 6.375 -34.656 -5.032 1.00 0.00 H
ATOM 745 2HA GLY A 62 6.398 -34.390 -6.791 1.00 0.00 H
ATOM 746 N VAL A 63 8.629 -32.492 -5.742 1.00 0.00 N
ATOM 747 CA VAL A 63 10.069 -32.181 -5.658 1.00 0.00 C
ATOM 748 CB VAL A 63 10.461 -31.015 -6.576 1.00 0.00 C
ATOM 749 CG1 VAL A 63 11.985 -30.805 -6.572 1.00 0.00 C
ATOM 750 CG2 VAL A 63 10.035 -31.269 -8.026 1.00 0.00 C
ATOM 751 C VAL A 63 10.448 -31.891 -4.204 1.00 0.00 C
ATOM 752 O VAL A 63 9.857 -31.030 -3.554 1.00 0.00 O
ATOM 753 H VAL A 63 8.013 -31.693 -5.780 1.00 0.00 H
ATOM 754 HA VAL A 63 10.649 -33.056 -5.954 1.00 0.00 H
ATOM 755 HB VAL A 63 9.980 -30.101 -6.228 1.00 0.00 H
ATOM 756 1HG1 VAL A 63 12.478 -31.711 -6.925 1.00 0.00 H
ATOM 757 2HG1 VAL A 63 12.240 -29.974 -7.230 1.00 0.00 H
ATOM 758 3HG1 VAL A 63 12.319 -30.582 -5.559 1.00 0.00 H
ATOM 759 1HG2 VAL A 63 8.953 -31.392 -8.071 1.00 0.00 H
ATOM 760 2HG2 VAL A 63 10.330 -30.421 -8.645 1.00 0.00 H
ATOM 761 3HG2 VAL A 63 10.519 -32.173 -8.394 1.00 0.00 H
ATOM 762 N LYS A 64 11.469 -32.590 -3.691 1.00 0.00 N
ATOM 763 CA LYS A 64 11.917 -32.448 -2.305 1.00 0.00 C
ATOM 764 CB LYS A 64 12.878 -33.572 -1.913 1.00 0.00 C
ATOM 765 CG LYS A 64 12.134 -34.908 -1.817 1.00 0.00 C
ATOM 766 CD LYS A 64 13.018 -36.009 -1.232 1.00 0.00 C
ATOM 767 CE LYS A 64 12.155 -37.268 -1.088 1.00 0.00 C
ATOM 768 NZ LYS A 64 12.892 -38.356 -0.435 1.00 0.00 N1+
ATOM 769 C LYS A 64 12.560 -31.087 -2.042 1.00 0.00 C
ATOM 770 O LYS A 64 13.283 -30.573 -2.905 1.00 0.00 O
ATOM 771 H LYS A 64 11.968 -33.251 -4.268 1.00 0.00 H
ATOM 772 HA LYS A 64 11.055 -32.481 -1.639 1.00 0.00 H
ATOM 773 1HB LYS A 64 13.663 -33.658 -2.664 1.00 0.00 H
ATOM 774 2HB LYS A 64 13.325 -33.347 -0.945 1.00 0.00 H
ATOM 775 1HG LYS A 64 11.261 -34.793 -1.174 1.00 0.00 H
ATOM 776 2HG LYS A 64 11.814 -35.219 -2.811 1.00 0.00 H
ATOM 777 1HD LYS A 64 13.856 -36.198 -1.902 1.00 0.00 H
ATOM 778 2HD LYS A 64 13.395 -35.695 -0.259 1.00 0.00 H
ATOM 779 1HE LYS A 64 11.275 -37.040 -0.487 1.00 0.00 H
ATOM 780 2HE LYS A 64 11.841 -37.609 -2.075 1.00 0.00 H
ATOM 781 1HZ LYS A 64 13.181 -38.061 0.487 1.00 0.00 H
ATOM 782 2HZ LYS A 64 12.296 -39.168 -0.357 1.00 0.00 H
ATOM 783 3HZ LYS A 64 13.707 -38.589 -0.985 1.00 0.00 H
ATOM 784 N PRO A 65 12.383 -30.513 -0.845 1.00 0.00 N
ATOM 785 CD PRO A 65 11.454 -30.917 0.205 1.00 0.00 C
ATOM 786 CG PRO A 65 11.805 -30.082 1.431 1.00 0.00 C
ATOM 787 CB PRO A 65 12.458 -28.841 0.826 1.00 0.00 C
ATOM 788 CA PRO A 65 13.184 -29.382 -0.409 1.00 0.00 C
ATOM 789 C PRO A 65 14.617 -29.813 -0.076 1.00 0.00 C
ATOM 790 O PRO A 65 14.875 -30.950 0.329 1.00 0.00 O
ATOM 791 HA PRO A 65 13.084 -28.568 -1.126 1.00 0.00 H
ATOM 792 1HB PRO A 65 13.145 -28.402 1.550 1.00 0.00 H
ATOM 793 2HB PRO A 65 11.689 -28.113 0.569 1.00 0.00 H
ATOM 794 1HG PRO A 65 12.481 -30.646 2.074 1.00 0.00 H
ATOM 795 2HG PRO A 65 10.894 -29.844 1.982 1.00 0.00 H
ATOM 796 1HD PRO A 65 11.574 -31.982 0.407 1.00 0.00 H
ATOM 797 2HD PRO A 65 10.431 -30.723 -0.119 1.00 0.00 H
ATOM 798 N LEU A 66 15.554 -28.868 -0.183 1.00 0.00 N
ATOM 799 CA LEU A 66 16.896 -28.984 0.371 1.00 0.00 C
ATOM 800 CB LEU A 66 17.877 -28.198 -0.510 1.00 0.00 C
ATOM 801 CG LEU A 66 19.306 -28.109 0.053 1.00 0.00 C
ATOM 802 CD1 LEU A 66 19.924 -29.488 0.276 1.00 0.00 C
ATOM 803 CD2 LEU A 66 20.188 -27.331 -0.905 1.00 0.00 C
ATOM 804 C LEU A 66 16.867 -28.477 1.823 1.00 0.00 C
ATOM 805 O LEU A 66 16.906 -27.268 2.062 1.00 0.00 O
ATOM 806 H LEU A 66 15.351 -28.008 -0.673 1.00 0.00 H
ATOM 807 HA LEU A 66 17.189 -30.034 0.397 1.00 0.00 H
ATOM 808 1HB LEU A 66 17.950 -28.674 -1.488 1.00 0.00 H
ATOM 809 2HB LEU A 66 17.519 -27.176 -0.630 1.00 0.00 H
ATOM 810 HG LEU A 66 19.288 -27.587 1.009 1.00 0.00 H
ATOM 811 1HD1 LEU A 66 19.966 -30.026 -0.671 1.00 0.00 H
ATOM 812 2HD1 LEU A 66 20.932 -29.375 0.674 1.00 0.00 H
ATOM 813 3HD1 LEU A 66 19.315 -30.049 0.985 1.00 0.00 H
ATOM 814 1HD2 LEU A 66 19.788 -26.325 -1.033 1.00 0.00 H
ATOM 815 2HD2 LEU A 66 21.199 -27.271 -0.502 1.00 0.00 H
ATOM 816 3HD2 LEU A 66 20.212 -27.837 -1.870 1.00 0.00 H
ATOM 817 N ILE A 67 16.846 -29.396 2.773 1.00 0.00 N
ATOM 818 CA ILE A 67 16.825 -29.069 4.208 1.00 0.00 C
ATOM 819 CB ILE A 67 15.850 -29.981 4.974 1.00 0.00 C
ATOM 820 CG2 ILE A 67 15.812 -29.553 6.460 1.00 0.00 C
ATOM 821 CG1 ILE A 67 14.435 -29.909 4.351 1.00 0.00 C
ATOM 822 CD1 ILE A 67 13.403 -30.824 5.011 1.00 0.00 C
ATOM 823 C ILE A 67 18.260 -29.134 4.739 1.00 0.00 C
ATOM 824 O ILE A 67 18.786 -30.219 4.973 1.00 0.00 O
ATOM 825 H ILE A 67 16.845 -30.376 2.527 1.00 0.00 H
ATOM 826 HA ILE A 67 16.508 -28.034 4.340 1.00 0.00 H
ATOM 827 HB ILE A 67 16.185 -31.016 4.900 1.00 0.00 H
ATOM 828 1HG1 ILE A 67 14.053 -28.892 4.431 1.00 0.00 H
ATOM 829 2HG1 ILE A 67 14.485 -30.196 3.300 1.00 0.00 H
ATOM 830 1HG2 ILE A 67 15.477 -28.518 6.532 1.00 0.00 H
ATOM 831 2HG2 ILE A 67 15.122 -30.197 7.007 1.00 0.00 H
ATOM 832 3HG2 ILE A 67 16.810 -29.642 6.890 1.00 0.00 H
ATOM 833 1HD1 ILE A 67 13.299 -30.556 6.063 1.00 0.00 H
ATOM 834 2HD1 ILE A 67 12.441 -30.709 4.511 1.00 0.00 H
ATOM 835 3HD1 ILE A 67 13.731 -31.860 4.932 1.00 0.00 H
ATOM 836 N LEU A 68 18.872 -27.959 4.941 1.00 0.00 N
ATOM 837 CA LEU A 68 20.287 -27.845 5.337 1.00 0.00 C
ATOM 838 CB LEU A 68 20.784 -26.414 5.064 1.00 0.00 C
ATOM 839 CG LEU A 68 20.819 -25.998 3.576 1.00 0.00 C
ATOM 840 CD1 LEU A 68 21.250 -24.543 3.476 1.00 0.00 C
ATOM 841 CD2 LEU A 68 21.799 -26.838 2.764 1.00 0.00 C
ATOM 842 C LEU A 68 20.566 -28.256 6.793 1.00 0.00 C
ATOM 843 O LEU A 68 21.737 -28.341 7.185 1.00 0.00 O
ATOM 844 H LEU A 68 18.361 -27.096 4.822 1.00 0.00 H
ATOM 845 HA LEU A 68 20.884 -28.552 4.762 1.00 0.00 H
ATOM 846 1HB LEU A 68 20.133 -25.700 5.569 1.00 0.00 H
ATOM 847 2HB LEU A 68 21.802 -26.305 5.439 1.00 0.00 H
ATOM 848 HG LEU A 68 19.827 -26.117 3.141 1.00 0.00 H
ATOM 849 1HD1 LEU A 68 22.242 -24.427 3.913 1.00 0.00 H
ATOM 850 2HD1 LEU A 68 21.277 -24.243 2.429 1.00 0.00 H
ATOM 851 3HD1 LEU A 68 20.540 -23.916 4.016 1.00 0.00 H
ATOM 852 1HD2 LEU A 68 21.508 -27.887 2.815 1.00 0.00 H
ATOM 853 2HD2 LEU A 68 21.788 -26.508 1.726 1.00 0.00 H
ATOM 854 3HD2 LEU A 68 22.803 -26.721 3.172 1.00 0.00 H
ATOM 855 N LYS A 69 19.547 -28.547 7.586 1.00 0.00 N
ATOM 856 CA LYS A 69 19.667 -28.989 8.981 1.00 0.00 C
ATOM 857 CB LYS A 69 20.152 -30.457 9.046 1.00 0.00 C
ATOM 858 CG LYS A 69 19.227 -31.441 8.323 1.00 0.00 C
ATOM 859 CD LYS A 69 19.850 -32.839 8.339 1.00 0.00 C
ATOM 860 CE LYS A 69 18.999 -33.814 7.530 1.00 0.00 C
ATOM 861 NZ LYS A 69 19.712 -35.086 7.297 1.00 0.00 N1+
ATOM 862 C LYS A 69 20.527 -28.027 9.805 1.00 0.00 C
ATOM 863 O LYS A 69 20.121 -26.884 10.029 1.00 0.00 O
ATOM 864 H LYS A 69 18.601 -28.471 7.242 1.00 0.00 H
ATOM 865 HA LYS A 69 18.695 -28.916 9.470 1.00 0.00 H
ATOM 866 1HB LYS A 69 21.136 -30.536 8.584 1.00 0.00 H
ATOM 867 2HB LYS A 69 20.214 -30.774 10.087 1.00 0.00 H
ATOM 868 1HG LYS A 69 18.261 -31.469 8.826 1.00 0.00 H
ATOM 869 2HG LYS A 69 19.089 -31.118 7.291 1.00 0.00 H
ATOM 870 1HD LYS A 69 20.849 -32.798 7.905 1.00 0.00 H
ATOM 871 2HD LYS A 69 19.915 -33.197 9.367 1.00 0.00 H
ATOM 872 1HE LYS A 69 18.077 -34.028 8.070 1.00 0.00 H
ATOM 873 2HE LYS A 69 18.759 -33.370 6.563 1.00 0.00 H
ATOM 874 1HZ LYS A 69 19.934 -35.515 8.184 1.00 0.00 H
ATOM 875 2HZ LYS A 69 19.124 -35.708 6.760 1.00 0.00 H
ATOM 876 3HZ LYS A 69 20.565 -34.906 6.787 1.00 0.00 H
ATOM 877 N ASP A 70 21.712 -28.462 10.253 1.00 0.00 N
ATOM 878 CA ASP A 70 22.635 -27.659 11.056 1.00 0.00 C
ATOM 879 CB ASP A 70 23.340 -28.565 12.077 1.00 0.00 C
ATOM 880 CG ASP A 70 22.343 -29.200 13.045 1.00 0.00 C
ATOM 881 OD1 ASP A 70 21.531 -28.457 13.643 1.00 0.00 O
ATOM 882 OD2 ASP A 70 22.321 -30.436 13.168 1.00 0.00 O1-
ATOM 883 C ASP A 70 23.638 -26.852 10.213 1.00 0.00 C
ATOM 884 O ASP A 70 24.443 -26.117 10.772 1.00 0.00 O
ATOM 885 H ASP A 70 22.019 -29.400 10.040 1.00 0.00 H
ATOM 886 HA ASP A 70 22.080 -26.882 11.580 1.00 0.00 H
ATOM 887 1HB ASP A 70 23.868 -29.362 11.553 1.00 0.00 H
ATOM 888 2HB ASP A 70 24.053 -27.976 12.654 1.00 0.00 H
ATOM 889 N CYX A 71 23.613 -26.965 8.887 1.00 0.00 N
ATOM 890 CA CYX A 71 24.470 -26.209 7.987 1.00 0.00 C
ATOM 891 CB CYX A 71 24.859 -27.073 6.781 1.00 0.00 C
ATOM 892 SG CYX A 71 25.873 -28.496 7.269 1.00 0.00 S
ATOM 893 C CYX A 71 23.817 -24.893 7.545 1.00 0.00 C
ATOM 894 O CYX A 71 22.624 -24.848 7.236 1.00 0.00 O
ATOM 895 H CYX A 71 22.971 -27.608 8.446 1.00 0.00 H
ATOM 896 HA CYX A 71 25.373 -25.905 8.515 1.00 0.00 H
ATOM 897 1HB CYX A 71 23.958 -27.446 6.295 1.00 0.00 H
ATOM 898 2HB CYX A 71 25.431 -26.472 6.074 1.00 0.00 H
ATOM 899 N SER A 72 24.633 -23.842 7.456 1.00 0.00 N
ATOM 900 CA SER A 72 24.256 -22.625 6.742 1.00 0.00 C
ATOM 901 CB SER A 72 25.077 -21.431 7.256 1.00 0.00 C
ATOM 902 OG SER A 72 26.405 -21.476 6.776 1.00 0.00 O
ATOM 903 C SER A 72 24.433 -22.793 5.227 1.00 0.00 C
ATOM 904 O SER A 72 25.106 -23.706 4.750 1.00 0.00 O
ATOM 905 H SER A 72 25.544 -23.872 7.891 1.00 0.00 H
ATOM 906 HA SER A 72 23.197 -22.423 6.902 1.00 0.00 H
ATOM 907 1HB SER A 72 24.619 -20.502 6.918 1.00 0.00 H
ATOM 908 2HB SER A 72 25.103 -21.448 8.345 1.00 0.00 H
ATOM 909 HG SER A 72 26.893 -20.720 7.112 1.00 0.00 H
ATOM 910 N VAL A 73 23.887 -21.877 4.455 1.00 0.00 N
ATOM 911 CA VAL A 73 24.131 -21.793 3.010 1.00 0.00 C
ATOM 912 CB VAL A 73 23.300 -20.647 2.387 1.00 0.00 C
ATOM 913 CG1 VAL A 73 23.696 -20.347 0.935 1.00 0.00 C
ATOM 914 CG2 VAL A 73 21.810 -21.003 2.397 1.00 0.00 C
ATOM 915 C VAL A 73 25.626 -21.616 2.715 1.00 0.00 C
ATOM 916 O VAL A 73 26.154 -22.285 1.822 1.00 0.00 O
ATOM 917 H VAL A 73 23.266 -21.187 4.852 1.00 0.00 H
ATOM 918 HA VAL A 73 23.848 -22.733 2.537 1.00 0.00 H
ATOM 919 HB VAL A 73 23.444 -19.736 2.967 1.00 0.00 H
ATOM 920 1HG1 VAL A 73 23.545 -21.238 0.325 1.00 0.00 H
ATOM 921 2HG1 VAL A 73 23.080 -19.535 0.550 1.00 0.00 H
ATOM 922 3HG1 VAL A 73 24.746 -20.056 0.898 1.00 0.00 H
ATOM 923 1HG2 VAL A 73 21.481 -21.163 3.424 1.00 0.00 H
ATOM 924 2HG2 VAL A 73 21.238 -20.187 1.956 1.00 0.00 H
ATOM 925 3HG2 VAL A 73 21.649 -21.913 1.819 1.00 0.00 H
ATOM 926 N ALA A 74 26.347 -20.801 3.488 1.00 0.00 N
ATOM 927 CA ALA A 74 27.792 -20.622 3.340 1.00 0.00 C
ATOM 928 CB ALA A 74 28.250 -19.482 4.257 1.00 0.00 C
ATOM 929 C ALA A 74 28.561 -21.922 3.641 1.00 0.00 C
ATOM 930 O ALA A 74 29.421 -22.328 2.859 1.00 0.00 O
ATOM 931 H ALA A 74 25.897 -20.270 4.219 1.00 0.00 H
ATOM 932 HA ALA A 74 28.024 -20.376 2.303 1.00 0.00 H
ATOM 933 1HB ALA A 74 28.014 -19.730 5.291 1.00 0.00 H
ATOM 934 2HB ALA A 74 29.326 -19.341 4.153 1.00 0.00 H
ATOM 935 3HB ALA A 74 27.735 -18.562 3.978 1.00 0.00 H
ATOM 936 N GLY A 75 28.204 -22.611 4.729 1.00 0.00 N
ATOM 937 CA GLY A 75 28.798 -23.899 5.090 1.00 0.00 C
ATOM 938 C GLY A 75 28.570 -24.982 4.030 1.00 0.00 C
ATOM 939 O GLY A 75 29.477 -25.753 3.731 1.00 0.00 O
ATOM 940 H GLY A 75 27.493 -22.247 5.346 1.00 0.00 H
ATOM 941 1HA GLY A 75 29.874 -23.781 5.216 1.00 0.00 H
ATOM 942 2HA GLY A 75 28.360 -24.253 6.023 1.00 0.00 H
ATOM 943 N TRP A 76 27.400 -24.994 3.402 1.00 0.00 N
ATOM 944 CA TRP A 76 27.115 -25.870 2.263 1.00 0.00 C
ATOM 945 CB TRP A 76 25.610 -25.817 1.948 1.00 0.00 C
ATOM 946 CG TRP A 76 25.222 -26.343 0.597 1.00 0.00 C
ATOM 947 CD1 TRP A 76 25.705 -27.460 0.014 1.00 0.00 C
ATOM 948 NE1 TRP A 76 25.141 -27.606 -1.258 1.00 0.00 N
ATOM 949 CE2 TRP A 76 24.266 -26.583 -1.519 1.00 0.00 C
ATOM 950 CZ2 TRP A 76 23.454 -26.291 -2.641 1.00 0.00 C
ATOM 951 CH2 TRP A 76 22.652 -25.157 -2.602 1.00 0.00 C
ATOM 952 CZ3 TRP A 76 22.645 -24.325 -1.477 1.00 0.00 C
ATOM 953 CE3 TRP A 76 23.466 -24.618 -0.371 1.00 0.00 C
ATOM 954 CD2 TRP A 76 24.290 -25.760 -0.374 1.00 0.00 C
ATOM 955 C TRP A 76 27.958 -25.518 1.038 1.00 0.00 C
ATOM 956 O TRP A 76 28.659 -26.386 0.513 1.00 0.00 O
ATOM 957 H TRP A 76 26.658 -24.381 3.706 1.00 0.00 H
ATOM 958 HA TRP A 76 27.401 -26.892 2.510 1.00 0.00 H
ATOM 959 1HB TRP A 76 25.064 -26.411 2.681 1.00 0.00 H
ATOM 960 2HB TRP A 76 25.266 -24.783 1.989 1.00 0.00 H
ATOM 961 HD1 TRP A 76 26.424 -28.084 0.544 1.00 0.00 H
ATOM 962 HE1 TRP A 76 25.341 -28.356 -1.905 1.00 0.00 H
ATOM 963 HE3 TRP A 76 23.467 -23.959 0.498 1.00 0.00 H
ATOM 964 HZ2 TRP A 76 23.466 -26.950 -3.509 1.00 0.00 H
ATOM 965 HZ3 TRP A 76 22.003 -23.445 -1.454 1.00 0.00 H
ATOM 966 HH2 TRP A 76 22.019 -24.908 -3.454 1.00 0.00 H
ATOM 967 N LEU A 77 27.954 -24.270 0.606 1.00 0.00 N
ATOM 968 CA LEU A 77 28.586 -23.874 -0.655 1.00 0.00 C
ATOM 969 CB LEU A 77 28.134 -22.448 -1.039 1.00 0.00 C
ATOM 970 CG LEU A 77 26.661 -22.321 -1.449 1.00 0.00 C
ATOM 971 CD1 LEU A 77 26.356 -20.847 -1.738 1.00 0.00 C
ATOM 972 CD2 LEU A 77 26.313 -23.118 -2.705 1.00 0.00 C
ATOM 973 C LEU A 77 30.119 -23.952 -0.606 1.00 0.00 C
ATOM 974 O LEU A 77 30.736 -24.368 -1.590 1.00 0.00 O
ATOM 975 H LEU A 77 27.505 -23.548 1.152 1.00 0.00 H
ATOM 976 HA LEU A 77 28.295 -24.569 -1.442 1.00 0.00 H
ATOM 977 1HB LEU A 77 28.280 -21.779 -0.191 1.00 0.00 H
ATOM 978 2HB LEU A 77 28.724 -22.095 -1.885 1.00 0.00 H
ATOM 979 HG LEU A 77 26.026 -22.678 -0.637 1.00 0.00 H
ATOM 980 1HD1 LEU A 77 26.996 -20.495 -2.547 1.00 0.00 H
ATOM 981 2HD1 LEU A 77 25.311 -20.742 -2.030 1.00 0.00 H
ATOM 982 3HD1 LEU A 77 26.544 -20.254 -0.843 1.00 0.00 H
ATOM 983 1HD2 LEU A 77 26.516 -24.175 -2.533 1.00 0.00 H
ATOM 984 2HD2 LEU A 77 25.257 -22.985 -2.939 1.00 0.00 H
ATOM 985 3HD2 LEU A 77 26.917 -22.763 -3.539 1.00 0.00 H
ATOM 986 N LEU A 78 30.744 -23.606 0.515 1.00 0.00 N
ATOM 987 CA LEU A 78 32.192 -23.744 0.697 1.00 0.00 C
ATOM 988 CB LEU A 78 32.669 -22.789 1.799 1.00 0.00 C
ATOM 989 CG LEU A 78 32.578 -21.300 1.414 1.00 0.00 C
ATOM 990 CD1 LEU A 78 32.826 -20.440 2.647 1.00 0.00 C
ATOM 991 CD2 LEU A 78 33.623 -20.920 0.361 1.00 0.00 C
ATOM 992 C LEU A 78 32.603 -25.195 0.980 1.00 0.00 C
ATOM 993 O LEU A 78 33.728 -25.591 0.662 1.00 0.00 O
ATOM 994 H LEU A 78 30.219 -23.229 1.290 1.00 0.00 H
ATOM 995 HA LEU A 78 32.701 -23.501 -0.235 1.00 0.00 H
ATOM 996 1HB LEU A 78 32.059 -22.930 2.692 1.00 0.00 H
ATOM 997 2HB LEU A 78 33.712 -22.999 2.036 1.00 0.00 H
ATOM 998 HG LEU A 78 31.586 -21.087 1.016 1.00 0.00 H
ATOM 999 1HD1 LEU A 78 33.818 -20.652 3.045 1.00 0.00 H
ATOM 1000 2HD1 LEU A 78 32.762 -19.386 2.374 1.00 0.00 H
ATOM 1001 3HD1 LEU A 78 32.075 -20.665 3.404 1.00 0.00 H
ATOM 1002 1HD2 LEU A 78 33.467 -21.515 -0.538 1.00 0.00 H
ATOM 1003 2HD2 LEU A 78 33.526 -19.862 0.117 1.00 0.00 H
ATOM 1004 3HD2 LEU A 78 34.622 -21.111 0.754 1.00 0.00 H
ATOM 1005 N GLY A 79 31.692 -25.999 1.523 1.00 0.00 N
ATOM 1006 CA GLY A 79 31.964 -27.387 1.891 1.00 0.00 C
ATOM 1007 C GLY A 79 32.582 -27.487 3.281 1.00 0.00 C
ATOM 1008 O GLY A 79 33.643 -28.093 3.432 1.00 0.00 O
ATOM 1009 H GLY A 79 30.759 -25.657 1.700 1.00 0.00 H
ATOM 1010 1HA GLY A 79 31.033 -27.954 1.886 1.00 0.00 H
ATOM 1011 2HA GLY A 79 32.659 -27.825 1.173 1.00 0.00 H
ATOM 1012 N ASN A 80 31.951 -26.926 4.298 1.00 0.00 N
ATOM 1013 CA ASN A 80 32.300 -27.201 5.692 1.00 0.00 C
ATOM 1014 CB ASN A 80 31.290 -26.483 6.606 1.00 0.00 C
ATOM 1015 CG ASN A 80 31.520 -26.684 8.088 1.00 0.00 C
ATOM 1016 OD1 ASN A 80 31.975 -27.714 8.563 1.00 0.00 O
ATOM 1017 ND2 ASN A 80 31.173 -25.699 8.888 1.00 0.00 N
ATOM 1018 C ASN A 80 32.311 -28.736 5.895 1.00 0.00 C
ATOM 1019 O ASN A 80 31.345 -29.391 5.505 1.00 0.00 O
ATOM 1020 H ASN A 80 31.194 -26.280 4.128 1.00 0.00 H
ATOM 1021 HA ASN A 80 33.306 -26.834 5.894 1.00 0.00 H
ATOM 1022 1HB ASN A 80 31.334 -25.410 6.424 1.00 0.00 H
ATOM 1023 2HB ASN A 80 30.285 -26.847 6.392 1.00 0.00 H
ATOM 1024 1HD2 ASN A 80 31.308 -25.790 9.885 1.00 0.00 H
ATOM 1025 2HD2 ASN A 80 30.772 -24.857 8.502 1.00 0.00 H
ATOM 1026 N PRO A 81 33.338 -29.327 6.503 1.00 0.00 N
ATOM 1027 CD PRO A 81 34.556 -28.699 6.964 1.00 0.00 C
ATOM 1028 CG PRO A 81 35.585 -29.812 7.072 1.00 0.00 C
ATOM 1029 CB PRO A 81 34.730 -31.019 7.425 1.00 0.00 C
ATOM 1030 CA PRO A 81 33.419 -30.778 6.674 1.00 0.00 C
ATOM 1031 C PRO A 81 32.237 -31.404 7.428 1.00 0.00 C
ATOM 1032 O PRO A 81 31.960 -32.588 7.244 1.00 0.00 O
ATOM 1033 HA PRO A 81 33.606 -31.248 5.708 1.00 0.00 H
ATOM 1034 1HB PRO A 81 34.583 -31.057 8.505 1.00 0.00 H
ATOM 1035 2HB PRO A 81 35.232 -31.929 7.095 1.00 0.00 H
ATOM 1036 1HG PRO A 81 36.311 -29.562 7.846 1.00 0.00 H
ATOM 1037 2HG PRO A 81 36.097 -29.928 6.117 1.00 0.00 H
ATOM 1038 1HD PRO A 81 34.379 -28.228 7.931 1.00 0.00 H
ATOM 1039 2HD PRO A 81 34.869 -27.942 6.244 1.00 0.00 H
ATOM 1040 N MET A 82 31.536 -30.632 8.235 1.00 0.00 N
ATOM 1041 CA MET A 82 30.308 -31.064 8.921 1.00 0.00 C
ATOM 1042 CB MET A 82 30.088 -30.208 10.169 1.00 0.00 C
ATOM 1043 CG MET A 82 31.206 -30.350 11.211 1.00 0.00 C
ATOM 1044 SD MET A 82 31.344 -32.028 11.893 1.00 0.00 S
ATOM 1045 CE MET A 82 32.591 -31.726 13.153 1.00 0.00 C
ATOM 1046 C MET A 82 29.068 -31.030 8.012 1.00 0.00 C
ATOM 1047 O MET A 82 27.993 -31.447 8.444 1.00 0.00 O
ATOM 1048 H MET A 82 31.836 -29.683 8.413 1.00 0.00 H
ATOM 1049 HA MET A 82 30.402 -32.110 9.211 1.00 0.00 H
ATOM 1050 1HB MET A 82 30.038 -29.157 9.885 1.00 0.00 H
ATOM 1051 2HB MET A 82 29.155 -30.499 10.650 1.00 0.00 H
ATOM 1052 1HG MET A 82 32.164 -30.102 10.753 1.00 0.00 H
ATOM 1053 2HG MET A 82 31.015 -29.673 12.043 1.00 0.00 H
ATOM 1054 1HE MET A 82 32.221 -30.983 13.860 1.00 0.00 H
ATOM 1055 2HE MET A 82 32.806 -32.654 13.681 1.00 0.00 H
ATOM 1056 3HE MET A 82 33.502 -31.356 12.682 1.00 0.00 H
ATOM 1057 N CYX A 83 29.204 -30.582 6.767 1.00 0.00 N
ATOM 1058 CA CYX A 83 28.123 -30.476 5.783 1.00 0.00 C
ATOM 1059 CB CYX A 83 28.027 -29.022 5.304 1.00 0.00 C
ATOM 1060 SG CYX A 83 27.680 -27.836 6.636 1.00 0.00 S
ATOM 1061 C CYX A 83 28.263 -31.482 4.622 1.00 0.00 C
ATOM 1062 O CYX A 83 27.796 -31.234 3.518 1.00 0.00 O
ATOM 1063 H CYX A 83 30.109 -30.280 6.435 1.00 0.00 H
ATOM 1064 HA CYX A 83 27.182 -30.775 6.244 1.00 0.00 H
ATOM 1065 1HB CYX A 83 28.970 -28.727 4.845 1.00 0.00 H
ATOM 1066 2HB CYX A 83 27.223 -28.933 4.573 1.00 0.00 H
ATOM 1067 N ASP A 84 28.919 -32.631 4.865 1.00 0.00 N
ATOM 1068 CA ASP A 84 29.197 -33.639 3.837 1.00 0.00 C
ATOM 1069 CB ASP A 84 30.119 -34.727 4.412 1.00 0.00 C
ATOM 1070 CG ASP A 84 31.611 -34.382 4.334 1.00 0.00 C
ATOM 1071 OD1 ASP A 84 31.988 -33.325 3.798 1.00 0.00 O
ATOM 1072 OD2 ASP A 84 32.442 -35.229 4.726 1.00 0.00 O1-
ATOM 1073 C ASP A 84 27.943 -34.275 3.206 1.00 0.00 C
ATOM 1074 O ASP A 84 28.005 -34.787 2.089 1.00 0.00 O
ATOM 1075 H ASP A 84 29.249 -32.836 5.797 1.00 0.00 H
ATOM 1076 HA ASP A 84 29.686 -33.165 2.986 1.00 0.00 H
ATOM 1077 1HB ASP A 84 29.880 -34.889 5.463 1.00 0.00 H
ATOM 1078 2HB ASP A 84 29.974 -35.656 3.860 1.00 0.00 H
ATOM 1079 N GLU A 85 26.786 -34.204 3.872 1.00 0.00 N
ATOM 1080 CA GLU A 85 25.493 -34.616 3.305 1.00 0.00 C
ATOM 1081 CB GLU A 85 24.394 -34.423 4.372 1.00 0.00 C
ATOM 1082 CG GLU A 85 23.014 -34.954 3.927 1.00 0.00 C
ATOM 1083 CD GLU A 85 21.927 -34.890 5.025 1.00 0.00 C
ATOM 1084 OE1 GLU A 85 20.761 -35.223 4.739 1.00 0.00 O
ATOM 1085 OE2 GLU A 85 22.209 -34.517 6.184 1.00 0.00 O1-
ATOM 1086 C GLU A 85 25.161 -33.842 2.012 1.00 0.00 C
ATOM 1087 O GLU A 85 24.502 -34.366 1.117 1.00 0.00 O
ATOM 1088 H GLU A 85 26.768 -33.851 4.818 1.00 0.00 H
ATOM 1089 HA GLU A 85 25.542 -35.665 3.013 1.00 0.00 H
ATOM 1090 1HB GLU A 85 24.673 -34.955 5.282 1.00 0.00 H
ATOM 1091 2HB GLU A 85 24.283 -33.362 4.592 1.00 0.00 H
ATOM 1092 1HG GLU A 85 22.652 -34.364 3.084 1.00 0.00 H
ATOM 1093 2HG GLU A 85 23.105 -35.998 3.627 1.00 0.00 H
ATOM 1094 N PHE A 86 25.689 -32.629 1.887 1.00 0.00 N
ATOM 1095 CA PHE A 86 25.399 -31.709 0.785 1.00 0.00 C
ATOM 1096 CB PHE A 86 24.987 -30.355 1.366 1.00 0.00 C
ATOM 1097 CG PHE A 86 23.960 -30.461 2.475 1.00 0.00 C
ATOM 1098 CD1 PHE A 86 22.659 -30.925 2.208 1.00 0.00 C
ATOM 1099 CE1 PHE A 86 21.733 -31.108 3.250 1.00 0.00 C
ATOM 1100 CZ PHE A 86 22.111 -30.830 4.574 1.00 0.00 C
ATOM 1101 CE2 PHE A 86 23.404 -30.357 4.848 1.00 0.00 C
ATOM 1102 CD2 PHE A 86 24.327 -30.174 3.803 1.00 0.00 C
ATOM 1103 C PHE A 86 26.540 -31.598 -0.241 1.00 0.00 C
ATOM 1104 O PHE A 86 26.608 -30.638 -0.999 1.00 0.00 O
ATOM 1105 H PHE A 86 26.337 -32.287 2.581 1.00 0.00 H
ATOM 1106 HA PHE A 86 24.588 -32.112 0.178 1.00 0.00 H
ATOM 1107 1HB PHE A 86 25.863 -29.855 1.779 1.00 0.00 H
ATOM 1108 2HB PHE A 86 24.555 -29.738 0.578 1.00 0.00 H
ATOM 1109 HD1 PHE A 86 22.358 -31.147 1.184 1.00 0.00 H
ATOM 1110 HD2 PHE A 86 25.329 -29.807 4.024 1.00 0.00 H
ATOM 1111 HE1 PHE A 86 20.726 -31.464 3.029 1.00 0.00 H
ATOM 1112 HE2 PHE A 86 23.695 -30.131 5.874 1.00 0.00 H
ATOM 1113 HZ PHE A 86 21.402 -30.982 5.387 1.00 0.00 H
ATOM 1114 N ILE A 87 27.469 -32.576 -0.305 1.00 0.00 N
ATOM 1115 CA ILE A 87 28.536 -32.606 -1.330 1.00 0.00 C
ATOM 1116 CB ILE A 87 29.509 -33.771 -1.055 1.00 0.00 C
ATOM 1117 CG2 ILE A 87 30.436 -34.057 -2.256 1.00 0.00 C
ATOM 1118 CG1 ILE A 87 30.369 -33.463 0.185 1.00 0.00 C
ATOM 1119 CD1 ILE A 87 31.171 -34.658 0.694 1.00 0.00 C
ATOM 1120 C ILE A 87 27.950 -32.685 -2.749 1.00 0.00 C
ATOM 1121 O ILE A 87 28.482 -32.078 -3.681 1.00 0.00 O
ATOM 1122 H ILE A 87 27.455 -33.331 0.366 1.00 0.00 H
ATOM 1123 HA ILE A 87 29.089 -31.667 -1.307 1.00 0.00 H
ATOM 1124 HB ILE A 87 28.941 -34.678 -0.844 1.00 0.00 H
ATOM 1125 1HG1 ILE A 87 31.082 -32.675 -0.055 1.00 0.00 H
ATOM 1126 2HG1 ILE A 87 29.726 -33.135 1.001 1.00 0.00 H
ATOM 1127 1HG2 ILE A 87 31.027 -33.169 -2.478 1.00 0.00 H
ATOM 1128 2HG2 ILE A 87 31.101 -34.885 -2.013 1.00 0.00 H
ATOM 1129 3HG2 ILE A 87 29.833 -34.319 -3.126 1.00 0.00 H
ATOM 1130 1HD1 ILE A 87 31.847 -35.003 -0.088 1.00 0.00 H
ATOM 1131 2HD1 ILE A 87 31.751 -34.361 1.568 1.00 0.00 H
ATOM 1132 3HD1 ILE A 87 30.490 -35.464 0.967 1.00 0.00 H
ATOM 1133 N ARG A 88 26.890 -33.472 -2.916 1.00 0.00 N
ATOM 1134 CA ARG A 88 26.123 -33.599 -4.163 1.00 0.00 C
ATOM 1135 CB ARG A 88 26.449 -34.911 -4.892 1.00 0.00 C
ATOM 1136 CG ARG A 88 27.863 -34.913 -5.485 1.00 0.00 C
ATOM 1137 CD ARG A 88 28.067 -36.190 -6.291 1.00 0.00 C
ATOM 1138 NE ARG A 88 29.406 -36.221 -6.910 1.00 0.00 N
ATOM 1139 CZ ARG A 88 29.877 -37.162 -7.721 1.00 0.00 C
ATOM 1140 NH1 ARG A 88 29.155 -38.208 -8.036 1.00 0.00 N
ATOM 1141 NH2 ARG A 88 31.071 -37.067 -8.218 1.00 0.00 N1+
ATOM 1142 C ARG A 88 24.643 -33.532 -3.824 1.00 0.00 C
ATOM 1143 O ARG A 88 24.097 -34.484 -3.271 1.00 0.00 O
ATOM 1144 H ARG A 88 26.557 -34.040 -2.150 1.00 0.00 H
ATOM 1145 HA ARG A 88 26.364 -32.767 -4.824 1.00 0.00 H
ATOM 1146 1HB ARG A 88 26.375 -35.744 -4.193 1.00 0.00 H
ATOM 1147 2HB ARG A 88 25.741 -35.059 -5.709 1.00 0.00 H
ATOM 1148 1HG ARG A 88 27.986 -34.047 -6.135 1.00 0.00 H
ATOM 1149 2HG ARG A 88 28.595 -34.869 -4.679 1.00 0.00 H
ATOM 1150 1HD ARG A 88 27.968 -37.055 -5.635 1.00 0.00 H
ATOM 1151 2HD ARG A 88 27.318 -36.246 -7.080 1.00 0.00 H
ATOM 1152 HE ARG A 88 30.045 -35.464 -6.714 1.00 0.00 H
ATOM 1153 1HH1 ARG A 88 28.223 -38.307 -7.658 1.00 0.00 H
ATOM 1154 2HH1 ARG A 88 29.533 -38.912 -8.654 1.00 0.00 H
ATOM 1155 1HH2 ARG A 88 31.648 -36.271 -7.987 1.00 0.00 H
ATOM 1156 2HH2 ARG A 88 31.418 -37.789 -8.833 1.00 0.00 H
ATOM 1157 N VAL A 89 24.020 -32.434 -4.178 1.00 0.00 N
ATOM 1158 CA VAL A 89 22.613 -32.169 -3.885 1.00 0.00 C
ATOM 1159 CB VAL A 89 22.448 -30.758 -3.287 1.00 0.00 C
ATOM 1160 CG1 VAL A 89 21.008 -30.510 -2.871 1.00 0.00 C
ATOM 1161 CG2 VAL A 89 23.328 -30.570 -2.045 1.00 0.00 C
ATOM 1162 C VAL A 89 21.788 -32.354 -5.166 1.00 0.00 C
ATOM 1163 O VAL A 89 22.168 -31.806 -6.201 1.00 0.00 O
ATOM 1164 H VAL A 89 24.515 -31.713 -4.683 1.00 0.00 H
ATOM 1165 HA VAL A 89 22.246 -32.905 -3.169 1.00 0.00 H
ATOM 1166 HB VAL A 89 22.732 -30.013 -4.030 1.00 0.00 H
ATOM 1167 1HG1 VAL A 89 20.714 -31.244 -2.121 1.00 0.00 H
ATOM 1168 2HG1 VAL A 89 20.919 -29.507 -2.452 1.00 0.00 H
ATOM 1169 3HG1 VAL A 89 20.358 -30.599 -3.741 1.00 0.00 H
ATOM 1170 1HG2 VAL A 89 24.374 -30.711 -2.316 1.00 0.00 H
ATOM 1171 2HG2 VAL A 89 23.188 -29.565 -1.648 1.00 0.00 H
ATOM 1172 3HG2 VAL A 89 23.048 -31.302 -1.287 1.00 0.00 H
ATOM 1173 N PRO A 90 20.698 -33.136 -5.139 1.00 0.00 N
ATOM 1174 CD PRO A 90 20.206 -33.925 -4.024 1.00 0.00 C
ATOM 1175 CG PRO A 90 18.821 -34.417 -4.430 1.00 0.00 C
ATOM 1176 CB PRO A 90 18.887 -34.427 -5.948 1.00 0.00 C
ATOM 1177 CA PRO A 90 19.776 -33.223 -6.269 1.00 0.00 C
ATOM 1178 C PRO A 90 18.975 -31.920 -6.436 1.00 0.00 C
ATOM 1179 O PRO A 90 19.070 -31.006 -5.618 1.00 0.00 O
ATOM 1180 HA PRO A 90 20.318 -33.548 -7.157 1.00 0.00 H
ATOM 1181 1HB PRO A 90 17.882 -34.323 -6.357 1.00 0.00 H
ATOM 1182 2HB PRO A 90 19.322 -35.368 -6.287 1.00 0.00 H
ATOM 1183 1HG PRO A 90 18.065 -33.732 -4.046 1.00 0.00 H
ATOM 1184 2HG PRO A 90 18.653 -35.412 -4.018 1.00 0.00 H
ATOM 1185 1HD PRO A 90 20.156 -33.301 -3.131 1.00 0.00 H
ATOM 1186 2HD PRO A 90 20.881 -34.762 -3.844 1.00 0.00 H
ATOM 1187 N GLU A 91 18.158 -31.850 -7.469 1.00 0.00 N
ATOM 1188 CA GLU A 91 17.206 -30.745 -7.634 1.00 0.00 C
ATOM 1189 CB GLU A 91 16.335 -31.001 -8.877 1.00 0.00 C
ATOM 1190 CG GLU A 91 15.305 -29.882 -9.121 1.00 0.00 C
ATOM 1191 CD GLU A 91 14.434 -30.077 -10.369 1.00 0.00 C
ATOM 1192 OE1 GLU A 91 13.340 -29.483 -10.427 1.00 0.00 O
ATOM 1193 OE2 GLU A 91 14.843 -30.745 -11.338 1.00 0.00 O1-
ATOM 1194 C GLU A 91 16.334 -30.590 -6.383 1.00 0.00 C
ATOM 1195 O GLU A 91 15.870 -31.572 -5.810 1.00 0.00 O
ATOM 1196 H GLU A 91 18.176 -32.571 -8.177 1.00 0.00 H
ATOM 1197 HA GLU A 91 17.752 -29.810 -7.760 1.00 0.00 H
ATOM 1198 1HB GLU A 91 16.971 -31.068 -9.760 1.00 0.00 H
ATOM 1199 2HB GLU A 91 15.789 -31.936 -8.752 1.00 0.00 H
ATOM 1200 1HG GLU A 91 14.628 -29.819 -8.269 1.00 0.00 H
ATOM 1201 2HG GLU A 91 15.824 -28.931 -9.244 1.00 0.00 H
ATOM 1202 N TRP A 92 16.068 -29.351 -5.996 1.00 0.00 N
ATOM 1203 CA TRP A 92 15.188 -28.993 -4.886 1.00 0.00 C
ATOM 1204 CB TRP A 92 16.001 -28.354 -3.753 1.00 0.00 C
ATOM 1205 CG TRP A 92 16.694 -27.073 -4.116 1.00 0.00 C
ATOM 1206 CD1 TRP A 92 16.161 -25.838 -4.063 1.00 0.00 C
ATOM 1207 NE1 TRP A 92 17.084 -24.902 -4.522 1.00 0.00 N
ATOM 1208 CE2 TRP A 92 18.256 -25.512 -4.886 1.00 0.00 C
ATOM 1209 CZ2 TRP A 92 19.469 -25.010 -5.408 1.00 0.00 C
ATOM 1210 CH2 TRP A 92 20.497 -25.911 -5.693 1.00 0.00 C
ATOM 1211 CZ3 TRP A 92 20.333 -27.278 -5.444 1.00 0.00 C
ATOM 1212 CE3 TRP A 92 19.116 -27.777 -4.925 1.00 0.00 C
ATOM 1213 CD2 TRP A 92 18.053 -26.892 -4.640 1.00 0.00 C
ATOM 1214 C TRP A 92 14.056 -28.073 -5.343 1.00 0.00 C
ATOM 1215 O TRP A 92 14.187 -27.331 -6.314 1.00 0.00 O
ATOM 1216 H TRP A 92 16.487 -28.570 -6.481 1.00 0.00 H
ATOM 1217 HA TRP A 92 14.694 -29.888 -4.509 1.00 0.00 H
ATOM 1218 1HB TRP A 92 15.342 -28.126 -2.916 1.00 0.00 H
ATOM 1219 2HB TRP A 92 16.777 -29.047 -3.427 1.00 0.00 H
ATOM 1220 HD1 TRP A 92 15.144 -25.699 -3.697 1.00 0.00 H
ATOM 1221 HE1 TRP A 92 16.928 -23.906 -4.585 1.00 0.00 H
ATOM 1222 HE3 TRP A 92 18.998 -28.845 -4.744 1.00 0.00 H
ATOM 1223 HZ2 TRP A 92 19.587 -23.940 -5.579 1.00 0.00 H
ATOM 1224 HZ3 TRP A 92 21.148 -27.972 -5.651 1.00 0.00 H
ATOM 1225 HH2 TRP A 92 21.436 -25.551 -6.113 1.00 0.00 H
ATOM 1226 N SER A 93 12.939 -28.091 -4.608 1.00 0.00 N
ATOM 1227 CA SER A 93 11.837 -27.148 -4.806 1.00 0.00 C
ATOM 1228 CB SER A 93 10.525 -27.786 -4.352 1.00 0.00 C
ATOM 1229 OG SER A 93 10.634 -28.382 -3.080 1.00 0.00 O
ATOM 1230 C SER A 93 12.072 -25.829 -4.060 1.00 0.00 C
ATOM 1231 O SER A 93 11.858 -24.753 -4.611 1.00 0.00 O
ATOM 1232 H SER A 93 12.827 -28.778 -3.877 1.00 0.00 H
ATOM 1233 HA SER A 93 11.766 -26.888 -5.862 1.00 0.00 H
ATOM 1234 1HB SER A 93 9.748 -27.024 -4.302 1.00 0.00 H
ATOM 1235 2HB SER A 93 10.231 -28.559 -5.062 1.00 0.00 H
ATOM 1236 HG SER A 93 9.790 -28.770 -2.836 1.00 0.00 H
ATOM 1237 N TYR A 94 12.552 -25.923 -2.817 1.00 0.00 N
ATOM 1238 CA TYR A 94 12.911 -24.798 -1.962 1.00 0.00 C
ATOM 1239 CB TYR A 94 11.673 -24.279 -1.207 1.00 0.00 C
ATOM 1240 CG TYR A 94 10.989 -25.281 -0.302 1.00 0.00 C
ATOM 1241 CD1 TYR A 94 10.109 -26.244 -0.841 1.00 0.00 C
ATOM 1242 CE1 TYR A 94 9.437 -27.155 -0.004 1.00 0.00 C
ATOM 1243 CZ TYR A 94 9.653 -27.092 1.377 1.00 0.00 C
ATOM 1244 OH TYR A 94 9.004 -27.986 2.212 1.00 0.00 O
ATOM 1245 CE2 TYR A 94 10.521 -26.136 1.933 1.00 0.00 C
ATOM 1246 CD2 TYR A 94 11.181 -25.233 1.089 1.00 0.00 C
ATOM 1247 C TYR A 94 14.032 -25.212 -1.003 1.00 0.00 C
ATOM 1248 O TYR A 94 14.319 -26.402 -0.842 1.00 0.00 O
ATOM 1249 H TYR A 94 12.691 -26.831 -2.397 1.00 0.00 H
ATOM 1250 HA TYR A 94 13.317 -23.991 -2.573 1.00 0.00 H
ATOM 1251 1HB TYR A 94 11.959 -23.440 -0.572 1.00 0.00 H
ATOM 1252 2HB TYR A 94 10.921 -23.951 -1.924 1.00 0.00 H
ATOM 1253 HD1 TYR A 94 9.944 -26.289 -1.918 1.00 0.00 H
ATOM 1254 HD2 TYR A 94 11.848 -24.487 1.522 1.00 0.00 H
ATOM 1255 HE1 TYR A 94 8.761 -27.893 -0.434 1.00 0.00 H
ATOM 1256 HE2 TYR A 94 10.675 -26.102 3.011 1.00 0.00 H
ATOM 1257 HH TYR A 94 8.435 -28.597 1.738 1.00 0.00 H
ATOM 1258 N ILE A 95 14.701 -24.236 -0.395 1.00 0.00 N
ATOM 1259 CA ILE A 95 15.783 -24.461 0.574 1.00 0.00 C
ATOM 1260 CB ILE A 95 17.033 -23.638 0.211 1.00 0.00 C
ATOM 1261 CG2 ILE A 95 18.146 -23.862 1.239 1.00 0.00 C
ATOM 1262 CG1 ILE A 95 17.528 -23.987 -1.217 1.00 0.00 C
ATOM 1263 CD1 ILE A 95 18.684 -23.113 -1.724 1.00 0.00 C
ATOM 1264 C ILE A 95 15.251 -24.132 1.968 1.00 0.00 C
ATOM 1265 O ILE A 95 14.532 -23.152 2.142 1.00 0.00 O
ATOM 1266 H ILE A 95 14.474 -23.271 -0.590 1.00 0.00 H
ATOM 1267 HA ILE A 95 16.052 -25.518 0.580 1.00 0.00 H
ATOM 1268 HB ILE A 95 16.778 -22.578 0.194 1.00 0.00 H
ATOM 1269 1HG1 ILE A 95 17.880 -25.019 -1.239 1.00 0.00 H
ATOM 1270 2HG1 ILE A 95 16.709 -23.868 -1.926 1.00 0.00 H
ATOM 1271 1HG2 ILE A 95 18.415 -24.918 1.260 1.00 0.00 H
ATOM 1272 2HG2 ILE A 95 19.020 -23.271 0.964 1.00 0.00 H
ATOM 1273 3HG2 ILE A 95 17.798 -23.556 2.225 1.00 0.00 H
ATOM 1274 1HD1 ILE A 95 19.540 -23.220 -1.058 1.00 0.00 H
ATOM 1275 2HD1 ILE A 95 18.965 -23.428 -2.729 1.00 0.00 H
ATOM 1276 3HD1 ILE A 95 18.369 -22.070 -1.745 1.00 0.00 H
ATOM 1277 N VAL A 96 15.634 -24.920 2.966 1.00 0.00 N
ATOM 1278 CA VAL A 96 15.311 -24.668 4.366 1.00 0.00 C
ATOM 1279 CB VAL A 96 14.426 -25.774 4.964 1.00 0.00 C
ATOM 1280 CG1 VAL A 96 13.991 -25.415 6.380 1.00 0.00 C
ATOM 1281 CG2 VAL A 96 13.168 -26.008 4.114 1.00 0.00 C
ATOM 1282 C VAL A 96 16.595 -24.499 5.164 1.00 0.00 C
ATOM 1283 O VAL A 96 17.412 -25.414 5.246 1.00 0.00 O
ATOM 1284 H VAL A 96 16.180 -25.748 2.775 1.00 0.00 H
ATOM 1285 HA VAL A 96 14.776 -23.722 4.452 1.00 0.00 H
ATOM 1286 HB VAL A 96 14.985 -26.710 4.995 1.00 0.00 H
ATOM 1287 1HG1 VAL A 96 13.425 -24.484 6.362 1.00 0.00 H
ATOM 1288 2HG1 VAL A 96 13.366 -26.213 6.782 1.00 0.00 H
ATOM 1289 3HG1 VAL A 96 14.872 -25.292 7.011 1.00 0.00 H
ATOM 1290 1HG2 VAL A 96 13.459 -26.305 3.107 1.00 0.00 H
ATOM 1291 2HG2 VAL A 96 12.565 -26.796 4.565 1.00 0.00 H
ATOM 1292 3HG2 VAL A 96 12.585 -25.088 4.067 1.00 0.00 H
ATOM 1293 N GLU A 97 16.762 -23.330 5.783 1.00 0.00 N
ATOM 1294 CA GLU A 97 17.867 -22.989 6.674 1.00 0.00 C
ATOM 1295 CB GLU A 97 18.678 -21.832 6.057 1.00 0.00 C
ATOM 1296 CG GLU A 97 20.014 -21.596 6.772 1.00 0.00 C
ATOM 1297 CD GLU A 97 20.757 -20.358 6.236 1.00 0.00 C
ATOM 1298 OE1 GLU A 97 21.952 -20.457 5.913 1.00 0.00 O
ATOM 1299 OE2 GLU A 97 20.142 -19.271 6.184 1.00 0.00 O1-
ATOM 1300 C GLU A 97 17.308 -22.644 8.060 1.00 0.00 C
ATOM 1301 O GLU A 97 16.277 -21.982 8.191 1.00 0.00 O
ATOM 1302 H GLU A 97 16.090 -22.588 5.650 1.00 0.00 H
ATOM 1303 HA GLU A 97 18.511 -23.859 6.804 1.00 0.00 H
ATOM 1304 1HB GLU A 97 18.894 -22.056 5.012 1.00 0.00 H
ATOM 1305 2HB GLU A 97 18.100 -20.910 6.118 1.00 0.00 H
ATOM 1306 1HG GLU A 97 19.835 -21.445 7.837 1.00 0.00 H
ATOM 1307 2HG GLU A 97 20.660 -22.463 6.632 1.00 0.00 H
ATOM 1308 N ARG A 98 17.997 -23.089 9.109 1.00 0.00 N
ATOM 1309 CA ARG A 98 17.638 -22.708 10.476 1.00 0.00 C
ATOM 1310 CB ARG A 98 18.297 -23.653 11.497 1.00 0.00 C
ATOM 1311 CG ARG A 98 17.763 -25.089 11.377 1.00 0.00 C
ATOM 1312 CD ARG A 98 18.320 -25.954 12.500 1.00 0.00 C
ATOM 1313 NE ARG A 98 17.869 -27.362 12.376 1.00 0.00 N
ATOM 1314 CZ ARG A 98 18.294 -28.368 13.117 1.00 0.00 C
ATOM 1315 NH1 ARG A 98 19.076 -28.204 14.131 1.00 0.00 N
ATOM 1316 NH2 ARG A 98 17.952 -29.584 12.822 1.00 0.00 N1+
ATOM 1317 C ARG A 98 17.980 -21.236 10.741 1.00 0.00 C
ATOM 1318 O ARG A 98 18.769 -20.630 10.016 1.00 0.00 O
ATOM 1319 H ARG A 98 18.787 -23.704 8.970 1.00 0.00 H
ATOM 1320 HA ARG A 98 16.556 -22.760 10.596 1.00 0.00 H
ATOM 1321 1HB ARG A 98 19.374 -23.675 11.330 1.00 0.00 H
ATOM 1322 2HB ARG A 98 18.094 -23.296 12.506 1.00 0.00 H
ATOM 1323 1HG ARG A 98 16.675 -25.079 11.442 1.00 0.00 H
ATOM 1324 2HG ARG A 98 18.065 -25.511 10.419 1.00 0.00 H
ATOM 1325 1HD ARG A 98 19.409 -25.937 12.466 1.00 0.00 H
ATOM 1326 2HD ARG A 98 17.980 -25.566 13.460 1.00 0.00 H
ATOM 1327 HE ARG A 98 17.180 -27.588 11.673 1.00 0.00 H
ATOM 1328 1HH1 ARG A 98 19.385 -27.276 14.382 1.00 0.00 H
ATOM 1329 2HH1 ARG A 98 19.376 -29.005 14.669 1.00 0.00 H
ATOM 1330 1HH2 ARG A 98 17.359 -29.759 12.023 1.00 0.00 H
ATOM 1331 2HH2 ARG A 98 18.281 -30.350 13.392 1.00 0.00 H
ATOM 1332 N ALA A 99 17.416 -20.656 11.791 1.00 0.00 N
ATOM 1333 CA ALA A 99 17.704 -19.271 12.172 1.00 0.00 C
ATOM 1334 CB ALA A 99 16.774 -18.870 13.320 1.00 0.00 C
ATOM 1335 C ALA A 99 19.191 -19.068 12.529 1.00 0.00 C
ATOM 1336 O ALA A 99 19.822 -18.142 12.028 1.00 0.00 O
ATOM 1337 H ALA A 99 16.761 -21.172 12.361 1.00 0.00 H
ATOM 1338 HA ALA A 99 17.537 -18.616 11.317 1.00 0.00 H
ATOM 1339 1HB ALA A 99 16.943 -19.529 14.172 1.00 0.00 H
ATOM 1340 2HB ALA A 99 16.979 -17.840 13.612 1.00 0.00 H
ATOM 1341 3HB ALA A 99 15.737 -18.955 12.996 1.00 0.00 H
ATOM 1342 N ASN A 100 19.756 -19.988 13.339 1.00 0.00 N
ATOM 1343 CA ASN A 100 21.145 -19.970 13.799 1.00 0.00 C
ATOM 1344 CB ASN A 100 21.172 -19.597 15.294 1.00 0.00 C
ATOM 1345 CG ASN A 100 20.675 -18.186 15.560 1.00 0.00 C
ATOM 1346 OD1 ASN A 100 20.985 -17.243 14.871 1.00 0.00 O
ATOM 1347 ND2 ASN A 100 19.888 -18.008 16.597 1.00 0.00 N
ATOM 1348 C ASN A 100 21.797 -21.340 13.539 1.00 0.00 C
ATOM 1349 O ASN A 100 21.919 -22.141 14.470 1.00 0.00 O
ATOM 1350 H ASN A 100 19.209 -20.767 13.677 1.00 0.00 H
ATOM 1351 HA ASN A 100 21.709 -19.233 13.226 1.00 0.00 H
ATOM 1352 1HB ASN A 100 20.536 -20.284 15.852 1.00 0.00 H
ATOM 1353 2HB ASN A 100 22.194 -19.664 15.668 1.00 0.00 H
ATOM 1354 1HD2 ASN A 100 19.536 -17.085 16.807 1.00 0.00 H
ATOM 1355 2HD2 ASN A 100 19.638 -18.795 17.178 1.00 0.00 H
ATOM 1356 N PRO A 101 22.167 -21.657 12.285 1.00 0.00 N
ATOM 1357 CD PRO A 101 22.088 -20.813 11.100 1.00 0.00 C
ATOM 1358 CG PRO A 101 22.921 -21.518 10.034 1.00 0.00 C
ATOM 1359 CB PRO A 101 22.859 -22.992 10.445 1.00 0.00 C
ATOM 1360 CA PRO A 101 22.800 -22.932 11.974 1.00 0.00 C
ATOM 1361 C PRO A 101 24.183 -23.024 12.634 1.00 0.00 C
ATOM 1362 O PRO A 101 24.971 -22.081 12.577 1.00 0.00 O
ATOM 1363 HA PRO A 101 22.118 -23.746 12.218 1.00 0.00 H
ATOM 1364 1HB PRO A 101 23.749 -23.508 10.085 1.00 0.00 H
ATOM 1365 2HB PRO A 101 21.972 -23.453 10.012 1.00 0.00 H
ATOM 1366 1HG PRO A 101 23.937 -21.122 10.045 1.00 0.00 H
ATOM 1367 2HG PRO A 101 22.476 -21.347 9.053 1.00 0.00 H
ATOM 1368 1HD PRO A 101 22.489 -19.826 11.329 1.00 0.00 H
ATOM 1369 2HD PRO A 101 21.048 -20.719 10.789 1.00 0.00 H
ATOM 1370 N ALA A 102 24.496 -24.158 13.244 1.00 0.00 N
ATOM 1371 CA ALA A 102 25.759 -24.371 13.950 1.00 0.00 C
ATOM 1372 CB ALA A 102 25.621 -25.648 14.797 1.00 0.00 C
ATOM 1373 C ALA A 102 26.965 -24.462 12.997 1.00 0.00 C
ATOM 1374 O ALA A 102 28.049 -23.980 13.307 1.00 0.00 O
ATOM 1375 H ALA A 102 23.846 -24.932 13.236 1.00 0.00 H
ATOM 1376 HA ALA A 102 25.965 -23.515 14.592 1.00 0.00 H
ATOM 1377 1HB ALA A 102 25.407 -26.495 14.145 1.00 0.00 H
ATOM 1378 2HB ALA A 102 26.551 -25.830 15.335 1.00 0.00 H
ATOM 1379 3HB ALA A 102 24.807 -25.525 15.511 1.00 0.00 H
ATOM 1380 N ASN A 103 26.782 -25.070 11.827 1.00 0.00 N
ATOM 1381 CA ASN A 103 27.829 -25.305 10.838 1.00 0.00 C
ATOM 1382 CB ASN A 103 27.708 -26.738 10.302 1.00 0.00 C
ATOM 1383 CG ASN A 103 27.881 -27.787 11.383 1.00 0.00 C
ATOM 1384 OD1 ASN A 103 28.730 -27.707 12.249 1.00 0.00 O
ATOM 1385 ND2 ASN A 103 27.086 -28.836 11.348 1.00 0.00 N
ATOM 1386 C ASN A 103 27.788 -24.233 9.740 1.00 0.00 C
ATOM 1387 O ASN A 103 27.301 -24.459 8.623 1.00 0.00 O
ATOM 1388 H ASN A 103 25.865 -25.407 11.571 1.00 0.00 H
ATOM 1389 HA ASN A 103 28.806 -25.171 11.303 1.00 0.00 H
ATOM 1390 1HB ASN A 103 26.723 -26.878 9.857 1.00 0.00 H
ATOM 1391 2HB ASN A 103 28.475 -26.910 9.546 1.00 0.00 H
ATOM 1392 1HD2 ASN A 103 27.173 -29.555 12.052 1.00 0.00 H
ATOM 1393 2HD2 ASN A 103 26.394 -28.917 10.617 1.00 0.00 H
ATOM 1394 N ASP A 104 28.327 -23.066 10.072 1.00 0.00 N
ATOM 1395 CA ASP A 104 28.505 -21.951 9.140 1.00 0.00 C
ATOM 1396 CB ASP A 104 28.007 -20.662 9.841 1.00 0.00 C
ATOM 1397 CG ASP A 104 27.995 -19.443 8.908 1.00 0.00 C
ATOM 1398 OD1 ASP A 104 27.730 -19.634 7.700 1.00 0.00 O
ATOM 1399 OD2 ASP A 104 28.247 -18.332 9.401 1.00 0.00 O1-
ATOM 1400 C ASP A 104 29.966 -21.916 8.646 1.00 0.00 C
ATOM 1401 O ASP A 104 30.475 -22.917 8.112 1.00 0.00 O
ATOM 1402 H ASP A 104 28.642 -22.907 11.018 1.00 0.00 H
ATOM 1403 HA ASP A 104 27.926 -22.137 8.236 1.00 0.00 H
ATOM 1404 1HB ASP A 104 26.990 -20.814 10.202 1.00 0.00 H
ATOM 1405 2HB ASP A 104 28.660 -20.430 10.682 1.00 0.00 H
ATOM 1406 N LEU A 105 30.691 -20.809 8.825 1.00 0.00 N
ATOM 1407 CA LEU A 105 32.125 -20.716 8.575 1.00 0.00 C
ATOM 1408 CB LEU A 105 32.517 -19.256 8.278 1.00 0.00 C
ATOM 1409 CG LEU A 105 31.838 -18.640 7.047 1.00 0.00 C
ATOM 1410 CD1 LEU A 105 32.295 -17.189 6.884 1.00 0.00 C
ATOM 1411 CD2 LEU A 105 32.184 -19.383 5.760 1.00 0.00 C
ATOM 1412 C LEU A 105 32.893 -21.294 9.773 1.00 0.00 C
ATOM 1413 O LEU A 105 33.094 -20.622 10.786 1.00 0.00 O
ATOM 1414 H LEU A 105 30.248 -19.963 9.155 1.00 0.00 H
ATOM 1415 HA LEU A 105 32.386 -21.337 7.718 1.00 0.00 H
ATOM 1416 1HB LEU A 105 32.251 -18.628 9.129 1.00 0.00 H
ATOM 1417 2HB LEU A 105 33.591 -19.196 8.105 1.00 0.00 H
ATOM 1418 HG LEU A 105 30.756 -18.667 7.176 1.00 0.00 H
ATOM 1419 1HD1 LEU A 105 33.377 -17.160 6.753 1.00 0.00 H
ATOM 1420 2HD1 LEU A 105 31.813 -16.751 6.009 1.00 0.00 H
ATOM 1421 3HD1 LEU A 105 32.021 -16.619 7.772 1.00 0.00 H
ATOM 1422 1HD2 LEU A 105 31.858 -20.420 5.840 1.00 0.00 H
ATOM 1423 2HD2 LEU A 105 31.679 -18.908 4.919 1.00 0.00 H
ATOM 1424 3HD2 LEU A 105 33.262 -19.352 5.601 1.00 0.00 H
ATOM 1425 N CYX A 106 33.353 -22.555 9.668 1.00 0.00 N
ATOM 1426 CA CYX A 106 34.126 -23.204 10.732 1.00 0.00 C
ATOM 1427 CB CYX A 106 34.368 -24.670 10.358 1.00 0.00 C
ATOM 1428 SG CYX A 106 35.200 -24.942 8.776 1.00 0.00 S
ATOM 1429 C CYX A 106 35.428 -22.465 11.045 1.00 0.00 C
ATOM 1430 O CYX A 106 35.776 -22.288 12.215 1.00 0.00 O
ATOM 1431 H CYX A 106 33.170 -23.091 8.832 1.00 0.00 H
ATOM 1432 HA CYX A 106 33.570 -23.153 11.668 1.00 0.00 H
ATOM 1433 1HB CYX A 106 34.991 -25.141 11.118 1.00 0.00 H
ATOM 1434 2HB CYX A 106 33.413 -25.192 10.297 1.00 0.00 H
ATOM 1435 N TYR A 107 36.132 -21.962 10.024 1.00 0.00 N
ATOM 1436 CA TYR A 107 37.173 -20.970 10.222 1.00 0.00 C
ATOM 1437 CB TYR A 107 38.286 -21.153 9.188 1.00 0.00 C
ATOM 1438 CG TYR A 107 39.542 -20.383 9.518 1.00 0.00 C
ATOM 1439 CD1 TYR A 107 39.603 -19.004 9.254 1.00 0.00 C
ATOM 1440 CE1 TYR A 107 40.711 -18.253 9.675 1.00 0.00 C
ATOM 1441 CZ TYR A 107 41.770 -18.890 10.360 1.00 0.00 C
ATOM 1442 OH TYR A 107 42.784 -18.133 10.858 1.00 0.00 O
ATOM 1443 CE2 TYR A 107 41.723 -20.283 10.601 1.00 0.00 C
ATOM 1444 CD2 TYR A 107 40.605 -21.026 10.179 1.00 0.00 C
ATOM 1445 C TYR A 107 36.523 -19.589 10.155 1.00 0.00 C
ATOM 1446 O TYR A 107 35.818 -19.305 9.186 1.00 0.00 O
ATOM 1447 H TYR A 107 35.946 -22.271 9.081 1.00 0.00 H
ATOM 1448 HA TYR A 107 37.595 -21.079 11.221 1.00 0.00 H
ATOM 1449 1HB TYR A 107 38.555 -22.207 9.126 1.00 0.00 H
ATOM 1450 2HB TYR A 107 37.938 -20.809 8.214 1.00 0.00 H
ATOM 1451 HD1 TYR A 107 38.787 -18.515 8.722 1.00 0.00 H
ATOM 1452 HD2 TYR A 107 40.563 -22.099 10.365 1.00 0.00 H
ATOM 1453 HE1 TYR A 107 40.753 -17.183 9.472 1.00 0.00 H
ATOM 1454 HE2 TYR A 107 42.551 -20.776 11.111 1.00 0.00 H
ATOM 1455 HH TYR A 107 42.673 -17.196 10.685 1.00 0.00 H
ATOM 1456 N PRO A 108 36.697 -18.737 11.178 1.00 0.00 N
ATOM 1457 CD PRO A 108 37.566 -18.900 12.341 1.00 0.00 C
ATOM 1458 CG PRO A 108 37.622 -17.522 12.989 1.00 0.00 C
ATOM 1459 CB PRO A 108 36.247 -16.942 12.668 1.00 0.00 C
ATOM 1460 CA PRO A 108 35.955 -17.489 11.269 1.00 0.00 C
ATOM 1461 C PRO A 108 36.334 -16.492 10.171 1.00 0.00 C
ATOM 1462 O PRO A 108 37.495 -16.387 9.777 1.00 0.00 O
ATOM 1463 HA PRO A 108 34.887 -17.704 11.316 1.00 0.00 H
ATOM 1464 1HB PRO A 108 36.298 -15.853 12.687 1.00 0.00 H
ATOM 1465 2HB PRO A 108 35.525 -17.284 13.410 1.00 0.00 H
ATOM 1466 1HG PRO A 108 38.438 -16.948 12.553 1.00 0.00 H
ATOM 1467 2HG PRO A 108 37.787 -17.631 14.061 1.00 0.00 H
ATOM 1468 1HD PRO A 108 38.551 -19.233 12.015 1.00 0.00 H
ATOM 1469 2HD PRO A 108 37.137 -19.642 13.015 1.00 0.00 H
ATOM 1470 N GLY A 109 35.374 -15.713 9.736 1.00 0.00 N
ATOM 1471 CA GLY A 109 35.527 -14.723 8.679 1.00 0.00 C
ATOM 1472 C GLY A 109 34.181 -14.239 8.155 1.00 0.00 C
ATOM 1473 O GLY A 109 33.222 -14.114 8.921 1.00 0.00 O
ATOM 1474 H GLY A 109 34.450 -15.776 10.139 1.00 0.00 H
ATOM 1475 1HA GLY A 109 36.073 -13.861 9.064 1.00 0.00 H
ATOM 1476 2HA GLY A 109 36.079 -15.160 7.848 1.00 0.00 H
ATOM 1477 N SER A 110 34.144 -14.005 6.849 1.00 0.00 N
ATOM 1478 CA SER A 110 32.928 -13.556 6.167 1.00 0.00 C
ATOM 1479 CB SER A 110 32.907 -12.018 6.094 1.00 0.00 C
ATOM 1480 OG SER A 110 33.924 -11.528 5.244 1.00 0.00 O
ATOM 1481 C SER A 110 32.804 -14.177 4.775 1.00 0.00 C
ATOM 1482 O SER A 110 33.782 -14.624 4.183 1.00 0.00 O
ATOM 1483 H SER A 110 34.975 -14.135 6.288 1.00 0.00 H
ATOM 1484 HA SER A 110 32.054 -13.902 6.717 1.00 0.00 H
ATOM 1485 1HB SER A 110 31.944 -11.685 5.709 1.00 0.00 H
ATOM 1486 2HB SER A 110 33.062 -11.605 7.091 1.00 0.00 H
ATOM 1487 HG SER A 110 33.885 -10.569 5.219 1.00 0.00 H
ATOM 1488 N LEU A 111 31.585 -14.188 4.245 1.00 0.00 N
ATOM 1489 CA LEU A 111 31.311 -14.391 2.825 1.00 0.00 C
ATOM 1490 CB LEU A 111 30.347 -15.574 2.650 1.00 0.00 C
ATOM 1491 CG LEU A 111 29.918 -15.843 1.196 1.00 0.00 C
ATOM 1492 CD1 LEU A 111 31.093 -16.029 0.235 1.00 0.00 C
ATOM 1493 CD2 LEU A 111 29.090 -17.127 1.147 1.00 0.00 C
ATOM 1494 C LEU A 111 30.777 -13.064 2.271 1.00 0.00 C
ATOM 1495 O LEU A 111 29.707 -12.619 2.677 1.00 0.00 O
ATOM 1496 H LEU A 111 30.777 -14.051 4.835 1.00 0.00 H
ATOM 1497 HA LEU A 111 32.244 -14.604 2.302 1.00 0.00 H
ATOM 1498 1HB LEU A 111 30.821 -16.487 3.013 1.00 0.00 H
ATOM 1499 2HB LEU A 111 29.436 -15.388 3.218 1.00 0.00 H
ATOM 1500 HG LEU A 111 29.328 -15.003 0.829 1.00 0.00 H
ATOM 1501 1HD1 LEU A 111 31.696 -16.877 0.558 1.00 0.00 H
ATOM 1502 2HD1 LEU A 111 30.715 -16.214 -0.770 1.00 0.00 H
ATOM 1503 3HD1 LEU A 111 31.706 -15.128 0.231 1.00 0.00 H
ATOM 1504 1HD2 LEU A 111 28.206 -17.014 1.774 1.00 0.00 H
ATOM 1505 2HD2 LEU A 111 28.783 -17.323 0.119 1.00 0.00 H
ATOM 1506 3HD2 LEU A 111 29.690 -17.961 1.512 1.00 0.00 H
ATOM 1507 N ASN A 112 31.545 -12.413 1.404 1.00 0.00 N
ATOM 1508 CA ASN A 112 31.214 -11.103 0.866 1.00 0.00 C
ATOM 1509 CB ASN A 112 32.420 -10.562 0.094 1.00 0.00 C
ATOM 1510 CG ASN A 112 32.288 -9.078 -0.182 1.00 0.00 C
ATOM 1511 OD1 ASN A 112 32.526 -8.264 0.686 1.00 0.00 O
ATOM 1512 ND2 ASN A 112 31.881 -8.693 -1.364 1.00 0.00 N
ATOM 1513 C ASN A 112 29.942 -11.151 0.004 1.00 0.00 C
ATOM 1514 O ASN A 112 29.751 -12.120 -0.724 1.00 0.00 O
ATOM 1515 H ASN A 112 32.409 -12.827 1.085 1.00 0.00 H
ATOM 1516 HA ASN A 112 30.967 -10.426 1.684 1.00 0.00 H
ATOM 1517 1HB ASN A 112 33.327 -10.723 0.677 1.00 0.00 H
ATOM 1518 2HB ASN A 112 32.504 -11.082 -0.860 1.00 0.00 H
ATOM 1519 1HD2 ASN A 112 31.787 -7.708 -1.567 1.00 0.00 H
ATOM 1520 2HD2 ASN A 112 31.663 -9.383 -2.069 1.00 0.00 H
ATOM 1521 N ASP A 113 29.103 -10.120 0.085 1.00 0.00 N
ATOM 1522 CA ASP A 113 27.808 -10.056 -0.607 1.00 0.00 C
ATOM 1523 CB ASP A 113 28.005 -9.705 -2.094 1.00 0.00 C
ATOM 1524 CG ASP A 113 28.765 -8.392 -2.307 1.00 0.00 C
ATOM 1525 OD1 ASP A 113 28.362 -7.372 -1.704 1.00 0.00 O
ATOM 1526 OD2 ASP A 113 29.743 -8.405 -3.075 1.00 0.00 O1-
ATOM 1527 C ASP A 113 26.943 -11.312 -0.372 1.00 0.00 C
ATOM 1528 O ASP A 113 26.323 -11.852 -1.291 1.00 0.00 O
ATOM 1529 H ASP A 113 29.342 -9.317 0.649 1.00 0.00 H
ATOM 1530 HA ASP A 113 27.185 -9.291 -0.143 1.00 0.00 H
ATOM 1531 1HB ASP A 113 28.572 -10.497 -2.583 1.00 0.00 H
ATOM 1532 2HB ASP A 113 27.032 -9.604 -2.576 1.00 0.00 H
ATOM 1533 N TYR A 114 26.934 -11.819 0.871 1.00 0.00 N
ATOM 1534 CA TYR A 114 26.270 -13.086 1.208 1.00 0.00 C
ATOM 1535 CB TYR A 114 26.580 -13.450 2.663 1.00 0.00 C
ATOM 1536 CG TYR A 114 26.038 -14.786 3.126 1.00 0.00 C
ATOM 1537 CD1 TYR A 114 25.526 -14.931 4.434 1.00 0.00 C
ATOM 1538 CE1 TYR A 114 25.085 -16.176 4.896 1.00 0.00 C
ATOM 1539 CZ TYR A 114 25.138 -17.293 4.047 1.00 0.00 C
ATOM 1540 OH TYR A 114 24.719 -18.517 4.499 1.00 0.00 O
ATOM 1541 CE2 TYR A 114 25.620 -17.172 2.737 1.00 0.00 C
ATOM 1542 CD2 TYR A 114 26.077 -15.923 2.287 1.00 0.00 C
ATOM 1543 C TYR A 114 24.764 -13.034 0.979 1.00 0.00 C
ATOM 1544 O TYR A 114 24.184 -13.958 0.409 1.00 0.00 O
ATOM 1545 H TYR A 114 27.397 -11.326 1.621 1.00 0.00 H
ATOM 1546 HA TYR A 114 26.636 -13.874 0.549 1.00 0.00 H
ATOM 1547 1HB TYR A 114 27.660 -13.489 2.806 1.00 0.00 H
ATOM 1548 2HB TYR A 114 26.153 -12.698 3.325 1.00 0.00 H
ATOM 1549 HD1 TYR A 114 25.470 -14.067 5.096 1.00 0.00 H
ATOM 1550 HD2 TYR A 114 26.466 -15.838 1.272 1.00 0.00 H
ATOM 1551 HE1 TYR A 114 24.701 -16.276 5.911 1.00 0.00 H
ATOM 1552 HE2 TYR A 114 25.639 -18.042 2.081 1.00 0.00 H
ATOM 1553 HH TYR A 114 24.411 -18.496 5.408 1.00 0.00 H
ATOM 1554 N GLU A 115 24.123 -11.946 1.376 1.00 0.00 N
ATOM 1555 CA GLU A 115 22.681 -11.756 1.239 1.00 0.00 C
ATOM 1556 CB GLU A 115 22.231 -10.530 2.041 1.00 0.00 C
ATOM 1557 CG GLU A 115 22.498 -10.618 3.564 1.00 0.00 C
ATOM 1558 CD GLU A 115 23.957 -10.410 4.001 1.00 0.00 C
ATOM 1559 OE1 GLU A 115 24.276 -10.765 5.154 1.00 0.00 O
ATOM 1560 OE2 GLU A 115 24.765 -9.923 3.185 1.00 0.00 O1-
ATOM 1561 C GLU A 115 22.269 -11.646 -0.242 1.00 0.00 C
ATOM 1562 O GLU A 115 21.224 -12.168 -0.627 1.00 0.00 O
ATOM 1563 H GLU A 115 24.635 -11.187 1.802 1.00 0.00 H
ATOM 1564 HA GLU A 115 22.160 -12.638 1.613 1.00 0.00 H
ATOM 1565 1HB GLU A 115 22.758 -9.647 1.681 1.00 0.00 H
ATOM 1566 2HB GLU A 115 21.158 -10.388 1.918 1.00 0.00 H
ATOM 1567 1HG GLU A 115 21.913 -9.856 4.080 1.00 0.00 H
ATOM 1568 2HG GLU A 115 22.209 -11.604 3.928 1.00 0.00 H
ATOM 1569 N GLU A 116 23.117 -11.063 -1.101 1.00 0.00 N
ATOM 1570 CA GLU A 116 22.904 -11.066 -2.559 1.00 0.00 C
ATOM 1571 CB GLU A 116 23.887 -10.113 -3.262 1.00 0.00 C
ATOM 1572 CG GLU A 116 23.565 -8.629 -3.046 1.00 0.00 C
ATOM 1573 CD GLU A 116 22.196 -8.204 -3.607 1.00 0.00 C
ATOM 1574 OE1 GLU A 116 21.527 -7.370 -2.965 1.00 0.00 O
ATOM 1575 OE2 GLU A 116 21.788 -8.728 -4.670 1.00 0.00 O1-
ATOM 1576 C GLU A 116 23.031 -12.477 -3.155 1.00 0.00 C
ATOM 1577 O GLU A 116 22.224 -12.866 -3.998 1.00 0.00 O
ATOM 1578 H GLU A 116 23.943 -10.595 -0.757 1.00 0.00 H
ATOM 1579 HA GLU A 116 21.887 -10.743 -2.779 1.00 0.00 H
ATOM 1580 1HB GLU A 116 24.895 -10.285 -2.883 1.00 0.00 H
ATOM 1581 2HB GLU A 116 23.868 -10.297 -4.336 1.00 0.00 H
ATOM 1582 1HG GLU A 116 23.561 -8.409 -1.979 1.00 0.00 H
ATOM 1583 2HG GLU A 116 24.321 -8.018 -3.540 1.00 0.00 H
ATOM 1584 N LEU A 117 24.006 -13.276 -2.686 1.00 0.00 N
ATOM 1585 CA LEU A 117 24.134 -14.678 -3.096 1.00 0.00 C
ATOM 1586 CB LEU A 117 25.420 -15.252 -2.482 1.00 0.00 C
ATOM 1587 CG LEU A 117 25.652 -16.751 -2.767 1.00 0.00 C
ATOM 1588 CD1 LEU A 117 25.718 -17.071 -4.254 1.00 0.00 C
ATOM 1589 CD2 LEU A 117 26.964 -17.186 -2.124 1.00 0.00 C
ATOM 1590 C LEU A 117 22.892 -15.491 -2.692 1.00 0.00 C
ATOM 1591 O LEU A 117 22.360 -16.244 -3.504 1.00 0.00 O
ATOM 1592 H LEU A 117 24.682 -12.915 -2.028 1.00 0.00 H
ATOM 1593 HA LEU A 117 24.184 -14.736 -4.183 1.00 0.00 H
ATOM 1594 1HB LEU A 117 26.283 -14.717 -2.878 1.00 0.00 H
ATOM 1595 2HB LEU A 117 25.389 -15.137 -1.398 1.00 0.00 H
ATOM 1596 HG LEU A 117 24.836 -17.333 -2.339 1.00 0.00 H
ATOM 1597 1HD1 LEU A 117 26.539 -16.517 -4.710 1.00 0.00 H
ATOM 1598 2HD1 LEU A 117 25.883 -18.140 -4.389 1.00 0.00 H
ATOM 1599 3HD1 LEU A 117 24.779 -16.786 -4.729 1.00 0.00 H
ATOM 1600 1HD2 LEU A 117 26.913 -17.022 -1.048 1.00 0.00 H
ATOM 1601 2HD2 LEU A 117 27.133 -18.244 -2.323 1.00 0.00 H
ATOM 1602 3HD2 LEU A 117 27.785 -16.603 -2.542 1.00 0.00 H
ATOM 1603 N LYS A 118 22.402 -15.315 -1.470 1.00 0.00 N
ATOM 1604 CA LYS A 118 21.168 -15.966 -1.003 1.00 0.00 C
ATOM 1605 CB LYS A 118 20.972 -15.715 0.500 1.00 0.00 C
ATOM 1606 CG LYS A 118 22.056 -16.431 1.327 1.00 0.00 C
ATOM 1607 CD LYS A 118 21.891 -16.225 2.825 1.00 0.00 C
ATOM 1608 CE LYS A 118 20.797 -17.152 3.375 1.00 0.00 C
ATOM 1609 NZ LYS A 118 20.834 -17.207 4.851 1.00 0.00 N1+
ATOM 1610 C LYS A 118 19.951 -15.500 -1.813 1.00 0.00 C
ATOM 1611 O LYS A 118 19.106 -16.318 -2.155 1.00 0.00 O
ATOM 1612 H LYS A 118 22.879 -14.712 -0.816 1.00 0.00 H
ATOM 1613 HA LYS A 118 21.235 -17.040 -1.179 1.00 0.00 H
ATOM 1614 1HB LYS A 118 21.030 -14.645 0.700 1.00 0.00 H
ATOM 1615 2HB LYS A 118 19.995 -16.089 0.807 1.00 0.00 H
ATOM 1616 1HG LYS A 118 22.013 -17.502 1.133 1.00 0.00 H
ATOM 1617 2HG LYS A 118 23.039 -16.050 1.047 1.00 0.00 H
ATOM 1618 1HD LYS A 118 22.831 -16.447 3.329 1.00 0.00 H
ATOM 1619 2HD LYS A 118 21.610 -15.190 3.021 1.00 0.00 H
ATOM 1620 1HE LYS A 118 19.819 -16.783 3.067 1.00 0.00 H
ATOM 1621 2HE LYS A 118 20.945 -18.159 2.987 1.00 0.00 H
ATOM 1622 1HZ LYS A 118 20.690 -16.280 5.226 1.00 0.00 H
ATOM 1623 2HZ LYS A 118 20.106 -17.822 5.184 1.00 0.00 H
ATOM 1624 3HZ LYS A 118 21.733 -17.555 5.152 1.00 0.00 H
ATOM 1625 N HIS A 119 19.908 -14.231 -2.193 1.00 0.00 N
ATOM 1626 CA HIS A 119 18.857 -13.726 -3.073 1.00 0.00 C
ATOM 1627 CB HIS A 119 18.930 -12.201 -3.164 1.00 0.00 C
ATOM 1628 CG HIS A 119 17.705 -11.627 -3.805 1.00 0.00 C
ATOM 1629 ND1 HIS A 119 16.479 -11.449 -3.193 1.00 0.00 N
ATOM 1630 CE1 HIS A 119 15.630 -10.947 -4.090 1.00 0.00 C
ATOM 1631 NE2 HIS A 119 16.243 -10.794 -5.274 1.00 0.00 N
ATOM 1632 CD2 HIS A 119 17.554 -11.218 -5.114 1.00 0.00 C
ATOM 1633 C HIS A 119 18.909 -14.383 -4.455 1.00 0.00 C
ATOM 1634 O HIS A 119 17.876 -14.783 -4.983 1.00 0.00 O
ATOM 1635 H HIS A 119 20.615 -13.584 -1.874 1.00 0.00 H
ATOM 1636 HA HIS A 119 17.883 -14.012 -2.677 1.00 0.00 H
ATOM 1637 1HB HIS A 119 19.023 -11.780 -2.163 1.00 0.00 H
ATOM 1638 2HB HIS A 119 19.796 -11.913 -3.761 1.00 0.00 H
ATOM 1639 HD1 HIS A 119 16.260 -11.662 -2.230 1.00 0.00 H
ATOM 1640 HD2 HIS A 119 18.226 -11.175 -5.971 1.00 0.00 H
ATOM 1641 HE1 HIS A 119 14.602 -10.725 -3.804 1.00 0.00 H
ATOM 1642 N MET A 120 20.112 -14.583 -5.037 1.00 0.00 N
ATOM 1643 CA MET A 120 20.257 -15.321 -6.295 1.00 0.00 C
ATOM 1644 CB MET A 120 21.703 -15.271 -6.796 1.00 0.00 C
ATOM 1645 CG MET A 120 22.079 -13.892 -7.334 1.00 0.00 C
ATOM 1646 SD MET A 120 23.696 -13.892 -8.149 1.00 0.00 S
ATOM 1647 CE MET A 120 23.945 -12.118 -8.297 1.00 0.00 C
ATOM 1648 C MET A 120 19.795 -16.780 -6.169 1.00 0.00 C
ATOM 1649 O MET A 120 19.151 -17.295 -7.083 1.00 0.00 O
ATOM 1650 H MET A 120 20.949 -14.218 -4.605 1.00 0.00 H
ATOM 1651 HA MET A 120 19.609 -14.880 -7.053 1.00 0.00 H
ATOM 1652 1HB MET A 120 22.381 -15.511 -5.976 1.00 0.00 H
ATOM 1653 2HB MET A 120 21.835 -15.996 -7.600 1.00 0.00 H
ATOM 1654 1HG MET A 120 21.334 -13.570 -8.062 1.00 0.00 H
ATOM 1655 2HG MET A 120 22.115 -13.178 -6.512 1.00 0.00 H
ATOM 1656 1HE MET A 120 23.943 -11.667 -7.305 1.00 0.00 H
ATOM 1657 2HE MET A 120 24.902 -11.924 -8.781 1.00 0.00 H
ATOM 1658 3HE MET A 120 23.142 -11.686 -8.894 1.00 0.00 H
ATOM 1659 N LEU A 121 20.058 -17.448 -5.034 1.00 0.00 N
ATOM 1660 CA LEU A 121 19.585 -18.812 -4.774 1.00 0.00 C
ATOM 1661 CB LEU A 121 20.122 -19.311 -3.420 1.00 0.00 C
ATOM 1662 CG LEU A 121 21.591 -19.752 -3.452 1.00 0.00 C
ATOM 1663 CD1 LEU A 121 22.078 -19.981 -2.016 1.00 0.00 C
ATOM 1664 CD2 LEU A 121 21.761 -21.070 -4.207 1.00 0.00 C
ATOM 1665 C LEU A 121 18.056 -18.941 -4.808 1.00 0.00 C
ATOM 1666 O LEU A 121 17.555 -20.000 -5.170 1.00 0.00 O
ATOM 1667 H LEU A 121 20.607 -17.011 -4.307 1.00 0.00 H
ATOM 1668 HA LEU A 121 19.936 -19.476 -5.564 1.00 0.00 H
ATOM 1669 1HB LEU A 121 20.044 -18.513 -2.682 1.00 0.00 H
ATOM 1670 2HB LEU A 121 19.537 -20.169 -3.090 1.00 0.00 H
ATOM 1671 HG LEU A 121 22.194 -18.976 -3.924 1.00 0.00 H
ATOM 1672 1HD1 LEU A 121 21.472 -20.756 -1.545 1.00 0.00 H
ATOM 1673 2HD1 LEU A 121 23.121 -20.295 -2.031 1.00 0.00 H
ATOM 1674 3HD1 LEU A 121 21.986 -19.055 -1.448 1.00 0.00 H
ATOM 1675 1HD2 LEU A 121 21.414 -20.949 -5.233 1.00 0.00 H
ATOM 1676 2HD2 LEU A 121 22.813 -21.354 -4.210 1.00 0.00 H
ATOM 1677 3HD2 LEU A 121 21.177 -21.848 -3.715 1.00 0.00 H
ATOM 1678 N SER A 122 17.314 -17.880 -4.526 1.00 0.00 N
ATOM 1679 CA SER A 122 15.847 -17.884 -4.649 1.00 0.00 C
ATOM 1680 CB SER A 122 15.256 -16.600 -4.054 1.00 0.00 C
ATOM 1681 OG SER A 122 15.404 -15.491 -4.925 1.00 0.00 O
ATOM 1682 C SER A 122 15.335 -18.077 -6.094 1.00 0.00 C
ATOM 1683 O SER A 122 14.149 -18.295 -6.305 1.00 0.00 O
ATOM 1684 H SER A 122 17.753 -17.026 -4.213 1.00 0.00 H
ATOM 1685 HA SER A 122 15.440 -18.743 -4.114 1.00 0.00 H
ATOM 1686 1HB SER A 122 14.192 -16.743 -3.865 1.00 0.00 H
ATOM 1687 2HB SER A 122 15.762 -16.366 -3.118 1.00 0.00 H
ATOM 1688 HG SER A 122 15.023 -14.711 -4.517 1.00 0.00 H
ATOM 1689 N ARG A 123 16.239 -18.026 -7.079 1.00 0.00 N
ATOM 1690 CA ARG A 123 15.959 -18.241 -8.511 1.00 0.00 C
ATOM 1691 CB ARG A 123 16.422 -17.003 -9.299 1.00 0.00 C
ATOM 1692 CG ARG A 123 15.740 -15.682 -8.890 1.00 0.00 C
ATOM 1693 CD ARG A 123 14.354 -15.552 -9.485 1.00 0.00 C
ATOM 1694 NE ARG A 123 13.835 -14.184 -9.275 1.00 0.00 N
ATOM 1695 CZ ARG A 123 12.857 -13.593 -9.960 1.00 0.00 C
ATOM 1696 NH1 ARG A 123 12.244 -14.198 -10.942 1.00 0.00 N
ATOM 1697 NH2 ARG A 123 12.487 -12.387 -9.652 1.00 0.00 N1+
ATOM 1698 C ARG A 123 16.617 -19.507 -9.072 1.00 0.00 C
ATOM 1699 O ARG A 123 16.655 -19.686 -10.293 1.00 0.00 O
ATOM 1700 H ARG A 123 17.207 -17.827 -6.868 1.00 0.00 H
ATOM 1701 HA ARG A 123 14.888 -18.389 -8.654 1.00 0.00 H
ATOM 1702 1HB ARG A 123 17.493 -16.860 -9.156 1.00 0.00 H
ATOM 1703 2HB ARG A 123 16.214 -17.148 -10.359 1.00 0.00 H
ATOM 1704 1HG ARG A 123 15.650 -15.639 -7.805 1.00 0.00 H
ATOM 1705 2HG ARG A 123 16.340 -14.840 -9.238 1.00 0.00 H
ATOM 1706 1HD ARG A 123 14.397 -15.757 -10.555 1.00 0.00 H
ATOM 1707 2HD ARG A 123 13.684 -16.266 -9.005 1.00 0.00 H
ATOM 1708 HE ARG A 123 14.245 -13.620 -8.544 1.00 0.00 H
ATOM 1709 1HH1 ARG A 123 12.510 -15.139 -11.197 1.00 0.00 H
ATOM 1710 2HH1 ARG A 123 11.506 -13.723 -11.443 1.00 0.00 H
ATOM 1711 1HH2 ARG A 123 12.942 -11.902 -8.892 1.00 0.00 H
ATOM 1712 2HH2 ARG A 123 11.746 -11.941 -10.173 1.00 0.00 H
ATOM 1713 N ILE A 124 17.198 -20.371 -8.215 1.00 0.00 N
ATOM 1714 CA ILE A 124 17.949 -21.557 -8.613 1.00 0.00 C
ATOM 1715 CB ILE A 124 19.452 -21.392 -8.267 1.00 0.00 C
ATOM 1716 CG2 ILE A 124 20.236 -22.679 -8.602 1.00 0.00 C
ATOM 1717 CG1 ILE A 124 20.062 -20.190 -9.029 1.00 0.00 C
ATOM 1718 CD1 ILE A 124 21.475 -19.796 -8.582 1.00 0.00 C
ATOM 1719 C ILE A 124 17.328 -22.791 -7.941 1.00 0.00 C
ATOM 1720 O ILE A 124 17.045 -22.777 -6.749 1.00 0.00 O
ATOM 1721 H ILE A 124 17.128 -20.219 -7.219 1.00 0.00 H
ATOM 1722 HA ILE A 124 17.850 -21.707 -9.688 1.00 0.00 H
ATOM 1723 HB ILE A 124 19.559 -21.183 -7.203 1.00 0.00 H
ATOM 1724 1HG1 ILE A 124 20.123 -20.426 -10.091 1.00 0.00 H
ATOM 1725 2HG1 ILE A 124 19.431 -19.312 -8.887 1.00 0.00 H
ATOM 1726 1HG2 ILE A 124 20.143 -22.895 -9.666 1.00 0.00 H
ATOM 1727 2HG2 ILE A 124 21.287 -22.540 -8.351 1.00 0.00 H
ATOM 1728 3HG2 ILE A 124 19.832 -23.512 -8.026 1.00 0.00 H
ATOM 1729 1HD1 ILE A 124 22.151 -20.638 -8.730 1.00 0.00 H
ATOM 1730 2HD1 ILE A 124 21.819 -18.946 -9.171 1.00 0.00 H
ATOM 1731 3HD1 ILE A 124 21.460 -19.524 -7.526 1.00 0.00 H
ATOM 1732 N ASN A 125 17.168 -23.870 -8.710 1.00 0.00 N
ATOM 1733 CA ASN A 125 16.636 -25.147 -8.220 1.00 0.00 C
ATOM 1734 CB ASN A 125 15.363 -25.499 -9.000 1.00 0.00 C
ATOM 1735 CG ASN A 125 14.254 -24.491 -8.822 1.00 0.00 C
ATOM 1736 OD1 ASN A 125 14.046 -23.638 -9.660 1.00 0.00 O
ATOM 1737 ND2 ASN A 125 13.510 -24.558 -7.743 1.00 0.00 N
ATOM 1738 C ASN A 125 17.647 -26.297 -8.299 1.00 0.00 C
ATOM 1739 O ASN A 125 17.405 -27.349 -7.715 1.00 0.00 O
ATOM 1740 H ASN A 125 17.418 -23.834 -9.688 1.00 0.00 H
ATOM 1741 HA ASN A 125 16.401 -25.061 -7.159 1.00 0.00 H
ATOM 1742 1HB ASN A 125 15.591 -25.550 -10.065 1.00 0.00 H
ATOM 1743 2HB ASN A 125 14.985 -26.465 -8.664 1.00 0.00 H
ATOM 1744 1HD2 ASN A 125 12.763 -23.892 -7.606 1.00 0.00 H
ATOM 1745 2HD2 ASN A 125 13.688 -25.275 -7.055 1.00 0.00 H
ATOM 1746 N HIS A 126 18.770 -26.133 -9.005 1.00 0.00 N
ATOM 1747 CA HIS A 126 19.752 -27.211 -9.116 1.00 0.00 C
ATOM 1748 CB HIS A 126 19.280 -28.222 -10.171 1.00 0.00 C
ATOM 1749 CG HIS A 126 19.919 -29.589 -10.119 1.00 0.00 C
ATOM 1750 ND1 HIS A 126 19.723 -30.574 -11.079 1.00 0.00 N
ATOM 1751 CE1 HIS A 126 20.400 -31.660 -10.711 1.00 0.00 C
ATOM 1752 NE2 HIS A 126 21.013 -31.442 -9.544 1.00 0.00 N
ATOM 1753 CD2 HIS A 126 20.719 -30.136 -9.150 1.00 0.00 C
ATOM 1754 C HIS A 126 21.151 -26.684 -9.428 1.00 0.00 C
ATOM 1755 O HIS A 126 21.340 -25.886 -10.351 1.00 0.00 O
ATOM 1756 H HIS A 126 18.949 -25.255 -9.471 1.00 0.00 H
ATOM 1757 HA HIS A 126 19.854 -27.711 -8.152 1.00 0.00 H
ATOM 1758 1HB HIS A 126 18.208 -28.387 -10.062 1.00 0.00 H
ATOM 1759 2HB HIS A 126 19.488 -27.831 -11.167 1.00 0.00 H
ATOM 1760 HD1 HIS A 126 19.162 -30.485 -11.915 1.00 0.00 H
ATOM 1761 HD2 HIS A 126 21.127 -29.761 -8.212 1.00 0.00 H
ATOM 1762 HE1 HIS A 126 20.390 -32.548 -11.343 1.00 0.00 H
ATOM 1763 N PHE A 127 22.146 -27.191 -8.694 1.00 0.00 N
ATOM 1764 CA PHE A 127 23.566 -27.058 -8.988 1.00 0.00 C
ATOM 1765 CB PHE A 127 24.309 -26.517 -7.758 1.00 0.00 C
ATOM 1766 CG PHE A 127 24.132 -25.050 -7.462 1.00 0.00 C
ATOM 1767 CD1 PHE A 127 24.288 -24.088 -8.480 1.00 0.00 C
ATOM 1768 CE1 PHE A 127 24.202 -22.719 -8.172 1.00 0.00 C
ATOM 1769 CZ PHE A 127 23.970 -22.307 -6.857 1.00 0.00 C
ATOM 1770 CE2 PHE A 127 23.824 -23.256 -5.835 1.00 0.00 C
ATOM 1771 CD2 PHE A 127 23.910 -24.624 -6.145 1.00 0.00 C
ATOM 1772 C PHE A 127 24.161 -28.405 -9.384 1.00 0.00 C
ATOM 1773 O PHE A 127 23.872 -29.438 -8.781 1.00 0.00 O
ATOM 1774 H PHE A 127 21.939 -27.717 -7.857 1.00 0.00 H
ATOM 1775 HA PHE A 127 23.702 -26.369 -9.822 1.00 0.00 H
ATOM 1776 1HB PHE A 127 23.969 -27.045 -6.867 1.00 0.00 H
ATOM 1777 2HB PHE A 127 25.381 -26.669 -7.884 1.00 0.00 H
ATOM 1778 HD1 PHE A 127 24.475 -24.406 -9.506 1.00 0.00 H
ATOM 1779 HD2 PHE A 127 23.802 -25.357 -5.346 1.00 0.00 H
ATOM 1780 HE1 PHE A 127 24.318 -21.975 -8.960 1.00 0.00 H
ATOM 1781 HE2 PHE A 127 23.645 -22.931 -4.810 1.00 0.00 H
ATOM 1782 HZ PHE A 127 23.901 -21.245 -6.623 1.00 0.00 H
ATOM 1783 N GLU A 128 25.094 -28.382 -10.350 1.00 0.00 N
ATOM 1784 CA GLU A 128 26.018 -29.480 -10.586 1.00 0.00 C
ATOM 1785 CB GLU A 128 25.950 -29.919 -12.049 1.00 0.00 C
ATOM 1786 CG GLU A 128 26.771 -31.195 -12.317 1.00 0.00 C
ATOM 1787 CD GLU A 128 26.959 -31.442 -13.822 1.00 0.00 C
ATOM 1788 OE1 GLU A 128 28.070 -31.862 -14.220 1.00 0.00 O
ATOM 1789 OE2 GLU A 128 26.053 -31.119 -14.619 1.00 0.00 O1-
ATOM 1790 C GLU A 128 27.425 -29.029 -10.188 1.00 0.00 C
ATOM 1791 O GLU A 128 27.995 -28.124 -10.799 1.00 0.00 O
ATOM 1792 H GLU A 128 25.177 -27.577 -10.953 1.00 0.00 H
ATOM 1793 HA GLU A 128 25.753 -30.323 -9.947 1.00 0.00 H
ATOM 1794 1HB GLU A 128 24.913 -30.123 -12.320 1.00 0.00 H
ATOM 1795 2HB GLU A 128 26.342 -29.126 -12.686 1.00 0.00 H
ATOM 1796 1HG GLU A 128 27.755 -31.097 -11.860 1.00 0.00 H
ATOM 1797 2HG GLU A 128 26.256 -32.056 -11.890 1.00 0.00 H
ATOM 1798 N LYS A 129 28.014 -29.662 -9.160 1.00 0.00 N
ATOM 1799 CA LYS A 129 29.371 -29.345 -8.718 1.00 0.00 C
ATOM 1800 CB LYS A 129 29.569 -29.768 -7.253 1.00 0.00 C
ATOM 1801 CG LYS A 129 30.835 -29.117 -6.669 1.00 0.00 C
ATOM 1802 CD LYS A 129 30.963 -29.333 -5.157 1.00 0.00 C
ATOM 1803 CE LYS A 129 31.432 -30.741 -4.807 1.00 0.00 C
ATOM 1804 NZ LYS A 129 31.669 -30.856 -3.350 1.00 0.00 N1+
ATOM 1805 C LYS A 129 30.400 -29.957 -9.658 1.00 0.00 C
ATOM 1806 O LYS A 129 30.395 -31.158 -9.890 1.00 0.00 O
ATOM 1807 H LYS A 129 27.517 -30.386 -8.661 1.00 0.00 H
ATOM 1808 HA LYS A 129 29.540 -28.271 -8.803 1.00 0.00 H
ATOM 1809 1HB LYS A 129 28.707 -29.456 -6.664 1.00 0.00 H
ATOM 1810 2HB LYS A 129 29.673 -30.852 -7.199 1.00 0.00 H
ATOM 1811 1HG LYS A 129 31.717 -29.545 -7.144 1.00 0.00 H
ATOM 1812 2HG LYS A 129 30.809 -28.043 -6.852 1.00 0.00 H
ATOM 1813 1HD LYS A 129 31.686 -28.627 -4.749 1.00 0.00 H
ATOM 1814 2HD LYS A 129 29.994 -29.175 -4.684 1.00 0.00 H
ATOM 1815 1HE LYS A 129 30.670 -31.462 -5.102 1.00 0.00 H
ATOM 1816 2HE LYS A 129 32.360 -30.958 -5.336 1.00 0.00 H
ATOM 1817 1HZ LYS A 129 30.811 -30.661 -2.853 1.00 0.00 H
ATOM 1818 2HZ LYS A 129 31.978 -31.793 -3.132 1.00 0.00 H
ATOM 1819 3HZ LYS A 129 32.378 -30.193 -3.071 1.00 0.00 H
ATOM 1820 N ILE A 130 31.341 -29.136 -10.147 1.00 0.00 N
ATOM 1821 CA ILE A 130 32.437 -29.544 -11.023 1.00 0.00 C
ATOM 1822 CB ILE A 130 32.236 -29.032 -12.471 1.00 0.00 C
ATOM 1823 CG2 ILE A 130 30.958 -29.647 -13.063 1.00 0.00 C
ATOM 1824 CG1 ILE A 130 32.215 -27.490 -12.568 1.00 0.00 C
ATOM 1825 CD1 ILE A 130 32.303 -26.972 -14.011 1.00 0.00 C
ATOM 1826 C ILE A 130 33.780 -29.090 -10.452 1.00 0.00 C
ATOM 1827 O ILE A 130 33.877 -28.051 -9.803 1.00 0.00 O
ATOM 1828 H ILE A 130 31.324 -28.153 -9.915 1.00 0.00 H
ATOM 1829 HA ILE A 130 32.496 -30.632 -11.050 1.00 0.00 H
ATOM 1830 HB ILE A 130 33.093 -29.320 -13.080 1.00 0.00 H
ATOM 1831 1HG1 ILE A 130 31.288 -27.111 -12.140 1.00 0.00 H
ATOM 1832 2HG1 ILE A 130 33.063 -27.079 -12.020 1.00 0.00 H
ATOM 1833 1HG2 ILE A 130 30.100 -29.359 -12.455 1.00 0.00 H
ATOM 1834 2HG2 ILE A 130 30.818 -29.286 -14.082 1.00 0.00 H
ATOM 1835 3HG2 ILE A 130 31.048 -30.734 -13.072 1.00 0.00 H
ATOM 1836 1HD1 ILE A 130 31.457 -27.349 -14.585 1.00 0.00 H
ATOM 1837 2HD1 ILE A 130 32.283 -25.883 -14.009 1.00 0.00 H
ATOM 1838 3HD1 ILE A 130 33.232 -27.317 -14.466 1.00 0.00 H
ATOM 1839 N GLN A 131 34.856 -29.858 -10.713 1.00 0.00 N
ATOM 1840 CA GLN A 131 36.217 -29.430 -10.414 1.00 0.00 C
ATOM 1841 CB GLN A 131 37.115 -30.659 -10.253 1.00 0.00 C
ATOM 1842 CG GLN A 131 38.495 -30.297 -9.687 1.00 0.00 C
[truncated: 23,911 more rows]
