# Supplementary material for: A single mutation in dairy cow-associated H5N1 viruses increases receptor binding breadth
Source: Nat Commun. 2024 Dec 30;15:10768. doi: 10.1038/s41467-024-54934-3 (PMC11685663; doi:10.1038/s41467-024-54934-3)
Supplement: Supplementary file 8 — Source Data [file 41467_2024_54934_MOESM8_ESM.xlsx]

## Sheet: Figure 2
		Figure 2A	Data are also used in Supp. Fig. 1
		Glycan Binding Raw RFU
		HA	Glycan ID	Average RFU	Average RFU - RFU of Negative Control	Standard deviation
		A/Vietnam/1204/2004 (40mg/mL)	SA1	3618.5	3636	209.9
		A/Vietnam/1204/2004 (40mg/mL)	SA2	107.75	125.25	49.05
		A/Vietnam/1204/2004 (40mg/mL)	SA3	86	103.5	6.16
		A/Vietnam/1204/2004 (40mg/mL)	SA4	116	133.5	38.36
		A/Vietnam/1204/2004 (40mg/mL)	SA5	268.5	286	68.72
		A/Vietnam/1204/2004 (40mg/mL)	SA6	80.25	97.75	3.59
		A/Vietnam/1204/2004 (40mg/mL)	SA7	80.25	97.75	12.23
		A/Vietnam/1204/2004 (40mg/mL)	SA8	121.13	138.63	36.82
		A/Vietnam/1204/2004 (40mg/mL)	SA9	80.38	97.88	1.38
		A/Vietnam/1204/2004 (40mg/mL)	SA10	79.38	96.88	7.09
		A/Vietnam/1204/2004 (40mg/mL)	SA11	837.25	854.75	270.22
		A/Vietnam/1204/2004 (40mg/mL)	SA12	96	113.5	17.51
		A/Vietnam/1204/2004 (40mg/mL)	SA13	69.25	86.75	10.72
		A/Vietnam/1204/2004 (40mg/mL)	SA14	78.75	96.25	6.5
		A/Vietnam/1204/2004 (40mg/mL)	SA15	86.5	104	8.43
		A/Vietnam/1204/2004 (40mg/mL)	SA16	100.25	117.75	1.5
		A/Vietnam/1204/2004 (40mg/mL)	SA17	1264.88	1282.38	337.18
		A/Vietnam/1204/2004 (40mg/mL)	SA18	109.38	126.88	40.29
		A/Vietnam/1204/2004 (40mg/mL)	SA19	84.13	101.63	3.12
		A/Vietnam/1204/2004 (40mg/mL)	SA20	94.88	112.38	0.85
		A/Vietnam/1204/2004 (40mg/mL)	SA21	80.75	98.25	6.6
		A/Vietnam/1204/2004 (40mg/mL)	SA22	85.5	103	7.72
		A/Vietnam/1204/2004 (40mg/mL)	SA23	251.63	269.13	53.11
		A/Vietnam/1204/2004 (40mg/mL)	SA24	96	113.5	4.69
		A/Vietnam/1204/2004 (40mg/mL)	SA25	80.5	98	7.14
		A/Vietnam/1204/2004 (40mg/mL)	SA26	106.25	123.75	71.54
		A/Vietnam/1204/2004 (40mg/mL)	SA27	89.5	107	2.89
		A/Vietnam/1204/2004 (40mg/mL)	SA28	97	114.5	7.83
		A/Vietnam/1204/2004 (40mg/mL)	SA29	83.25	100.75	6.8
		A/Vietnam/1204/2004 (40mg/mL)	SA30	21.75	39.25	70.97
		A/Vietnam/1204/2004 (40mg/mL)	SA31	89.75	107.25	5.44
		A/Vietnam/1204/2004 (40mg/mL)	SA32	96.38	113.88	10.19
		A/Vietnam/1204/2004 (40mg/mL)	SA33	76.5	94	2.65
		A/Vietnam/1204/2004 (40mg/mL)	SA34	81	98.5	4.69
		A/Vietnam/1204/2004 (40mg/mL)	SA35	81.63	99.13	3.2
		A/Vietnam/1204/2004 (40mg/mL)	SA36	100.75	118.25	4.35
		A/Vietnam/1204/2004 (40mg/mL)	SA37	85.5	103	2.38
		A/Vietnam/1204/2004 (40mg/mL)	SA38	76.5	94	2.08
		A/Vietnam/1204/2004 (40mg/mL)	SA39	84	101.5	2.94
		A/Vietnam/1204/2004 (40mg/mL)	SA40	96.5	114	5.57
		A/Vietnam/1204/2004 (40mg/mL)	SA41	83	100.5	4.4
		A/Vietnam/1204/2004 (40mg/mL)	SA42	76.5	94	5.8
		A/Vietnam/1204/2004 (40mg/mL)	SA43	82.75	100.25	4.92
		A/Vietnam/1204/2004 (40mg/mL)	SA44	100.25	117.75	3.2
		A/Vietnam/1204/2004 (40mg/mL)	NC	-17.5	0	3.11
		A/Vietnam/1204/2004 (40mg/mL)	NC2	91.75	109.25	7.23
		A/Vietnam/1204/2004 (40mg/mL)	PC1	87.88	105.38	10.4
		A/Vietnam/1204/2004 (40mg/mL)	PC2	135.38	152.88	32.35
		A/Vietnam/1204/2004 (40mg/mL)	PC3	124.5	142	51.55
		A/Vietnam/1204/2004 (40mg/mL)	PC4	7335.88	7353.38	1183.41
		A/Vietnam/1204/2004 (40mg/mL)	Blank	-5.25	12.25	6.34
		A/Vietnam/1204/2004 (40mg/mL)	Marker	10743.4	10760.9	989.68
		A/Colorado/18/2022 (40mg/mL)	SA1	189.88	204.88	73.34
		A/Colorado/18/2022 (40mg/mL)	SA2	43.75	58.75	64.46
		A/Colorado/18/2022 (40mg/mL)	SA3	113.63	128.63	54.52
		A/Colorado/18/2022 (40mg/mL)	SA4	61.75	76.75	23.86
		A/Colorado/18/2022 (40mg/mL)	SA5	38.5	53.5	40.09
		A/Colorado/18/2022 (40mg/mL)	SA6	46	61	34.68
		A/Colorado/18/2022 (40mg/mL)	SA7	22.25	37.25	77.59
		A/Colorado/18/2022 (40mg/mL)	SA8	59.75	74.75	32.63
		A/Colorado/18/2022 (40mg/mL)	SA9	1207.63	1222.63	458.94
		A/Colorado/18/2022 (40mg/mL)	SA10	75.75	90.75	7.59
		A/Colorado/18/2022 (40mg/mL)	SA11	116.25	131.25	39.96
		A/Colorado/18/2022 (40mg/mL)	SA12	1.75	16.75	81.64
		A/Colorado/18/2022 (40mg/mL)	SA13	61.5	76.5	15.55
		A/Colorado/18/2022 (40mg/mL)	SA14	71.5	86.5	3.51
		A/Colorado/18/2022 (40mg/mL)	SA15	1425.25	1440.25	73.2
		A/Colorado/18/2022 (40mg/mL)	SA16	40.5	55.5	38.75
		A/Colorado/18/2022 (40mg/mL)	SA17	64.13	79.13	21.86
		A/Colorado/18/2022 (40mg/mL)	SA18	104.63	119.63	51.06
		A/Colorado/18/2022 (40mg/mL)	SA19	71	86	14.35
		A/Colorado/18/2022 (40mg/mL)	SA20	78.63	93.63	8.88
		A/Colorado/18/2022 (40mg/mL)	SA21	6978.5	6993.5	1572.56
		A/Colorado/18/2022 (40mg/mL)	SA22	79	94	8.04
		A/Colorado/18/2022 (40mg/mL)	SA23	116.13	131.13	46.84
		A/Colorado/18/2022 (40mg/mL)	SA24	77.75	92.75	9.11
		A/Colorado/18/2022 (40mg/mL)	SA25	6695.5	6710.5	629.37
		A/Colorado/18/2022 (40mg/mL)	SA26	87.5	102.5	7.23
		A/Colorado/18/2022 (40mg/mL)	SA27	100.75	115.75	65.68
		A/Colorado/18/2022 (40mg/mL)	SA28	57.25	72.25	37.31
		A/Colorado/18/2022 (40mg/mL)	SA29	1143.38	1158.38	160.29
		A/Colorado/18/2022 (40mg/mL)	SA30	81.25	96.25	6.18
		A/Colorado/18/2022 (40mg/mL)	SA31	35	50	26.99
		A/Colorado/18/2022 (40mg/mL)	SA32	70.5	85.5	8.23
		A/Colorado/18/2022 (40mg/mL)	SA33	-27.88	-12.88	61.81
		A/Colorado/18/2022 (40mg/mL)	SA34	74.25	89.25	3.2
		A/Colorado/18/2022 (40mg/mL)	SA35	475.75	490.75	85.63
		A/Colorado/18/2022 (40mg/mL)	SA36	29.13	44.13	65.58
		A/Colorado/18/2022 (40mg/mL)	SA37	5.75	20.75	5.8
		A/Colorado/18/2022 (40mg/mL)	SA38	51	66	22.58
		A/Colorado/18/2022 (40mg/mL)	SA39	68.38	83.38	15.03
		A/Colorado/18/2022 (40mg/mL)	SA40	64.5	79.5	59.88
		A/Colorado/18/2022 (40mg/mL)	SA41	10.75	25.75	7.41
		A/Colorado/18/2022 (40mg/mL)	SA42	55	70	38.06
		A/Colorado/18/2022 (40mg/mL)	SA43	36.5	51.5	33.13
		A/Colorado/18/2022 (40mg/mL)	SA44	58.75	73.75	43.28
		A/Colorado/18/2022 (40mg/mL)	NC	-15	0	59.37
		A/Colorado/18/2022 (40mg/mL)	NC2	69.25	84.25	3.2
		A/Colorado/18/2022 (40mg/mL)	PC1	56	71	41
		A/Colorado/18/2022 (40mg/mL)	PC2	152.25	167.25	153.55
		A/Colorado/18/2022 (40mg/mL)	PC3	136.5	151.5	211.93
		A/Colorado/18/2022 (40mg/mL)	PC4	497	512	433.3
		A/Colorado/18/2022 (40mg/mL)	Blank	-4.5	10.5	14.43
		A/Colorado/18/2022 (40mg/mL)	Marker	11243.2	11258.2	805.08
		A/Mink/Spain/2022 (40mg/mL)	SA1	1165.25	1235.38	82.9
		A/Mink/Spain/2022 (40mg/mL)	SA2	-110.5	-40.37	62.12
		A/Mink/Spain/2022 (40mg/mL)	SA3	2.5	72.63	15.72
		A/Mink/Spain/2022 (40mg/mL)	SA4	-13.38	56.75	91.59
		A/Mink/Spain/2022 (40mg/mL)	SA5	-38.75	31.38	45.84
		A/Mink/Spain/2022 (40mg/mL)	SA6	-119.25	-49.12	43.82
		A/Mink/Spain/2022 (40mg/mL)	SA7	-40.25	29.88	26.31
		A/Mink/Spain/2022 (40mg/mL)	SA8	3.63	73.76	17.38
		A/Mink/Spain/2022 (40mg/mL)	SA9	5213	5283.13	403.92
		A/Mink/Spain/2022 (40mg/mL)	SA10	-137.25	-67.12	79.63
		A/Mink/Spain/2022 (40mg/mL)	SA11	36.38	106.51	60.05
		A/Mink/Spain/2022 (40mg/mL)	SA12	-20.75	49.38	72.44
		A/Mink/Spain/2022 (40mg/mL)	SA13	-140	-69.87	39.78
		A/Mink/Spain/2022 (40mg/mL)	SA14	-99.63	-29.5	62.36
		A/Mink/Spain/2022 (40mg/mL)	SA15	3695.63	3765.76	832.53
		A/Mink/Spain/2022 (40mg/mL)	SA16	-22.25	47.88	30.97
		A/Mink/Spain/2022 (40mg/mL)	SA17	928.25	998.38	126.91
		A/Mink/Spain/2022 (40mg/mL)	SA18	-113.25	-43.12	73.67
		A/Mink/Spain/2022 (40mg/mL)	SA19	9	79.13	51.48
		A/Mink/Spain/2022 (40mg/mL)	SA20	49	119.13	54.71
		A/Mink/Spain/2022 (40mg/mL)	SA21	9250.75	9320.88	235.06
		A/Mink/Spain/2022 (40mg/mL)	SA22	-125.38	-55.25	21.55
		A/Mink/Spain/2022 (40mg/mL)	SA23	111	181.13	82.24
		A/Mink/Spain/2022 (40mg/mL)	SA24	49.13	119.26	76.31
		A/Mink/Spain/2022 (40mg/mL)	SA25	8530.88	8601.01	141.85
		A/Mink/Spain/2022 (40mg/mL)	SA26	-89.75	-19.62	52.17
		A/Mink/Spain/2022 (40mg/mL)	SA27	25	95.13	54.3
		A/Mink/Spain/2022 (40mg/mL)	SA28	-22.5	47.63	29.42
		A/Mink/Spain/2022 (40mg/mL)	SA29	4731.63	4801.76	422.45
		A/Mink/Spain/2022 (40mg/mL)	SA30	-123.38	-53.25	32.43
		A/Mink/Spain/2022 (40mg/mL)	SA31	-8.38	61.75	6.55
		A/Mink/Spain/2022 (40mg/mL)	SA32	-10.38	59.75	15.04
		A/Mink/Spain/2022 (40mg/mL)	SA33	-85.5	-15.37	56.84
		A/Mink/Spain/2022 (40mg/mL)	SA34	-104.75	-34.62	64.97
		A/Mink/Spain/2022 (40mg/mL)	SA35	971.25	1041.38	311.21
		A/Mink/Spain/2022 (40mg/mL)	SA36	-37.5	32.63	32.06
		A/Mink/Spain/2022 (40mg/mL)	SA37	-69.13	1	44.73
		A/Mink/Spain/2022 (40mg/mL)	SA38	-98.75	-28.62	66.4
		A/Mink/Spain/2022 (40mg/mL)	SA39	-40.75	29.38	36.03
		A/Mink/Spain/2022 (40mg/mL)	SA40	-39.63	30.5	33.8
		A/Mink/Spain/2022 (40mg/mL)	SA41	-47.13	23	59.57
		A/Mink/Spain/2022 (40mg/mL)	SA42	-94	-23.87	43.27
		A/Mink/Spain/2022 (40mg/mL)	SA43	-6.75	63.38	74.05
		A/Mink/Spain/2022 (40mg/mL)	SA44	27.75	97.88	55.13
		A/Mink/Spain/2022 (40mg/mL)	NC	-70.13	0	50.92
		A/Mink/Spain/2022 (40mg/mL)	NC2	-24.13	46	38.96
		A/Mink/Spain/2022 (40mg/mL)	PC1	-61.63	8.5	52.77
		A/Mink/Spain/2022 (40mg/mL)	PC2	122.63	192.76	16.19
		A/Mink/Spain/2022 (40mg/mL)	PC3	39.63	109.76	43.49
		A/Mink/Spain/2022 (40mg/mL)	PC4	2018.88	2089.01	1129.15
		A/Mink/Spain/2022 (40mg/mL)	Blank	-32.25	37.88	58.98
		A/Mink/Spain/2022 (40mg/mL)	Marker	13395.4	13465.5	378.2
		A/Pelican/Chile/2022 (40mg/mL)	SA1	687.75	708	225.98
		A/Pelican/Chile/2022 (40mg/mL)	SA2	-199.25	-179	94.82
		A/Pelican/Chile/2022 (40mg/mL)	SA3	-221	-200.75	193.29
		A/Pelican/Chile/2022 (40mg/mL)	SA4	-112.5	-92.25	51.47
		A/Pelican/Chile/2022 (40mg/mL)	SA5	-21.38	-1.13	55.9
		A/Pelican/Chile/2022 (40mg/mL)	SA6	-186	-165.75	18.13
		A/Pelican/Chile/2022 (40mg/mL)	SA7	-85.88	-65.63	65.82
		A/Pelican/Chile/2022 (40mg/mL)	SA8	-103.63	-83.38	78.05
		A/Pelican/Chile/2022 (40mg/mL)	SA9	3612.5	3632.75	2411.36
		A/Pelican/Chile/2022 (40mg/mL)	SA10	-160.25	-140	80.95
		A/Pelican/Chile/2022 (40mg/mL)	SA11	245.88	266.13	134.56
		A/Pelican/Chile/2022 (40mg/mL)	SA12	-207.75	-187.5	64.52
		A/Pelican/Chile/2022 (40mg/mL)	SA13	-58.5	-38.25	102.06
		A/Pelican/Chile/2022 (40mg/mL)	SA14	-105.63	-85.38	74.13
		A/Pelican/Chile/2022 (40mg/mL)	SA15	5525.13	5545.38	529.36
		A/Pelican/Chile/2022 (40mg/mL)	SA16	-155.13	-134.88	113.46
		A/Pelican/Chile/2022 (40mg/mL)	SA17	-46.5	-26.25	63.06
		A/Pelican/Chile/2022 (40mg/mL)	SA18	-84	-63.75	68.43
		A/Pelican/Chile/2022 (40mg/mL)	SA19	-128.75	-108.5	55.36
		A/Pelican/Chile/2022 (40mg/mL)	SA20	-172	-151.75	88.43
		A/Pelican/Chile/2022 (40mg/mL)	SA21	8381.88	8402.13	532.45
		A/Pelican/Chile/2022 (40mg/mL)	SA22	-116.88	-96.63	15.61
		A/Pelican/Chile/2022 (40mg/mL)	SA23	-44.13	-23.88	114.35
		A/Pelican/Chile/2022 (40mg/mL)	SA24	-263.88	-243.63	98.88
		A/Pelican/Chile/2022 (40mg/mL)	SA25	8101	8121.25	213.61
		A/Pelican/Chile/2022 (40mg/mL)	SA26	-67.25	-47	57.23
		A/Pelican/Chile/2022 (40mg/mL)	SA27	-76.25	-56	43.73
		A/Pelican/Chile/2022 (40mg/mL)	SA28	-79.75	-59.5	42.81
		A/Pelican/Chile/2022 (40mg/mL)	SA29	5144.38	5164.63	1179.12
		A/Pelican/Chile/2022 (40mg/mL)	SA30	-130.13	-109.88	44.74
		A/Pelican/Chile/2022 (40mg/mL)	SA31	-125.75	-105.5	26.35
		A/Pelican/Chile/2022 (40mg/mL)	SA32	-224	-203.75	61.18
		A/Pelican/Chile/2022 (40mg/mL)	SA33	-214.5	-194.25	85.29
		A/Pelican/Chile/2022 (40mg/mL)	SA34	-150.75	-130.5	27.89
		A/Pelican/Chile/2022 (40mg/mL)	SA35	2604.63	2624.88	258.74
		A/Pelican/Chile/2022 (40mg/mL)	SA36	-235.5	-215.25	49.02
		A/Pelican/Chile/2022 (40mg/mL)	SA37	-78.5	-58.25	40.6
		A/Pelican/Chile/2022 (40mg/mL)	SA38	-191.63	-171.38	15.51
		A/Pelican/Chile/2022 (40mg/mL)	SA39	-211.5	-191.25	43.45
		A/Pelican/Chile/2022 (40mg/mL)	SA40	-175.5	-155.25	88.15
		A/Pelican/Chile/2022 (40mg/mL)	SA41	-71	-50.75	60.89
		A/Pelican/Chile/2022 (40mg/mL)	SA42	-217.25	-197	40.18
		A/Pelican/Chile/2022 (40mg/mL)	SA43	-257.5	-237.25	53.19
		A/Pelican/Chile/2022 (40mg/mL)	SA44	-135.25	-115	42.25
		A/Pelican/Chile/2022 (40mg/mL)	NC	-20.25	0	109.96
		A/Pelican/Chile/2022 (40mg/mL)	NC2	-8.13	12.12	70.22
		A/Pelican/Chile/2022 (40mg/mL)	PC1	-148.38	-128.13	52.37
		A/Pelican/Chile/2022 (40mg/mL)	PC2	-55	-34.75	51.45
		A/Pelican/Chile/2022 (40mg/mL)	PC3	31.25	51.5	67.68
		A/Pelican/Chile/2022 (40mg/mL)	PC4	4170.88	4191.13	2579.95
		A/Pelican/Chile/2022 (40mg/mL)	Blank	29.75	50	43.08
		A/Pelican/Chile/2022 (40mg/mL)	Marker	11938.1	11958.4	385.82
		A/Texas/37/2024 (40mg/mL)	SA1	7708.63	7675.13	174.57
		A/Texas/37/2024 (40mg/mL)	SA2	117.5	84	10.75
		A/Texas/37/2024 (40mg/mL)	SA3	44.5	11	5.8
		A/Texas/37/2024 (40mg/mL)	SA4	101.5	68	32.48
		A/Texas/37/2024 (40mg/mL)	SA5	475.38	441.88	160.24
		A/Texas/37/2024 (40mg/mL)	SA6	87.25	53.75	30.43
		A/Texas/37/2024 (40mg/mL)	SA7	88.88	55.38	33.36
		A/Texas/37/2024 (40mg/mL)	SA8	120	86.5	3.74
		A/Texas/37/2024 (40mg/mL)	SA9	16032.1	15998.6	378.01
		A/Texas/37/2024 (40mg/mL)	SA10	76	42.5	36.67
		A/Texas/37/2024 (40mg/mL)	SA11	1697.88	1664.38	115.28
		A/Texas/37/2024 (40mg/mL)	SA12	57.63	24.13	41.29
		A/Texas/37/2024 (40mg/mL)	SA13	34	0.5	3.16
		A/Texas/37/2024 (40mg/mL)	SA14	40.75	7.25	4.35
		A/Texas/37/2024 (40mg/mL)	SA15	12118.8	12085.2	2049.1
		A/Texas/37/2024 (40mg/mL)	SA16	83.13	49.63	41.18
		A/Texas/37/2024 (40mg/mL)	SA17	5956.38	5922.88	951.99
		A/Texas/37/2024 (40mg/mL)	SA18	124.5	91	2.08
		A/Texas/37/2024 (40mg/mL)	SA19	92.63	59.13	30.42
		A/Texas/37/2024 (40mg/mL)	SA20	65.5	32	31.14
		A/Texas/37/2024 (40mg/mL)	SA21	19962.2	19928.8	582.91
		A/Texas/37/2024 (40mg/mL)	SA22	119.5	86	7.85
		A/Texas/37/2024 (40mg/mL)	SA23	3701.5	3668	631.55
		A/Texas/37/2024 (40mg/mL)	SA24	83.25	49.75	35.76
		A/Texas/37/2024 (40mg/mL)	SA25	21564.2	21530.8	650.6
		A/Texas/37/2024 (40mg/mL)	SA26	124.75	91.25	4.99
		A/Texas/37/2024 (40mg/mL)	SA27	680.88	647.38	174.69
		A/Texas/37/2024 (40mg/mL)	SA28	89.38	55.88	38.95
		A/Texas/37/2024 (40mg/mL)	SA29	13578.6	13545.1	1171.93
		A/Texas/37/2024 (40mg/mL)	SA30	39.25	5.75	4.65
		A/Texas/37/2024 (40mg/mL)	SA31	468.13	434.63	192.55
		A/Texas/37/2024 (40mg/mL)	SA32	43.25	9.75	8.18
		A/Texas/37/2024 (40mg/mL)	SA33	33	-0.5	2.71
		A/Texas/37/2024 (40mg/mL)	SA34	105.25	71.75	25.86
		A/Texas/37/2024 (40mg/mL)	SA35	9041.13	9007.63	625.26
		A/Texas/37/2024 (40mg/mL)	SA36	37.75	4.25	5.91
		A/Texas/37/2024 (40mg/mL)	SA37	2163.5	2130	199.58
		A/Texas/37/2024 (40mg/mL)	SA38	34.25	0.75	1.89
		A/Texas/37/2024 (40mg/mL)	SA39	40.5	7	4.2
		A/Texas/37/2024 (40mg/mL)	SA40	43	9.5	9.09
		A/Texas/37/2024 (40mg/mL)	SA41	2080.13	2046.63	185.81
		A/Texas/37/2024 (40mg/mL)	SA42	32.25	-1.25	2.22
		A/Texas/37/2024 (40mg/mL)	SA43	42.63	9.13	6.82
		A/Texas/37/2024 (40mg/mL)	SA44	62.25	28.75	33.55
		A/Texas/37/2024 (40mg/mL)	NC	33.5	0	2.89
		A/Texas/37/2024 (40mg/mL)	NC2	435.5	402	84.97
		A/Texas/37/2024 (40mg/mL)	PC1	43.5	10	5.45
		A/Texas/37/2024 (40mg/mL)	PC2	634.5	601	56.03
		A/Texas/37/2024 (40mg/mL)	PC3	882.38	848.88	74.84
		A/Texas/37/2024 (40mg/mL)	PC4	3523.75	3490.25	2417.58
		A/Texas/37/2024 (40mg/mL)	Blank	-1.5	-35	2.89
		A/Texas/37/2024 (40mg/mL)	Marker	12350.6	12317.1	926.62

## Sheet: Figure 4
			Figure 4D
				T	I
			2022-03-01	2	0
			2022-04-01	3	0
			2022-05-01	1	0
			2022-06-01	2	0
			2022-07-01	1	0
			2022-11-01	2	0
			2022-12-01	3	0
			2023-01-01	1	0
			2023-02-01	2	0
			2023-03-01	2	0
			2023-05-01	1	0
			2023-08-01	1	0
			2023-10-01	2	2
			2023-11-01	0	2
			2024-01-01	0	1
			2024-02-01	0	3
			2024-03-01	0	17
			2024-04-01	0	4
			2024-05-01	0	2

## Sheet: Figure 5
	Figure 5A							Figure 5B
	Glycan Binding Raw RFU							# Glycans Bound
	HA	Glycan ID	Average RFU	Average RFU - RFU of Negative Control	Standard deviation			HA	sialyl Lewis X	a2,3 terminal glycan
	A/Texas/37/2024_I199T (40mg/mL)	SA1	119	115.5	42.26			A/Vietnam/1204/2004	0	5
	A/Texas/37/2024_I199T (40mg/mL)	SA2	5.38	1.88	4.39			A/Colorado/18/2022	6	0
	A/Texas/37/2024_I199T (40mg/mL)	SA3	5	1.5	2.94			A/Mink/Spain/2022	6	3
	A/Texas/37/2024_I199T (40mg/mL)	SA4	4.25	0.75	2.06			A/Pelican/Chile/2022	6	1
	A/Texas/37/2024_I199T (40mg/mL)	SA5	9.25	5.75	2.22			A/Texas/37/2024	6	6
	A/Texas/37/2024_I199T (40mg/mL)	SA6	7	3.5	2.45			A/Texas/37/2024_I199T	6	1
	A/Texas/37/2024_I199T (40mg/mL)	SA7	8.25	4.75	1.5
	A/Texas/37/2024_I199T (40mg/mL)	SA8	5.88	2.38	5.27
	A/Texas/37/2024_I199T (40mg/mL)	SA9	1474	1470.5	319.82			Figure 5E
	A/Texas/37/2024_I199T (40mg/mL)	SA10	4.5	1	3.79			130-Loop
	A/Texas/37/2024_I199T (40mg/mL)	SA11	32.25	28.75	16.46			Residue	Texas/2024	Colorado/2022	Texas/2024 I199T
	A/Texas/37/2024_I199T (40mg/mL)	SA12	6.5	3	3.32			131	89.2773	45.1517	53.7336
	A/Texas/37/2024_I199T (40mg/mL)	SA13	6.25	2.75	1.71			132	104.501	56.8128	58.6189
	A/Texas/37/2024_I199T (40mg/mL)	SA14	6.38	2.88	1.7			133	95.3477	50.4858	51.9137
	A/Texas/37/2024_I199T (40mg/mL)	SA15	872.13	868.63	61.91			134	84.3861	42.2845	42.3472
	A/Texas/37/2024_I199T (40mg/mL)	SA16	6.75	3.25	1.89			135	89.2633	40.5205	46.5492
	A/Texas/37/2024_I199T (40mg/mL)	SA17	67.63	64.13	40.99			136	91.8582	39.929	50.1365
	A/Texas/37/2024_I199T (40mg/mL)	SA18	7.5	4	1.73			137	111.099	48.2147	64.3623
	A/Texas/37/2024_I199T (40mg/mL)	SA19	6	2.5	3.74			138	94.5777	42.5721	56.8772
	A/Texas/37/2024_I199T (40mg/mL)	SA20	7.25	3.75	2.5			139	85.6388	39.4915	49.2442
	A/Texas/37/2024_I199T (40mg/mL)	SA21	8803.88	8800.38	239.5			140	111.808	52.0028	68.7659
	A/Texas/37/2024_I199T (40mg/mL)	SA22	6.13	2.63	1.31
	A/Texas/37/2024_I199T (40mg/mL)	SA23	32.25	28.75	29.43
	A/Texas/37/2024_I199T (40mg/mL)	SA24	8.75	5.25	1.71			190-Helix
	A/Texas/37/2024_I199T (40mg/mL)	SA25	7304.5	7301	821.75			Residue	Texas/2024	Colorado/2022	Texas/2024 I199T
	A/Texas/37/2024_I199T (40mg/mL)	SA26	7.75	4.25	1.71			183	28.783	16.5429	21.4388
	A/Texas/37/2024_I199T (40mg/mL)	SA27	10.25	6.75	5.19			184	36.4156	24.1609	33.5046
	A/Texas/37/2024_I199T (40mg/mL)	SA28	7.25	3.75	3.3			185	47.1037	25.4411	37.2542
	A/Texas/37/2024_I199T (40mg/mL)	SA29	1014	1010.5	159.99			186	65.5479	25.9722	41.863
	A/Texas/37/2024_I199T (40mg/mL)	SA30	7	3.5	4.24			187	71.9735	30.5008	51.1201
	A/Texas/37/2024_I199T (40mg/mL)	SA31	7.75	4.25	1.5			188	76.0384	42.0775	65.7113
	A/Texas/37/2024_I199T (40mg/mL)	SA32	2.75	-0.75	5.19			189	93.579	54.023	74.8149
	A/Texas/37/2024_I199T (40mg/mL)	SA33	6.75	3.25	2.22			190	81.1758	42.8804	58.4257
	A/Texas/37/2024_I199T (40mg/mL)	SA34	9.75	6.25	1.26			191	62.5062	32.9753	49.9267
	A/Texas/37/2024_I199T (40mg/mL)	SA35	71.63	68.13	28.32			192	85.6332	51.6312	73.9978
	A/Texas/37/2024_I199T (40mg/mL)	SA36	7.25	3.75	2.63			193	101.634	61.9235	81.0459
	A/Texas/37/2024_I199T (40mg/mL)	SA37	26.5	23	17.48			194	77.2532	45.0688	59.4492
	A/Texas/37/2024_I199T (40mg/mL)	SA38	5.5	2	1.91			195	68.6122	40.547	58.8842
	A/Texas/37/2024_I199T (40mg/mL)	SA39	8.25	4.75	2.5			196	83.5565	51.9924	72.838
	A/Texas/37/2024_I199T (40mg/mL)	SA40	7	3.5	1.83			197	74.7186	46.0496	73.3118
	A/Texas/37/2024_I199T (40mg/mL)	SA41	15.25	11.75	11.84
	A/Texas/37/2024_I199T (40mg/mL)	SA42	6.25	2.75	0.5
	A/Texas/37/2024_I199T (40mg/mL)	SA43	6.5	3	4.93			220-Loop
	A/Texas/37/2024_I199T (40mg/mL)	SA44	6.25	2.75	3.2			Residue	Texas/2024	Colorado/2022	Texas/2024 I199T
	A/Texas/37/2024_I199T (40mg/mL)	NC	3.5	0	1.29			218	63.6668	27.9345	53.891
	A/Texas/37/2024_I199T (40mg/mL)	NC2	32.63	29.13	17.87			219	78.7886	33.095	49.8166
	A/Texas/37/2024_I199T (40mg/mL)	PC1	6.75	3.25	1.26			220	88.3146	37.0861	54.2863
	A/Texas/37/2024_I199T (40mg/mL)	PC2	32.75	29.25	16.88			221	100.608	49.2948	60.5076
	A/Texas/37/2024_I199T (40mg/mL)	PC3	36.63	33.13	18.71			222	108.813	62.0051	61.351
	A/Texas/37/2024_I199T (40mg/mL)	PC4	9333.38	9329.88	1460.34			223	105.43	78.0434	57.7912
	A/Texas/37/2024_I199T (40mg/mL)	Blank	-1	-4.5	4.16			224	129.387	95.2911	69.9809
	A/Texas/37/2024_I199T (40mg/mL)	Marker	13524.8	13521.2	593.39			225	132.005	70.9469	70.1477
								226	90.2378	45.685	49.7209
								227	74.1993	35.0858	49.4947
